# Supplementary material for: Impact of marine processes on flow dynamics of northern Antarctic Peninsula outlet glaciers
Source: Nat Commun. 2020 Jun 11;11:2969. doi: 10.1038/s41467-020-16658-y (PMC7289832; doi:10.1038/s41467-020-16658-y)
Supplement: Supplementary file 3 — Supplementary Data 1 [file 41467_2020_16658_MOESM3_ESM.xlsx]

## Sheet: Drygalski
id	xcoord	ycoord	distance (km)	velocity_20171028_20171103 (m/d)	velocity_20171103_20171109 (m/d)	velocity_20171109_20171115 (m/d)	velocity_20171115_20171121 (m/d)
1	-2.44402e+06	1.35005e+06	0		0.81	0	0.83
2	-2.44381e+06	1.35019e+06	0.252		0.84	0	0.79
3	-2.4436e+06	1.35033e+06	0.504		0.93	0	0.89
4	-2.44339e+06	1.35047e+06	0.757		1.2	1.08	1.05
5	-2.44317e+06	1.35061e+06	1.009	2.12	1.35	1.05	1.24
6	-2.44296e+06	1.35075e+06	1.261	2.07	1.39	1.04	1.38
7	-2.44275e+06	1.35088e+06	1.514	2.08	1.43	1.05	1.41
8	-2.44254e+06	1.35102e+06	1.766	2.04	1.45	1.1	1.37
9	-2.44233e+06	1.35116e+06	2.018	2.01	1.48	1.11	1.39
10	-2.44212e+06	1.3513e+06	2.271	1.96	1.52	1.16	1.38
11	-2.44191e+06	1.35144e+06	2.523	1.92	1.59	1.24	1.36
12	-2.4417e+06	1.35158e+06	2.776	1.93	1.64	1.26	1.36
13	-2.44149e+06	1.35172e+06	3.028	2	1.62	1.3	1.35
14	-2.44128e+06	1.35186e+06	3.28	2.11	1.56	1.31	1.32
15	-2.44107e+06	1.352e+06	3.533	2.22	1.53	1.35	1.31
16	-2.44087e+06	1.35215e+06	3.789	2.19	1.49	1.37	1.26
17	-2.44066e+06	1.35231e+06	4.045	2.05	1.47	1.42	1.25
18	-2.44045e+06	1.35246e+06	4.3	1.87	1.46	1.52	1.26
19	-2.44025e+06	1.35261e+06	4.556	1.69	1.45	1.62	1.29
20	-2.44004e+06	1.35276e+06	4.812	1.67	1.48	1.63	1.38
21	-2.43984e+06	1.35292e+06	5.068	1.63	1.5	1.7	1.53
22	-2.43963e+06	1.35307e+06	5.324	1.63	1.52	1.72	1.67
23	-2.43943e+06	1.35322e+06	5.58		1.54	1.71	1.81
24	-2.43922e+06	1.35338e+06	5.836		1.56		1.72
25	-2.43902e+06	1.35353e+06	6.092		1.6		1.56
26	-2.43881e+06	1.35368e+06	6.348		1.65		1.55
27	-2.43861e+06	1.35384e+06	6.604		1.69		1.66
28	-2.4384e+06	1.35399e+06	6.86		1.67		1.76
29	-2.4382e+06	1.35414e+06	7.116		1.65	1.39	2.06
30	-2.43799e+06	1.3543e+06	7.372		1.66	1.7	2.2
31	-2.4378e+06	1.3545e+06	7.658		1.72	2	2.28
32	-2.4376e+06	1.35471e+06	7.944		1.76	1.95	2.33
33	-2.43741e+06	1.35492e+06	8.23		1.84	1.84	2.17
34	-2.43721e+06	1.35513e+06	8.516		1.93	1.88	1.73
35	-2.43702e+06	1.35534e+06	8.802		1.95	1.97	1.65
36	-2.43682e+06	1.35555e+06	9.089		1.95	2.05	1.77
37	-2.43668e+06	1.35576e+06	9.343		1.92	2.07	1.87
38	-2.43653e+06	1.35597e+06	9.598		1.92	2.05	1.96
39	-2.43638e+06	1.35618e+06	9.853	2.59	2	2.06	2.06
40	-2.43623e+06	1.35638e+06	10.108	2.62	2.09	2.13	2.11
41	-2.43609e+06	1.35659e+06	10.363	2.76	2.28	2.23	2.18
42	-2.43596e+06	1.3568e+06	10.608	2.88	2.49	2.4	2.23
43	-2.43583e+06	1.35701e+06	10.853	2.97	2.68	2.46	2.26
44	-2.4357e+06	1.35722e+06	11.099	3.19	2.82	2.58	2.29
45	-2.43557e+06	1.35742e+06	11.344	3.39	2.78	2.68	2.4
46	-2.43544e+06	1.35763e+06	11.589	3.48	2.77	2.72	2.47
47	-2.43531e+06	1.35784e+06	11.834	3.69	2.71	2.78	2.64
48	-2.43518e+06	1.35805e+06	12.08	3.91	2.8	2.81	2.81
49	-2.43505e+06	1.35826e+06	12.325	3.99	2.91	2.87	2.89
50	-2.43492e+06	1.35846e+06	12.57	4.24	3.05	2.98	3.11
51	-2.43479e+06	1.35867e+06	12.816	4.46	3.22	3.18	3.4
52	-2.43468e+06	1.35889e+06	13.059	4.58	3.37	3.31	3.52
53	-2.43456e+06	1.3591e+06	13.303	4.86	3.72	3.6	3.83
54	-2.43445e+06	1.35932e+06	13.547	5	3.92	3.77	3.91
55	-2.43434e+06	1.35954e+06	13.791	5.27	4.37	4.14	4.23
56	-2.43423e+06	1.35975e+06	14.035	5.38	4.54	4.32	4.33
57	-2.43412e+06	1.35997e+06	14.279	5.7	4.83	4.71	4.62
58	-2.434e+06	1.36019e+06	14.523	5.82	5	4.85	4.68
59	-2.43389e+06	1.3604e+06	14.766	6.3	5.47	5.27	5
60	-2.43378e+06	1.36062e+06	15.01	6.61	5.86	5.54	5.32
61	-2.43367e+06	1.36084e+06	15.254	6.57	5.89	5.57	5.34
62	-2.43356e+06	1.36105e+06	15.498	6.79	6.06	5.91	5.62

## Sheet: Cayley
id	xcoord	ycoord	distance (km)	velocity_20171028_20171103 (m/d)	velocity_20171103_20171109 (m/d)	velocity_20171109_20171115 (m/d)	velocity_20171115_20171121 (m/d)
1	-2.4654e+06	1.3767e+06	0				1.09
2	-2.4656e+06	1.37676e+06	0.214				1.06
3	-2.46581e+06	1.37682e+06	0.429	0.59			1.07
4	-2.46602e+06	1.37688e+06	0.644	0.63			1.09
5	-2.46622e+06	1.37694e+06	0.859	0.69			1.1
6	-2.46643e+06	1.377e+06	1.074	0.69			1.1
7	-2.46664e+06	1.37706e+06	1.289	0.7			1.12
8	-2.46684e+06	1.37712e+06	1.504				1.12
9	-2.46705e+06	1.37718e+06	1.719				1.1
10	-2.46726e+06	1.37724e+06	1.934	0.73			1.05
11	-2.46746e+06	1.3773e+06	2.149	0.73			1.05
12	-2.46767e+06	1.37736e+06	2.364	0.73			1.06
13	-2.46788e+06	1.37741e+06	2.579	0.96			1
14	-2.46808e+06	1.37747e+06	2.794	1.06			1.07
15	-2.46829e+06	1.37753e+06	3.009	1.65			1.14
16	-2.4685e+06	1.37759e+06	3.224	1.65			1.2
17	-2.4687e+06	1.37765e+06	3.439	1.65			1.23
18	-2.46891e+06	1.37771e+06	3.654	1.55			1.28
19	-2.46912e+06	1.37777e+06	3.869	1.42			1.28
20	-2.46932e+06	1.37783e+06	4.084	1.27			1.24
21	-2.46953e+06	1.37789e+06	4.299	1.33			1.34
22	-2.46974e+06	1.3779e+06	4.514	1.37			1.43
23	-2.46996e+06	1.37791e+06	4.728	1.39			1.5
24	-2.47017e+06	1.37793e+06	4.943	1.4			1.6
25	-2.47039e+06	1.37794e+06	5.157	1.38			1.75
26	-2.4706e+06	1.37795e+06	5.371	1.26			2.15
27	-2.47082e+06	1.37796e+06	5.586	1.27			2.43
28	-2.47103e+06	1.37798e+06	5.8	1.35		2.45	2.64
29	-2.47124e+06	1.37799e+06	6.015	1.44		2.46	2.72
30	-2.47146e+06	1.378e+06	6.229	1.55		2.49	2.66
31	-2.47167e+06	1.37802e+06	6.444	1.78		2.46	2.57
32	-2.47189e+06	1.37803e+06	6.658	2	1.52	2.49	2.42
33	-2.4721e+06	1.37804e+06	6.873	2.08	1.37	2.6	2.29
34	-2.47231e+06	1.37805e+06	7.087	2.14	1.37	2.74	2.14
35	-2.47255e+06	1.37804e+06	7.324	2.13	1.47	2.78	2.07
36	-2.47279e+06	1.37803e+06	7.562	2.05	1.56	2.82	2.07
37	-2.47302e+06	1.37802e+06	7.799	2.07	1.7	2.72	2.1
38	-2.47326e+06	1.37801e+06	8.036	2.15	1.68	2.63	2.2
39	-2.4735e+06	1.378e+06	8.274	2.21	1.67	2.64	2.33
40	-2.47372e+06	1.37797e+06	8.497	2.31	1.69	2.78	2.47
41	-2.47394e+06	1.37793e+06	8.719	2.41	1.73	2.94	2.56
42	-2.47416e+06	1.37789e+06	8.942	2.52	1.77	3.07	2.66
43	-2.47438e+06	1.37784e+06	9.172	2.64	1.87	3.16	2.77
44	-2.4746e+06	1.37779e+06	9.401	2.83	2.17	3.23	2.92
45	-2.47483e+06	1.37773e+06	9.63	2.92	2.31	3.24	2.98
46	-2.47505e+06	1.37768e+06	9.86	3.01	2.54	3.27	3.03
47	-2.47528e+06	1.37763e+06	10.089	3.1	2.75	3.31	3.08
48	-2.4755e+06	1.37758e+06	10.319	3.19	2.79	3.38	3.11
49	-2.47572e+06	1.37753e+06	10.548	3.27	2.84	3.45	3.17
50	-2.47595e+06	1.37749e+06	10.777	3.3	2.85	3.53	3.23
51	-2.47617e+06	1.37746e+06	11.005	3.31	2.84	3.59	3.27
52	-2.4764e+06	1.37742e+06	11.234	3.33	2.83	3.68	3.31
53	-2.47663e+06	1.37739e+06	11.462	3.38	2.75	3.79	3.41
54	-2.47685e+06	1.37735e+06	11.691	3.5	2.77	3.85	3.51
55	-2.47708e+06	1.37731e+06	11.919	3.66	2.87	3.92	3.63
56	-2.4773e+06	1.37728e+06	12.148	3.82	3.03	4.05	3.76
57	-2.47754e+06	1.37724e+06	12.385	3.97	3.26	4.22	3.92
58	-2.47777e+06	1.37721e+06	12.621	4.12	3.51	4.43	4.09
59	-2.478e+06	1.37717e+06	12.858	4.43	3.87	5.1	4.5
60	-2.47824e+06	1.37713e+06	13.094	4.6	4.03	5.33	4.68
61	-2.47847e+06	1.3771e+06	13.331	4.74	4.19	5.51	4.83
62	-2.47871e+06	1.37709e+06	13.566	4.86	4.34	5.61	4.98
63	-2.47894e+06	1.37709e+06	13.8	4.99	4.53	5.66	5.15
64	-2.47918e+06	1.37709e+06	14.035	5.13	4.7	5.69	5.31
65	-2.47941e+06	1.37708e+06	14.27	5.42	4.9	5.92	5.62
66	-2.47963e+06	1.37709e+06	14.488	5.6	5.08	6.12	5.81
67	-2.47985e+06	1.3771e+06	14.706	5.78	5.31	6.34	6.01
68	-2.48007e+06	1.37711e+06	14.925	5.95	5.5	6.52	6.13
69	-2.48028e+06	1.37711e+06	15.143	6.05	5.77	6.64	6.24
70	-2.48051e+06	1.37717e+06	15.373	6.22	6.03	6.77	6.35
71	-2.48073e+06	1.37723e+06	15.602	5.97	5.88	6.64	6.2
72	-2.48097e+06	1.37724e+06	15.85	6.26	6.24	6.89	6.38
73	-2.48122e+06	1.37724e+06	16.097	5.9	6.79	7.57	6.85

## Sheet: Hektoria
id	xcoord	ycoord	distance (km)	velocity_20171028_20171103 (m/d)	velocity_20171103_20171109 (m/d)	velocity_20171109_20171115 (m/d)	velocity_20171115_20171121 (m/d)
1	-2.44552e+06	1.31398e+06	0	0.9	0.77	0.8	0.36
2	-2.44532e+06	1.31396e+06	0.2	0.92	0.61	0.75	0.43
3	-2.44512e+06	1.31395e+06	0.401	1.05	0.65	0.69	0.46
4	-2.44492e+06	1.31393e+06	0.602	1.24	0.78	0.68	0.51
5	-2.44471e+06	1.31392e+06	0.803	1.45	0.92	0.75	0.57
6	-2.44451e+06	1.3139e+06	1.004	1.55	0.92	0.93	0.67
7	-2.44431e+06	1.31388e+06	1.205	1.52	0.97	1.07	0.8
8	-2.44411e+06	1.31387e+06	1.406	1.39	1.07	1.18	0.94
9	-2.44391e+06	1.31385e+06	1.607	1.23	1.18	1.22	1.02
10	-2.44371e+06	1.31384e+06	1.808	1.11	1.19	1.26	1.02
11	-2.44351e+06	1.31382e+06	2.009	1.13	1.11	1.35	0.88
12	-2.44331e+06	1.3138e+06	2.21	1.25	1.04	1.41	0.74
13	-2.44311e+06	1.31379e+06	2.411	1.41	1.01	1.43	0.83
14	-2.44291e+06	1.31377e+06	2.612	1.51	1.04	1.44	0.89
15	-2.44271e+06	1.31375e+06	2.813	1.53	1.09	1.45	0.99
16	-2.44251e+06	1.31374e+06	3.014	1.51	1.14	1.47	0.99
17	-2.44231e+06	1.31372e+06	3.215	1.46	1.16	1.46	0.94
18	-2.44211e+06	1.31371e+06	3.416	1.41	1.17	1.43	0.92
19	-2.44191e+06	1.31369e+06	3.617	1.34	1.14	1.43	0.91
20	-2.44171e+06	1.31367e+06	3.818	1.29	1.1	1.46	0.92
21	-2.44151e+06	1.31366e+06	4.019	1.26	1.06	1.52	0.91
22	-2.44131e+06	1.31364e+06	4.22	1.28	1.06	1.55	0.94
23	-2.44111e+06	1.31363e+06	4.421	1.31	1.14	1.55	1.02
24	-2.44091e+06	1.31361e+06	4.622	1.35	1.26	1.49	1.11
25	-2.44071e+06	1.31359e+06	4.823	1.31	1.36	1.38	1.17
26	-2.44051e+06	1.31358e+06	5.024	1.35	1.43	1.29	1.18
27	-2.44031e+06	1.31356e+06	5.225	1.39	1.42	1.31	1.14
28	-2.44011e+06	1.31355e+06	5.426	1.4	1.34	1.43	1.09
29	-2.43991e+06	1.31353e+06	5.627	1.42	1.24	1.59	1.05
30	-2.43971e+06	1.31351e+06	5.828	1.49	1.16	1.66	1.01
31	-2.43951e+06	1.3135e+06	6.029	1.6	1.14	1.67	0.99
32	-2.43931e+06	1.31348e+06	6.23	1.69	1.16	1.65	0.96
33	-2.43911e+06	1.31346e+06	6.431	1.65	1.2	1.64	0.94
34	-2.4389e+06	1.31345e+06	6.632	1.61	1.23	1.65	0.93
35	-2.4387e+06	1.31343e+06	6.833	1.57	1.29	1.68	0.92
36	-2.4385e+06	1.31342e+06	7.034	1.61	1.36	1.69	0.9
37	-2.4383e+06	1.3134e+06	7.235	1.58	1.43	1.69	0.86
38	-2.4381e+06	1.31338e+06	7.436	1.61	1.42	1.7	0.85
39	-2.4379e+06	1.31337e+06	7.637	1.56	1.46	1.68	0.89
40	-2.4377e+06	1.31335e+06	7.838	1.52	1.47	1.66	1
41	-2.4375e+06	1.31334e+06	8.039	1.46	1.49	1.67	1.11
42	-2.4373e+06	1.31332e+06	8.24	1.45	1.5	1.69	1.18
43	-2.4371e+06	1.3133e+06	8.441	1.45	1.54	1.71	1.19
44	-2.4369e+06	1.31329e+06	8.642	1.49	1.57	1.73	1.22
45	-2.4367e+06	1.31327e+06	8.843	1.5	1.61	1.75	1.25
46	-2.4365e+06	1.31326e+06	9.044	1.45	1.64	1.78	1.31
47	-2.4363e+06	1.31324e+06	9.245	1.39	1.66	1.78	1.33
48	-2.4361e+06	1.31322e+06	9.446	1.34	1.67	1.76	1.31
49	-2.4359e+06	1.31321e+06	9.647	1.44	1.7	1.77	1.28
50	-2.4357e+06	1.31319e+06	9.848	1.6	1.73	1.85	1.3
51	-2.4355e+06	1.31317e+06	10.049	1.71	1.77	1.93	1.35
52	-2.4353e+06	1.31316e+06	10.25	1.76	1.81	1.98	1.41
53	-2.4351e+06	1.31314e+06	10.451	1.81	1.83	2.01	1.44
54	-2.4349e+06	1.31313e+06	10.652	1.86	1.88	2.05	1.43
55	-2.4347e+06	1.31311e+06	10.853	1.86	1.93	2.08	1.44
56	-2.4345e+06	1.31309e+06	11.054	1.91	1.98	2.15	1.47
57	-2.4343e+06	1.31308e+06	11.255	2.11	2.04	2.25	1.55
58	-2.4341e+06	1.31306e+06	11.456	2.19	2.04	2.32	1.66
59	-2.4339e+06	1.31305e+06	11.657	2.21	2.03	2.36	1.75
60	-2.4337e+06	1.31303e+06	11.858	2.1	2.01	2.37	1.82
61	-2.4335e+06	1.31301e+06	12.059	2.16	2.05	2.43	1.9
62	-2.4333e+06	1.313e+06	12.26	2.27	2.22	2.54	1.99
63	-2.43309e+06	1.31298e+06	12.461	2.32	2.3	2.6	2.06
64	-2.43289e+06	1.31297e+06	12.662	2.35	2.39	2.68	2.08
65	-2.43269e+06	1.31295e+06	12.863	2.42	2.46	2.83	2.1
66	-2.43249e+06	1.31293e+06	13.064	2.62	2.52	2.99	2.14
67	-2.43229e+06	1.31292e+06	13.265	2.8	2.57	3.12	2.2
68	-2.43209e+06	1.3129e+06	13.466	2.87	2.58	3.25	2.26
69	-2.43189e+06	1.31288e+06	13.667	2.84	2.61	3.41	2.32
70	-2.43169e+06	1.31287e+06	13.868	2.79	2.66	3.52	2.41
71	-2.43149e+06	1.31285e+06	14.069	2.77	2.74	3.57	2.48
72	-2.43129e+06	1.31284e+06	14.27	2.78	2.84	3.56	2.53
73	-2.43109e+06	1.31282e+06	14.471	2.79	2.98	3.53	2.55
74	-2.43089e+06	1.3128e+06	14.672	2.8	3.02	3.48	2.56
75	-2.43069e+06	1.31279e+06	14.873	2.88	3.06	3.53	2.7
76	-2.43049e+06	1.31277e+06	15.074	2.89	3.03	3.53	2.73
77	-2.43029e+06	1.31276e+06	15.275	2.91	3.03	3.56	2.75
78	-2.43009e+06	1.31274e+06	15.476	2.97	3.07	3.6	2.75
79	-2.42989e+06	1.31272e+06	15.677	3.01	3.11	3.62	2.78
80	-2.42969e+06	1.31271e+06	15.878	3.09	3.17	3.63	2.82
81	-2.42949e+06	1.31269e+06	16.079	3.16	3.23	3.64	2.91
82	-2.42929e+06	1.31268e+06	16.28	3.27	3.3	3.68	2.99
83	-2.42909e+06	1.31266e+06	16.481	3.33	3.33	3.73	3.04
84	-2.42889e+06	1.31264e+06	16.681	3.37	3.29	3.78	3.02
85	-2.42869e+06	1.31263e+06	16.882	3.39	3.23	3.8	2.99
86	-2.42849e+06	1.31261e+06	17.083	3.39	3.19	3.78	2.96
87	-2.42829e+06	1.31259e+06	17.284	3.44	3.2	3.79	2.99
88	-2.42809e+06	1.31258e+06	17.485	3.5	3.25	3.83	2.96
89	-2.42789e+06	1.31256e+06	17.686	3.56	3.3	3.88	2.93
90	-2.42769e+06	1.31255e+06	17.887	3.61	3.33	3.91	2.93
91	-2.42749e+06	1.31253e+06	18.088	3.62	3.32	3.91	2.97
92	-2.42728e+06	1.31251e+06	18.289	3.6	3.28	3.9	3.03
93	-2.42708e+06	1.3125e+06	18.49	3.58	3.21	3.91	3.05
94	-2.42688e+06	1.31248e+06	18.691	3.59	3.14	3.91	3.01
95	-2.42668e+06	1.31247e+06	18.892	3.57	3.11	3.99	2.98
96	-2.42648e+06	1.31245e+06	19.093	3.49	3.09	4.04	3
97	-2.42628e+06	1.31243e+06	19.294	3.35	3.11	4.06	3.1
98	-2.42608e+06	1.31242e+06	19.495	3.2	3.18	4	3.18
99	-2.42588e+06	1.3124e+06	19.696	3.08	3.25	3.96	3.22
100	-2.42568e+06	1.31239e+06	19.897	3.1	3.22	4	3.18
101	-2.42548e+06	1.31237e+06	20.098	3.1	3.15	4.05	3.15
102	-2.42528e+06	1.31235e+06	20.299	3.16	3.07	4.12	3.11
103	-2.42508e+06	1.31234e+06	20.5	3.26	3.03	4.18	3.05
104	-2.42488e+06	1.31232e+06	20.701	3.3	3.03	4.2	3.02
105	-2.42468e+06	1.3123e+06	20.902	3.24	3.06	4.2	3.03
106	-2.42448e+06	1.31229e+06	21.103	3.1	3.15	4.2	3.08
107	-2.42428e+06	1.31227e+06	21.304	3.02	3.22	4.11	3.12
108	-2.42408e+06	1.31226e+06	21.505	3.05	3.26	3.99	3.06
109	-2.42388e+06	1.31224e+06	21.706	3.16	3.21	3.91	2.91
110	-2.42368e+06	1.31222e+06	21.907	3.27	3.15	3.97	2.75
111	-2.42348e+06	1.31221e+06	22.108	3.28	3.12	4.01	2.78
112	-2.42328e+06	1.31219e+06	22.309	3.29	3.27	3.9	3.08
113	-2.42308e+06	1.31218e+06	22.51	3.18	3.27	3.78	3.31
114	-2.42288e+06	1.31216e+06	22.711	3.17	3.23	3.71	3.44
115	-2.42268e+06	1.31214e+06	22.912	3.25	3.16	3.76	3.44
116	-2.42248e+06	1.31213e+06	23.113	3.3	3.18	3.85	3.37
117	-2.42228e+06	1.31211e+06	23.314	3.24	3.2	3.93	3.3
118	-2.42208e+06	1.3121e+06	23.515	3.16	3.17	3.97	3.25
119	-2.42188e+06	1.31208e+06	23.716	3.12	3.08	3.96	3.22
120	-2.42168e+06	1.31206e+06	23.917	3.2	2.97	3.9	3.19
121	-2.42148e+06	1.31205e+06	24.118	3.41	2.92	3.83	3.18
122	-2.42127e+06	1.31203e+06	24.319	3.67	2.99	3.79	3.23
123	-2.42107e+06	1.31201e+06	24.52	3.84	3.24	3.8	3.27
124	-2.42087e+06	1.312e+06	24.721	3.9	3.34	3.93	3.27
125	-2.42067e+06	1.31198e+06	24.922	3.78	3.51	3.98	3.27
126	-2.42047e+06	1.31197e+06	25.123	3.55	3.5	4.03	3.31
127	-2.42027e+06	1.31195e+06	25.324	3.33	3.47	4.12	3.37
128	-2.42007e+06	1.31193e+06	25.525	3.24	3.42	4.21	3.4
129	-2.41987e+06	1.31192e+06	25.726	3.46	3.26	4.27	3.39
130	-2.41967e+06	1.3119e+06	25.927	3.69	3.05	4.25	3.38
131	-2.41947e+06	1.31189e+06	26.128	3.76	2.91	4.15	3.39
132	-2.41927e+06	1.31187e+06	26.329	3.55	2.91	3.97	3.37
133	-2.41907e+06	1.31185e+06	26.53	3.38	2.94	3.85	3.32
134	-2.41887e+06	1.31184e+06	26.731	3.28	2.97	3.86	3.29
135	-2.41867e+06	1.31182e+06	26.932	3.25	3.1	4	3.31
136	-2.41847e+06	1.31181e+06	27.133	3.2	3.27	4.1	3.35
137	-2.41827e+06	1.31179e+06	27.334	3.25	3.25	4.13	3.41
138	-2.41807e+06	1.31177e+06	27.535	3.26	3.3	4.05	3.4
139	-2.41787e+06	1.31176e+06	27.736	3.38	3.38	3.99	3.41
140	-2.41767e+06	1.31174e+06	27.937	3.61	3.51	4.06	3.43
141	-2.41747e+06	1.31172e+06	28.138	3.63	3.62	4.23	3.45
142	-2.41727e+06	1.31171e+06	28.339	3.53	3.56	4.34	3.45
143	-2.41707e+06	1.31169e+06	28.54	3.28	3.46	4.32	3.49
144	-2.41687e+06	1.31168e+06	28.741	3.16	3.33	4.23	3.51
145	-2.41667e+06	1.31166e+06	28.942	3.12	3.25	4.31	3.49
146	-2.41647e+06	1.31164e+06	29.143	3.18	3.16	4.46	3.41
147	-2.41627e+06	1.31163e+06	29.344	3.39	3.07	4.52	3.31
148	-2.41607e+06	1.31161e+06	29.545	3.62	3.03	4.41	3.28
149	-2.41587e+06	1.3116e+06	29.746	3.74	3.13	4.37	3.38
150	-2.41567e+06	1.31158e+06	29.947	3.84	3.28	4.2	3.5
151	-2.41546e+06	1.31156e+06	30.148	3.87	3.39	4.11	3.56
152	-2.41526e+06	1.31155e+06	30.349	3.83	3.41	4.09	3.53
153	-2.41506e+06	1.31153e+06	30.55	3.78	3.39	4.18	3.49
154	-2.41486e+06	1.31152e+06	30.751	3.69	3.37	4.29	3.48
155	-2.41466e+06	1.3115e+06	30.952	3.66	3.29	4.29	3.46
156	-2.41446e+06	1.31148e+06	31.153	3.68	3.22	4.17	3.47
157	-2.41426e+06	1.31147e+06	31.354	3.69	3.22	4	3.47
158	-2.41406e+06	1.31145e+06	31.555	3.74	3.33	3.98	3.49
159	-2.41386e+06	1.31143e+06	31.756	3.77	3.43	4.07	3.49
160	-2.41366e+06	1.31142e+06	31.957	3.8	3.44	4.16	3.51
161	-2.41346e+06	1.3114e+06	32.158	3.7	3.38	4.18	3.53
162	-2.41326e+06	1.31139e+06	32.359	3.6	3.58	4.3	3.58
163	-2.41306e+06	1.31137e+06	32.56	3.44	3.56	4.07	3.58
164	-2.41286e+06	1.31135e+06	32.761	3.33	3.51	3.85	3.53
165	-2.41266e+06	1.31134e+06	32.961	3.25	3.46	3.85	3.44
166	-2.41246e+06	1.31132e+06	33.162	3.25	3.47	4.05	3.34

## Sheet: Crane
id	xcoord	ycoord	distance (km)	velocity_20171028_20171103 (m/d)	velocity_20171103_20171109 (m/d)	velocity_20171109_20171115 (m/d)	velocity_20171115_20171121 (m/d)
1	-2.41056e+06	1.25914e+06	0	2.35	2.04	2.14	1.91
2	-2.41049e+06	1.25934e+06	0.212	2.29	2.08	2.46	2.09
3	-2.41042e+06	1.25954e+06	0.424	2.22	2.19	2.8	2.22
4	-2.41035e+06	1.25974e+06	0.636	2.3	2.19	2.7	2.26
5	-2.41027e+06	1.25994e+06	0.848	2.26	2.29	2.71	2.19
6	-2.4102e+06	1.26014e+06	1.061	2.25	2.34	2.71	2.17
7	-2.41013e+06	1.26034e+06	1.273	2.35	2.32	2.67	2.14
8	-2.41006e+06	1.26054e+06	1.485	2.3	2.42	2.67	2.14
9	-2.40999e+06	1.26074e+06	1.697	2.16	2.62	2.67	2.23
10	-2.40992e+06	1.26094e+06	1.91	2.14	2.63	2.69	2.29
11	-2.40985e+06	1.26114e+06	2.122	2.11	2.57	2.73	2.32
12	-2.40978e+06	1.26134e+06	2.334	2.17	2.55	2.82	2.36
13	-2.40971e+06	1.26154e+06	2.546	2.23	2.47	2.79	2.43
14	-2.40964e+06	1.26174e+06	2.759	2.3	2.38	2.74	2.47
15	-2.40956e+06	1.26194e+06	2.971	2.35	2.37	2.72	2.4
16	-2.40949e+06	1.26214e+06	3.183	2.37	2.33	2.7	2.32
17	-2.40942e+06	1.26234e+06	3.395	2.38	2.31	2.7	2.28
18	-2.40935e+06	1.26254e+06	3.608	2.43	2.39	2.72	2.16
19	-2.40928e+06	1.26274e+06	3.82	2.47	2.44	2.74	2.14
20	-2.40921e+06	1.26294e+06	4.032	2.51	2.44	2.76	2.13
21	-2.40914e+06	1.26314e+06	4.244	2.61	2.4	2.83	2.19
22	-2.40907e+06	1.26334e+06	4.457	2.68	2.39	2.9	2.24
23	-2.409e+06	1.26354e+06	4.669	2.72	2.55	2.96	2.33
24	-2.40892e+06	1.26374e+06	4.881	2.77	2.62	3.02	2.45
25	-2.40885e+06	1.26394e+06	5.093	2.84	2.61	3.04	2.55
26	-2.40878e+06	1.26414e+06	5.306	2.81	2.51	3.07	2.65
27	-2.40871e+06	1.26434e+06	5.518	2.84	2.49	3.1	2.63
28	-2.40864e+06	1.26454e+06	5.73	2.86	2.56	3.15	2.59
29	-2.40857e+06	1.26474e+06	5.942	2.96	2.64	3.21	2.5
30	-2.4085e+06	1.26494e+06	6.155	3.05	2.83	3.28	2.52
31	-2.40843e+06	1.26514e+06	6.367	3.16	3.03	3.31	2.61
32	-2.40836e+06	1.26534e+06	6.579	3.27	3.04	3.27	2.71
33	-2.40829e+06	1.26554e+06	6.791	3.31	3.13	3.25	2.84
34	-2.40821e+06	1.26574e+06	7.004	3.33	3.18	3.28	2.91
35	-2.40814e+06	1.26594e+06	7.216	3.27	3.13	3.37	3.06
36	-2.40807e+06	1.26614e+06	7.428	3.33	3.19	3.53	3.13
37	-2.408e+06	1.26634e+06	7.64	3.41	3.25	3.68	3.2
38	-2.40793e+06	1.26654e+06	7.852	3.48	3.15	3.79	3.21
39	-2.40786e+06	1.26674e+06	8.065	3.56	3.15	3.87	3.21
40	-2.40779e+06	1.26694e+06	8.277	3.59	3.15	4	3.13
41	-2.40772e+06	1.26714e+06	8.489	3.6	3.28	4.17	3.23
42	-2.40765e+06	1.26734e+06	8.701	3.6	3.39	4.29	3.37
43	-2.40757e+06	1.26754e+06	8.914	3.61	3.34	4.37	3.44
44	-2.4075e+06	1.26774e+06	9.126	3.66	3.42	4.36	3.47
45	-2.40743e+06	1.26794e+06	9.338	3.66	3.52	4.33	3.46
46	-2.40736e+06	1.26814e+06	9.55	3.62	3.55	4.2	3.39
47	-2.40729e+06	1.26834e+06	9.763	3.59	3.44	4.14	3.4
48	-2.40722e+06	1.26854e+06	9.975	3.57	3.33	4.1	3.42
49	-2.40715e+06	1.26874e+06	10.187	3.54	3.24	4.28	3.41
50	-2.40708e+06	1.26894e+06	10.399	3.53	3.3	4.39	3.4
51	-2.40701e+06	1.26914e+06	10.612	3.53	3.37	4.47	3.39
52	-2.40694e+06	1.26934e+06	10.824	3.52	3.36	4.42	3.39
53	-2.40686e+06	1.26954e+06	11.036	3.55	3.36	4.34	3.39
54	-2.40679e+06	1.26974e+06	11.248	3.56	3.45	4.17	3.34
55	-2.40672e+06	1.26994e+06	11.461	3.58	3.45	4.13	3.37
56	-2.40665e+06	1.27014e+06	11.673	3.57	3.43	4.1	3.42
57	-2.40658e+06	1.27034e+06	11.885	3.47	3.53	4.12	3.41
58	-2.40651e+06	1.27054e+06	12.097	3.4	3.55	4.25	3.41
59	-2.40644e+06	1.27074e+06	12.31	3.36	3.6	4.4	3.39
60	-2.40637e+06	1.27094e+06	12.522	3.36	3.67	4.26	3.43
61	-2.4063e+06	1.27114e+06	12.734	3.39	3.58	4.29	3.42
62	-2.40623e+06	1.27134e+06	12.946	3.42	3.48	4.34	3.4
63	-2.40615e+06	1.27154e+06	13.159	3.4	3.29	4.27	3.39
64	-2.40608e+06	1.27174e+06	13.371	3.4	3.31	4.3	3.4
65	-2.40601e+06	1.27194e+06	13.583	3.41	3.36	4.34	3.41
66	-2.40594e+06	1.27214e+06	13.795	3.42	3.4	4.38	3.47
67	-2.40587e+06	1.27234e+06	14.008	3.44	3.44	4.39	3.43
68	-2.4058e+06	1.27254e+06	14.22	3.44	3.45	4.31	3.47
69	-2.40573e+06	1.27274e+06	14.432	3.46	3.47	4.3	3.48
70	-2.40566e+06	1.27294e+06	14.644	3.49	3.5	4.32	3.5
