# Supplementary material for: Impact of marine processes on flow dynamics of northern Antarctic Peninsula outlet glaciers
Source: Nat Commun. 2020 Jun 11;11:2969. doi: 10.1038/s41467-020-16658-y (PMC7289832; doi:10.1038/s41467-020-16658-y)
Supplement: Supplementary file 4 — Supplementary Data 2 [file 41467_2020_16658_MOESM4_ESM.xlsx]

## Sheet: CST_HGE-Crane_2011
id	x	y	lon	lat	line_type	data_src	src_time	anlst_inst	version
1	-2.41681e+06	1.33166e+06	-61.1453	-64.9921	coastline	tdm0_w063d70s64d77_22336_20110625T082334_002_AMP	2011-06-25	ENVEO	1
2	-2.41696e+06	1.33159e+06	-61.148	-64.9913	coastline	tdm0_w063d70s64d77_22336_20110625T082334_002_AMP	2011-06-25	ENVEO	1
3	-2.41701e+06	1.33157e+06	-61.149	-64.991	coastline	tdm0_w063d70s64d77_22336_20110625T082334_002_AMP	2011-06-25	ENVEO	1
4	-2.41727e+06	1.3314e+06	-61.1546	-64.9897	coastline	tdm0_w063d70s64d77_22336_20110625T082334_002_AMP	2011-06-25	ENVEO	1
5	-2.4174e+06	1.33141e+06	-61.1557	-64.9886	coastline	tdm0_w063d70s64d77_22336_20110625T082334_002_AMP	2011-06-25	ENVEO	1
6	-2.41754e+06	1.33131e+06	-61.1589	-64.988	coastline	tdm0_w063d70s64d77_22336_20110625T082334_002_AMP	2011-06-25	ENVEO	1
7	-2.41766e+06	1.3312e+06	-61.1622	-64.9875	coastline	tdm0_w063d70s64d77_22336_20110625T082334_002_AMP	2011-06-25	ENVEO	1
8	-2.41776e+06	1.33103e+06	-61.1663	-64.9874	coastline	tdm0_w063d70s64d77_22336_20110625T082334_002_AMP	2011-06-25	ENVEO	1
9	-2.41792e+06	1.33093e+06	-61.1697	-64.9867	coastline	tdm0_w063d70s64d77_22336_20110625T082334_002_AMP	2011-06-25	ENVEO	1
10	-2.41803e+06	1.33083e+06	-61.1727	-64.9862	coastline	tdm0_w063d70s64d77_22336_20110625T082334_002_AMP	2011-06-25	ENVEO	1
11	-2.41809e+06	1.33068e+06	-61.176	-64.9864	coastline	tdm0_w063d70s64d77_22336_20110625T082334_002_AMP	2011-06-25	ENVEO	1
12	-2.41818e+06	1.33052e+06	-61.1797	-64.9864	coastline	tdm0_w063d70s64d77_22336_20110625T082334_002_AMP	2011-06-25	ENVEO	1
13	-2.41817e+06	1.33034e+06	-61.1829	-64.9872	coastline	tdm0_w063d70s64d77_22336_20110625T082334_002_AMP	2011-06-25	ENVEO	1
14	-2.41817e+06	1.33008e+06	-61.1876	-64.9883	coastline	tdm0_w063d70s64d77_22336_20110625T082334_002_AMP	2011-06-25	ENVEO	1
15	-2.41813e+06	1.32983e+06	-61.1917	-64.9897	coastline	tdm0_w063d70s64d77_22336_20110625T082334_002_AMP	2011-06-25	ENVEO	1
16	-2.41799e+06	1.32957e+06	-61.1951	-64.9919	coastline	tdm0_w063d70s64d77_22336_20110625T082334_002_AMP	2011-06-25	ENVEO	1
17	-2.418e+06	1.32931e+06	-61.1999	-64.9929	coastline	tdm0_w063d70s64d77_22336_20110625T082334_002_AMP	2011-06-25	ENVEO	1
18	-2.41781e+06	1.32909e+06	-61.2021	-64.9953	coastline	tdm0_w063d70s64d77_22336_20110625T082334_002_AMP	2011-06-25	ENVEO	1
19	-2.4177e+06	1.32886e+06	-61.2051	-64.9972	coastline	tdm0_w063d70s64d77_22336_20110625T082334_002_AMP	2011-06-25	ENVEO	1
20	-2.41768e+06	1.32868e+06	-61.2083	-64.998	coastline	tdm0_w063d70s64d77_22336_20110625T082334_002_AMP	2011-06-25	ENVEO	1
21	-2.41752e+06	1.3284e+06	-61.2117	-65.0005	coastline	tdm0_w063d70s64d77_22336_20110625T082334_002_AMP	2011-06-25	ENVEO	1
22	-2.41745e+06	1.32828e+06	-61.2131	-65.0015	coastline	tdm0_w063d70s64d77_22336_20110625T082334_002_AMP	2011-06-25	ENVEO	1
23	-2.41731e+06	1.32815e+06	-61.2142	-65.0031	coastline	tdm0_w063d70s64d77_22336_20110625T082334_002_AMP	2011-06-25	ENVEO	1
24	-2.41729e+06	1.3281e+06	-61.2148	-65.0035	coastline	tdm0_w063d70s64d77_22336_20110625T082334_002_AMP	2011-06-25	ENVEO	1
25	-2.41722e+06	1.32799e+06	-61.2162	-65.0045	coastline	tdm0_w063d70s64d77_22336_20110625T082334_002_AMP	2011-06-25	ENVEO	1
26	-2.41722e+06	1.32782e+06	-61.2193	-65.0052	coastline	tdm0_w063d70s64d77_22336_20110625T082334_002_AMP	2011-06-25	ENVEO	1
27	-2.41722e+06	1.32765e+06	-61.2223	-65.0059	coastline	tdm0_w063d70s64d77_22336_20110625T082334_002_AMP	2011-06-25	ENVEO	1
28	-2.41726e+06	1.32755e+06	-61.2245	-65.0061	coastline	tdm0_w063d70s64d77_22336_20110625T082334_002_AMP	2011-06-25	ENVEO	1
29	-2.41729e+06	1.32731e+06	-61.2292	-65.0068	coastline	tdm0_w063d70s64d77_22336_20110625T082334_002_AMP	2011-06-25	ENVEO	1
30	-2.41724e+06	1.32718e+06	-61.2312	-65.0078	coastline	tdm0_w063d70s64d77_22336_20110625T082334_002_AMP	2011-06-25	ENVEO	1
31	-2.41715e+06	1.32654e+06	-61.2418	-65.0111	coastline	tdm0_w063d70s64d77_22336_20110625T082334_002_AMP	2011-06-25	ENVEO	1
32	-2.41718e+06	1.32632e+06	-61.2462	-65.0119	coastline	tdm0_w063d70s64d77_22336_20110625T082334_002_AMP	2011-06-25	ENVEO	1
33	-2.41706e+06	1.32607e+06	-61.2496	-65.0138	coastline	tdm0_w063d70s64d77_22336_20110625T082334_002_AMP	2011-06-25	ENVEO	1
34	-2.41706e+06	1.32575e+06	-61.2553	-65.0152	coastline	tdm0_w063d70s64d77_22336_20110625T082334_002_AMP	2011-06-25	ENVEO	1
35	-2.41702e+06	1.32557e+06	-61.2582	-65.0163	coastline	tdm0_w063d70s64d77_22336_20110625T082334_002_AMP	2011-06-25	ENVEO	1
36	-2.41685e+06	1.32515e+06	-61.2641	-65.0193	coastline	tdm0_w063d70s64d77_22336_20110625T082334_002_AMP	2011-06-25	ENVEO	1
37	-2.41662e+06	1.32483e+06	-61.2678	-65.0225	coastline	tdm0_w063d70s64d77_22336_20110625T082334_002_AMP	2011-06-25	ENVEO	1
38	-2.41663e+06	1.32457e+06	-61.2727	-65.0235	coastline	tdm0_w063d70s64d77_22336_20110625T082334_002_AMP	2011-06-25	ENVEO	1
39	-2.41662e+06	1.32434e+06	-61.2767	-65.0245	coastline	tdm0_w063d70s64d77_22336_20110625T082334_002_AMP	2011-06-25	ENVEO	1
40	-2.41658e+06	1.3241e+06	-61.2805	-65.0259	coastline	tdm0_w063d70s64d77_22336_20110625T082334_002_AMP	2011-06-25	ENVEO	1
41	-2.41655e+06	1.324e+06	-61.2821	-65.0265	coastline	tdm0_w063d70s64d77_22336_20110625T082334_002_AMP	2011-06-25	ENVEO	1
42	-2.41652e+06	1.3239e+06	-61.2837	-65.0272	coastline	tdm0_w063d70s64d77_22336_20110625T082334_002_AMP	2011-06-25	ENVEO	1
43	-2.41652e+06	1.32368e+06	-61.2878	-65.0281	coastline	tdm0_w063d70s64d77_22336_20110625T082334_002_AMP	2011-06-25	ENVEO	1
44	-2.41652e+06	1.32354e+06	-61.2903	-65.0287	coastline	tdm0_w063d70s64d77_22336_20110625T082334_002_AMP	2011-06-25	ENVEO	1
45	-2.41649e+06	1.32342e+06	-61.2922	-65.0295	coastline	tdm0_w063d70s64d77_22336_20110625T082334_002_AMP	2011-06-25	ENVEO	1
46	-2.41639e+06	1.32329e+06	-61.2935	-65.0308	coastline	tdm0_w063d70s64d77_22336_20110625T082334_002_AMP	2011-06-25	ENVEO	1
47	-2.41636e+06	1.32314e+06	-61.2959	-65.0316	coastline	tdm0_w063d70s64d77_22336_20110625T082334_002_AMP	2011-06-25	ENVEO	1
48	-2.41636e+06	1.32296e+06	-61.2992	-65.0323	coastline	tdm0_w063d70s64d77_22336_20110625T082334_002_AMP	2011-06-25	ENVEO	1
49	-2.41634e+06	1.32278e+06	-61.3023	-65.0333	coastline	tdm0_w063d70s64d77_22336_20110625T082334_002_AMP	2011-06-25	ENVEO	1
50	-2.41632e+06	1.32261e+06	-61.3051	-65.0342	coastline	tdm0_w063d70s64d77_22336_20110625T082334_002_AMP	2011-06-25	ENVEO	1
51	-2.4163e+06	1.32243e+06	-61.3082	-65.0351	coastline	tdm0_w063d70s64d77_22336_20110625T082334_002_AMP	2011-06-25	ENVEO	1
52	-2.41624e+06	1.32233e+06	-61.3095	-65.036	coastline	tdm0_w063d70s64d77_22336_20110625T082334_002_AMP	2011-06-25	ENVEO	1
53	-2.41616e+06	1.32218e+06	-61.3114	-65.0372	coastline	tdm0_w063d70s64d77_22336_20110625T082334_002_AMP	2011-06-25	ENVEO	1
54	-2.41615e+06	1.32206e+06	-61.3136	-65.0378	coastline	tdm0_w063d70s64d77_22336_20110625T082334_002_AMP	2011-06-25	ENVEO	1
55	-2.41611e+06	1.32187e+06	-61.3167	-65.0389	coastline	tdm0_w063d70s64d77_22336_20110625T082334_002_AMP	2011-06-25	ENVEO	1
56	-2.41609e+06	1.32171e+06	-61.3194	-65.0397	coastline	tdm0_w063d70s64d77_22336_20110625T082334_002_AMP	2011-06-25	ENVEO	1
57	-2.41611e+06	1.32152e+06	-61.3231	-65.0404	coastline	tdm0_w063d70s64d77_22336_20110625T082334_002_AMP	2011-06-25	ENVEO	1
58	-2.41609e+06	1.32137e+06	-61.3256	-65.0412	coastline	tdm0_w063d70s64d77_22336_20110625T082334_002_AMP	2011-06-25	ENVEO	1
59	-2.41587e+06	1.32127e+06	-61.3252	-65.0433	coastline	tdm0_w063d70s64d77_22336_20110625T082334_002_AMP	2011-06-25	ENVEO	1
60	-2.41585e+06	1.32114e+06	-61.3274	-65.044	coastline	tdm0_w063d70s64d77_22336_20110625T082334_002_AMP	2011-06-25	ENVEO	1
61	-2.41588e+06	1.32102e+06	-61.3299	-65.0442	coastline	tdm0_w063d70s64d77_22336_20110625T082334_002_AMP	2011-06-25	ENVEO	1
62	-2.41591e+06	1.32088e+06	-61.3327	-65.0447	coastline	tdm0_w063d70s64d77_22336_20110625T082334_002_AMP	2011-06-25	ENVEO	1
63	-2.41592e+06	1.32073e+06	-61.3356	-65.0452	coastline	tdm0_w063d70s64d77_22336_20110625T082334_002_AMP	2011-06-25	ENVEO	1
64	-2.41593e+06	1.32058e+06	-61.3384	-65.0457	coastline	tdm0_w063d70s64d77_22336_20110625T082334_002_AMP	2011-06-25	ENVEO	1
65	-2.41596e+06	1.32046e+06	-61.3408	-65.046	coastline	tdm0_w063d70s64d77_22336_20110625T082334_002_AMP	2011-06-25	ENVEO	1
66	-2.41596e+06	1.32022e+06	-61.3452	-65.047	coastline	tdm0_w063d70s64d77_22336_20110625T082334_002_AMP	2011-06-25	ENVEO	1
67	-2.41601e+06	1.32002e+06	-61.3495	-65.0475	coastline	tdm0_w063d70s64d77_22336_20110625T082334_002_AMP	2011-06-25	ENVEO	1
68	-2.41603e+06	1.31979e+06	-61.3539	-65.0483	coastline	tdm0_w063d70s64d77_22336_20110625T082334_002_AMP	2011-06-25	ENVEO	1
69	-2.41604e+06	1.31973e+06	-61.3549	-65.0485	coastline	tdm0_w063d70s64d77_22336_20110625T082334_002_AMP	2011-06-25	ENVEO	1
70	-2.41605e+06	1.3197e+06	-61.3556	-65.0485	coastline	tdm0_w063d70s64d77_22336_20110625T082334_002_AMP	2011-06-25	ENVEO	1
71	-2.41609e+06	1.31963e+06	-61.3572	-65.0485	coastline	tdm0_w063d70s64d77_22336_20110625T082334_002_AMP	2011-06-25	ENVEO	1
72	-2.41613e+06	1.31956e+06	-61.3589	-65.0485	coastline	tdm0_w063d70s64d77_22336_20110625T082334_002_AMP	2011-06-25	ENVEO	1
73	-2.41628e+06	1.31935e+06	-61.3642	-65.0482	coastline	tdm0_w063d70s64d77_22336_20110625T082334_002_AMP	2011-06-25	ENVEO	1
74	-2.41644e+06	1.31918e+06	-61.3691	-65.0477	coastline	tdm0_w063d70s64d77_22336_20110625T082334_002_AMP	2011-06-25	ENVEO	1
75	-2.41659e+06	1.31892e+06	-61.3753	-65.0477	coastline	tdm0_w063d70s64d77_22336_20110625T082334_002_AMP	2011-06-25	ENVEO	1
76	-2.41661e+06	1.3188e+06	-61.3778	-65.048	coastline	tdm0_w063d70s64d77_22336_20110625T082334_002_AMP	2011-06-25	ENVEO	1
77	-2.41667e+06	1.31869e+06	-61.3802	-65.048	coastline	tdm0_w063d70s64d77_22336_20110625T082334_002_AMP	2011-06-25	ENVEO	1
78	-2.41667e+06	1.3185e+06	-61.3837	-65.0488	coastline	tdm0_w063d70s64d77_22336_20110625T082334_002_AMP	2011-06-25	ENVEO	1
79	-2.41661e+06	1.31824e+06	-61.3879	-65.0503	coastline	tdm0_w063d70s64d77_22336_20110625T082334_002_AMP	2011-06-25	ENVEO	1
80	-2.41661e+06	1.31811e+06	-61.3904	-65.0509	coastline	tdm0_w063d70s64d77_22336_20110625T082334_002_AMP	2011-06-25	ENVEO	1
81	-2.41668e+06	1.31803e+06	-61.3925	-65.0507	coastline	tdm0_w063d70s64d77_22336_20110625T082334_002_AMP	2011-06-25	ENVEO	1
82	-2.41684e+06	1.31798e+06	-61.3949	-65.0497	coastline	tdm0_w063d70s64d77_22336_20110625T082334_002_AMP	2011-06-25	ENVEO	1
83	-2.41696e+06	1.318e+06	-61.3957	-65.0486	coastline	tdm0_w063d70s64d77_22336_20110625T082334_002_AMP	2011-06-25	ENVEO	1
84	-2.41703e+06	1.31804e+06	-61.3958	-65.048	coastline	tdm0_w063d70s64d77_22336_20110625T082334_002_AMP	2011-06-25	ENVEO	1
85	-2.41722e+06	1.31808e+06	-61.3969	-65.0463	coastline	tdm0_w063d70s64d77_22336_20110625T082334_002_AMP	2011-06-25	ENVEO	1
86	-2.41744e+06	1.31816e+06	-61.3976	-65.0443	coastline	tdm0_w063d70s64d77_22336_20110625T082334_002_AMP	2011-06-25	ENVEO	1
87	-2.41755e+06	1.31816e+06	-61.3987	-65.0434	coastline	tdm0_w063d70s64d77_22336_20110625T082334_002_AMP	2011-06-25	ENVEO	1
88	-2.41764e+06	1.31817e+06	-61.3994	-65.0427	coastline	tdm0_w063d70s64d77_22336_20110625T082334_002_AMP	2011-06-25	ENVEO	1
89	-2.41802e+06	1.31828e+06	-61.4013	-65.0393	coastline	tdm0_w063d70s64d77_22336_20110625T082334_002_AMP	2011-06-25	ENVEO	1
90	-2.41824e+06	1.31834e+06	-61.4022	-65.0374	coastline	tdm0_w063d70s64d77_22336_20110625T082334_002_AMP	2011-06-25	ENVEO	1
91	-2.41848e+06	1.3184e+06	-61.4036	-65.0353	coastline	tdm0_w063d70s64d77_22336_20110625T082334_002_AMP	2011-06-25	ENVEO	1
92	-2.41868e+06	1.31847e+06	-61.4044	-65.0334	coastline	tdm0_w063d70s64d77_22336_20110625T082334_002_AMP	2011-06-25	ENVEO	1
93	-2.41887e+06	1.31849e+06	-61.4059	-65.0319	coastline	tdm0_w063d70s64d77_22336_20110625T082334_002_AMP	2011-06-25	ENVEO	1
94	-2.41904e+06	1.3185e+06	-61.4073	-65.0305	coastline	tdm0_w063d70s64d77_22336_20110625T082334_002_AMP	2011-06-25	ENVEO	1
95	-2.41914e+06	1.3185e+06	-61.4083	-65.0297	coastline	tdm0_w063d70s64d77_22336_20110625T082334_002_AMP	2011-06-25	ENVEO	1
96	-2.41932e+06	1.31848e+06	-61.4106	-65.0284	coastline	tdm0_w063d70s64d77_22336_20110625T082334_002_AMP	2011-06-25	ENVEO	1
97	-2.41949e+06	1.31847e+06	-61.4124	-65.0272	coastline	tdm0_w063d70s64d77_22336_20110625T082334_002_AMP	2011-06-25	ENVEO	1
98	-2.4196e+06	1.31848e+06	-61.4134	-65.0262	coastline	tdm0_w063d70s64d77_22336_20110625T082334_002_AMP	2011-06-25	ENVEO	1
99	-2.41982e+06	1.31851e+06	-61.4149	-65.0244	coastline	tdm0_w063d70s64d77_22336_20110625T082334_002_AMP	2011-06-25	ENVEO	1
100	-2.41999e+06	1.31851e+06	-61.4166	-65.0231	coastline	tdm0_w063d70s64d77_22336_20110625T082334_002_AMP	2011-06-25	ENVEO	1
101	-2.42012e+06	1.31847e+06	-61.4187	-65.0223	coastline	tdm0_w063d70s64d77_22336_20110625T082334_002_AMP	2011-06-25	ENVEO	1
102	-2.42019e+06	1.31843e+06	-61.42	-65.0219	coastline	tdm0_w063d70s64d77_22336_20110625T082334_002_AMP	2011-06-25	ENVEO	1
103	-2.42064e+06	1.31869e+06	-61.4197	-65.0174	coastline	tdm0_w063d70s64d77_22336_20110625T082334_002_AMP	2011-06-25	ENVEO	1
104	-2.42076e+06	1.31881e+06	-61.4189	-65.0159	coastline	tdm0_w063d70s64d77_22336_20110625T082334_002_AMP	2011-06-25	ENVEO	1
105	-2.42096e+06	1.31892e+06	-61.4188	-65.0139	coastline	tdm0_w063d70s64d77_22336_20110625T082334_002_AMP	2011-06-25	ENVEO	1
106	-2.42118e+06	1.31902e+06	-61.4191	-65.0118	coastline	tdm0_w063d70s64d77_22336_20110625T082334_002_AMP	2011-06-25	ENVEO	1
107	-2.42136e+06	1.31915e+06	-61.4186	-65.0099	coastline	tdm0_w063d70s64d77_22336_20110625T082334_002_AMP	2011-06-25	ENVEO	1
108	-2.42153e+06	1.31928e+06	-61.4178	-65.008	coastline	tdm0_w063d70s64d77_22336_20110625T082334_002_AMP	2011-06-25	ENVEO	1
109	-2.42178e+06	1.31944e+06	-61.4175	-65.0054	coastline	tdm0_w063d70s64d77_22336_20110625T082334_002_AMP	2011-06-25	ENVEO	1
110	-2.42191e+06	1.31959e+06	-61.416	-65.0038	coastline	tdm0_w063d70s64d77_22336_20110625T082334_002_AMP	2011-06-25	ENVEO	1
111	-2.42203e+06	1.31977e+06	-61.4139	-65.0021	coastline	tdm0_w063d70s64d77_22336_20110625T082334_002_AMP	2011-06-25	ENVEO	1
112	-2.42214e+06	1.3199e+06	-61.4126	-65.0007	coastline	tdm0_w063d70s64d77_22336_20110625T082334_002_AMP	2011-06-25	ENVEO	1
113	-2.42221e+06	1.32009e+06	-61.4099	-64.9993	coastline	tdm0_w063d70s64d77_22336_20110625T082334_002_AMP	2011-06-25	ENVEO	1
114	-2.42225e+06	1.32024e+06	-61.4077	-64.9984	coastline	tdm0_w063d70s64d77_22336_20110625T082334_002_AMP	2011-06-25	ENVEO	1
115	-2.42239e+06	1.32043e+06	-61.4056	-64.9965	coastline	tdm0_w063d70s64d77_22336_20110625T082334_002_AMP	2011-06-25	ENVEO	1
116	-2.42253e+06	1.32047e+06	-61.4062	-64.9953	coastline	tdm0_w063d70s64d77_22336_20110625T082334_002_AMP	2011-06-25	ENVEO	1
117	-2.42273e+06	1.32053e+06	-61.4071	-64.9935	coastline	tdm0_w063d70s64d77_22336_20110625T082334_002_AMP	2011-06-25	ENVEO	1
118	-2.42285e+06	1.32061e+06	-61.4067	-64.9922	coastline	tdm0_w063d70s64d77_22336_20110625T082334_002_AMP	2011-06-25	ENVEO	1
119	-2.42304e+06	1.32052e+06	-61.4104	-64.9911	coastline	tdm0_w063d70s64d77_22336_20110625T082334_002_AMP	2011-06-25	ENVEO	1
120	-2.42315e+06	1.32033e+06	-61.4148	-64.9911	coastline	tdm0_w063d70s64d77_22336_20110625T082334_002_AMP	2011-06-25	ENVEO	1
121	-2.4232e+06	1.32016e+06	-61.4185	-64.9914	coastline	tdm0_w063d70s64d77_22336_20110625T082334_002_AMP	2011-06-25	ENVEO	1
122	-2.42335e+06	1.31996e+06	-61.4235	-64.991	coastline	tdm0_w063d70s64d77_22336_20110625T082334_002_AMP	2011-06-25	ENVEO	1
123	-2.42345e+06	1.31981e+06	-61.4274	-64.991	coastline	tdm0_w063d70s64d77_22336_20110625T082334_002_AMP	2011-06-25	ENVEO	1
124	-2.42352e+06	1.31968e+06	-61.4304	-64.991	coastline	tdm0_w063d70s64d77_22336_20110625T082334_002_AMP	2011-06-25	ENVEO	1
125	-2.42374e+06	1.31955e+06	-61.435	-64.9898	coastline	tdm0_w063d70s64d77_22336_20110625T082334_002_AMP	2011-06-25	ENVEO	1
126	-2.42385e+06	1.3194e+06	-61.4387	-64.9896	coastline	tdm0_w063d70s64d77_22336_20110625T082334_002_AMP	2011-06-25	ENVEO	1
127	-2.42398e+06	1.31934e+06	-61.4412	-64.9888	coastline	tdm0_w063d70s64d77_22336_20110625T082334_002_AMP	2011-06-25	ENVEO	1
128	-2.42409e+06	1.31935e+06	-61.4421	-64.9879	coastline	tdm0_w063d70s64d77_22336_20110625T082334_002_AMP	2011-06-25	ENVEO	1
129	-2.42426e+06	1.31938e+06	-61.4432	-64.9865	coastline	tdm0_w063d70s64d77_22336_20110625T082334_002_AMP	2011-06-25	ENVEO	1
130	-2.42438e+06	1.31938e+06	-61.4443	-64.9856	coastline	tdm0_w063d70s64d77_22336_20110625T082334_002_AMP	2011-06-25	ENVEO	1
131	-2.42453e+06	1.31936e+06	-61.4462	-64.9845	coastline	tdm0_w063d70s64d77_22336_20110625T082334_002_AMP	2011-06-25	ENVEO	1
132	-2.42464e+06	1.3193e+06	-61.4484	-64.9839	coastline	tdm0_w063d70s64d77_22336_20110625T082334_002_AMP	2011-06-25	ENVEO	1
133	-2.42473e+06	1.31924e+06	-61.4503	-64.9835	coastline	tdm0_w063d70s64d77_22336_20110625T082334_002_AMP	2011-06-25	ENVEO	1
134	-2.42479e+06	1.3192e+06	-61.4518	-64.9832	coastline	tdm0_w063d70s64d77_22336_20110625T082334_002_AMP	2011-06-25	ENVEO	1
135	-2.42481e+06	1.31912e+06	-61.4535	-64.9834	coastline	tdm0_w063d70s64d77_22336_20110625T082334_002_AMP	2011-06-25	ENVEO	1
136	-2.42481e+06	1.31906e+06	-61.4545	-64.9837	coastline	tdm0_w063d70s64d77_22336_20110625T082334_002_AMP	2011-06-25	ENVEO	1
137	-2.4249e+06	1.3189e+06	-61.4583	-64.9836	coastline	tdm0_w063d70s64d77_22336_20110625T082334_002_AMP	2011-06-25	ENVEO	1
138	-2.42498e+06	1.31885e+06	-61.46	-64.9832	coastline	tdm0_w063d70s64d77_22336_20110625T082334_002_AMP	2011-06-25	ENVEO	1
139	-2.42505e+06	1.3188e+06	-61.4617	-64.9828	coastline	tdm0_w063d70s64d77_22336_20110625T082334_002_AMP	2011-06-25	ENVEO	1
140	-2.4251e+06	1.31872e+06	-61.4636	-64.9828	coastline	tdm0_w063d70s64d77_22336_20110625T082334_002_AMP	2011-06-25	ENVEO	1
141	-2.42515e+06	1.3186e+06	-61.4662	-64.983	coastline	tdm0_w063d70s64d77_22336_20110625T082334_002_AMP	2011-06-25	ENVEO	1
142	-2.42518e+06	1.31849e+06	-61.4686	-64.9831	coastline	tdm0_w063d70s64d77_22336_20110625T082334_002_AMP	2011-06-25	ENVEO	1
143	-2.42521e+06	1.31835e+06	-61.4713	-64.9835	coastline	tdm0_w063d70s64d77_22336_20110625T082334_002_AMP	2011-06-25	ENVEO	1
144	-2.42522e+06	1.31827e+06	-61.4729	-64.9838	coastline	tdm0_w063d70s64d77_22336_20110625T082334_002_AMP	2011-06-25	ENVEO	1
145	-2.42519e+06	1.31813e+06	-61.4752	-64.9846	coastline	tdm0_w063d70s64d77_22336_20110625T082334_002_AMP	2011-06-25	ENVEO	1
146	-2.42515e+06	1.31798e+06	-61.4775	-64.9856	coastline	tdm0_w063d70s64d77_22336_20110625T082334_002_AMP	2011-06-25	ENVEO	1
147	-2.42511e+06	1.31783e+06	-61.4798	-64.9865	coastline	tdm0_w063d70s64d77_22336_20110625T082334_002_AMP	2011-06-25	ENVEO	1
148	-2.42493e+06	1.31743e+06	-61.4854	-64.9896	coastline	tdm0_w063d70s64d77_22336_20110625T082334_002_AMP	2011-06-25	ENVEO	1
149	-2.42479e+06	1.31734e+06	-61.4856	-64.991	coastline	tdm0_w063d70s64d77_22336_20110625T082334_002_AMP	2011-06-25	ENVEO	1
150	-2.42472e+06	1.31724e+06	-61.4868	-64.9919	coastline	tdm0_w063d70s64d77_22336_20110625T082334_002_AMP	2011-06-25	ENVEO	1
151	-2.4246e+06	1.31706e+06	-61.4889	-64.9937	coastline	tdm0_w063d70s64d77_22336_20110625T082334_002_AMP	2011-06-25	ENVEO	1
152	-2.42457e+06	1.31698e+06	-61.4901	-64.9942	coastline	tdm0_w063d70s64d77_22336_20110625T082334_002_AMP	2011-06-25	ENVEO	1
153	-2.4247e+06	1.31664e+06	-61.4975	-64.9946	coastline	tdm0_w063d70s64d77_22336_20110625T082334_002_AMP	2011-06-25	ENVEO	1
154	-2.42485e+06	1.31654e+06	-61.5008	-64.9939	coastline	tdm0_w063d70s64d77_22336_20110625T082334_002_AMP	2011-06-25	ENVEO	1
155	-2.42502e+06	1.31645e+06	-61.5042	-64.993	coastline	tdm0_w063d70s64d77_22336_20110625T082334_002_AMP	2011-06-25	ENVEO	1
156	-2.42517e+06	1.31638e+06	-61.5069	-64.992	coastline	tdm0_w063d70s64d77_22336_20110625T082334_002_AMP	2011-06-25	ENVEO	1
157	-2.42535e+06	1.3163e+06	-61.5101	-64.991	coastline	tdm0_w063d70s64d77_22336_20110625T082334_002_AMP	2011-06-25	ENVEO	1
158	-2.42552e+06	1.31625e+06	-61.5128	-64.9899	coastline	tdm0_w063d70s64d77_22336_20110625T082334_002_AMP	2011-06-25	ENVEO	1
159	-2.42569e+06	1.31618e+06	-61.5157	-64.9889	coastline	tdm0_w063d70s64d77_22336_20110625T082334_002_AMP	2011-06-25	ENVEO	1
160	-2.42586e+06	1.31611e+06	-61.5187	-64.9878	coastline	tdm0_w063d70s64d77_22336_20110625T082334_002_AMP	2011-06-25	ENVEO	1
161	-2.42613e+06	1.31605e+06	-61.5224	-64.9861	coastline	tdm0_w063d70s64d77_22336_20110625T082334_002_AMP	2011-06-25	ENVEO	1
162	-2.42658e+06	1.31599e+06	-61.528	-64.9828	coastline	tdm0_w063d70s64d77_22336_20110625T082334_002_AMP	2011-06-25	ENVEO	1
163	-2.42662e+06	1.31599e+06	-61.5284	-64.9825	coastline	tdm0_w063d70s64d77_22336_20110625T082334_002_AMP	2011-06-25	ENVEO	1
164	-2.42668e+06	1.31599e+06	-61.529	-64.982	coastline	tdm0_w063d70s64d77_22336_20110625T082334_002_AMP	2011-06-25	ENVEO	1
165	-2.42733e+06	1.31614e+06	-61.5327	-64.9764	coastline	tdm0_w063d70s64d77_22336_20110625T082334_002_AMP	2011-06-25	ENVEO	1
166	-2.4276e+06	1.31631e+06	-61.5323	-64.9736	coastline	tdm0_w063d70s64d77_22336_20110625T082334_002_AMP	2011-06-25	ENVEO	1
167	-2.42782e+06	1.31642e+06	-61.5323	-64.9715	coastline	tdm0_w063d70s64d77_22336_20110625T082334_002_AMP	2011-06-25	ENVEO	1
168	-2.42809e+06	1.31647e+06	-61.5342	-64.9692	coastline	tdm0_w063d70s64d77_22336_20110625T082334_002_AMP	2011-06-25	ENVEO	1
169	-2.42835e+06	1.31655e+06	-61.5353	-64.9668	coastline	tdm0_w063d70s64d77_22336_20110625T082334_002_AMP	2011-06-25	ENVEO	1
170	-2.42856e+06	1.31662e+06	-61.5362	-64.9649	coastline	tdm0_w063d70s64d77_22336_20110625T082334_002_AMP	2011-06-25	ENVEO	1
171	-2.42891e+06	1.3166e+06	-61.5399	-64.9622	coastline	tdm0_w063d70s64d77_22336_20110625T082334_002_AMP	2011-06-25	ENVEO	1
172	-2.4291e+06	1.31662e+06	-61.5416	-64.9607	coastline	tdm0_w063d70s64d77_22336_20110625T082334_002_AMP	2011-06-25	ENVEO	1
173	-2.4293e+06	1.31663e+06	-61.5431	-64.9592	coastline	tdm0_w063d70s64d77_22336_20110625T082334_002_AMP	2011-06-25	ENVEO	1
174	-2.42952e+06	1.31659e+06	-61.5461	-64.9576	coastline	tdm0_w063d70s64d77_22336_20110625T082334_002_AMP	2011-06-25	ENVEO	1
175	-2.42972e+06	1.31652e+06	-61.5494	-64.9563	coastline	tdm0_w063d70s64d77_22336_20110625T082334_002_AMP	2011-06-25	ENVEO	1
176	-2.42997e+06	1.31645e+06	-61.5532	-64.9547	coastline	tdm0_w063d70s64d77_22336_20110625T082334_002_AMP	2011-06-25	ENVEO	1
177	-2.43015e+06	1.31635e+06	-61.5566	-64.9537	coastline	tdm0_w063d70s64d77_22336_20110625T082334_002_AMP	2011-06-25	ENVEO	1
178	-2.43035e+06	1.31631e+06	-61.5594	-64.9524	coastline	tdm0_w063d70s64d77_22336_20110625T082334_002_AMP	2011-06-25	ENVEO	1
179	-2.43069e+06	1.31629e+06	-61.5631	-64.9498	coastline	tdm0_w063d70s64d77_22336_20110625T082334_002_AMP	2011-06-25	ENVEO	1
180	-2.431e+06	1.31619e+06	-61.568	-64.9478	coastline	tdm0_w063d70s64d77_22336_20110625T082334_002_AMP	2011-06-25	ENVEO	1
181	-2.43138e+06	1.31616e+06	-61.5724	-64.9451	coastline	tdm0_w063d70s64d77_22336_20110625T082334_002_AMP	2011-06-25	ENVEO	1
182	-2.4317e+06	1.31607e+06	-61.577	-64.9429	coastline	tdm0_w063d70s64d77_22336_20110625T082334_002_AMP	2011-06-25	ENVEO	1
183	-2.43216e+06	1.31595e+06	-61.5839	-64.9399	coastline	tdm0_w063d70s64d77_22336_20110625T082334_002_AMP	2011-06-25	ENVEO	1
184	-2.43266e+06	1.31569e+06	-61.5935	-64.9371	coastline	tdm0_w063d70s64d77_22336_20110625T082334_002_AMP	2011-06-25	ENVEO	1
185	-2.43312e+06	1.31547e+06	-61.602	-64.9344	coastline	tdm0_w063d70s64d77_22336_20110625T082334_002_AMP	2011-06-25	ENVEO	1
186	-2.43359e+06	1.31539e+06	-61.6082	-64.9311	coastline	tdm0_w063d70s64d77_22336_20110625T082334_002_AMP	2011-06-25	ENVEO	1
187	-2.43427e+06	1.31535e+06	-61.6156	-64.9261	coastline	tdm0_w063d70s64d77_22336_20110625T082334_002_AMP	2011-06-25	ENVEO	1
188	-2.43486e+06	1.31476e+06	-61.6322	-64.924	coastline	tdm0_w063d70s64d77_22336_20110625T082334_002_AMP	2011-06-25	ENVEO	1
189	-2.43529e+06	1.3142e+06	-61.6465	-64.923	coastline	tdm0_w063d70s64d77_22336_20110625T082334_002_AMP	2011-06-25	ENVEO	1
190	-2.43564e+06	1.31362e+06	-61.6605	-64.9227	coastline	tdm0_w063d70s64d77_22336_20110625T082334_002_AMP	2011-06-25	ENVEO	1
191	-2.436e+06	1.3132e+06	-61.6718	-64.9217	coastline	tdm0_w063d70s64d77_22336_20110625T082334_002_AMP	2011-06-25	ENVEO	1
192	-2.43628e+06	1.31268e+06	-61.684	-64.9217	coastline	tdm0_w063d70s64d77_22336_20110625T082334_002_AMP	2011-06-25	ENVEO	1
193	-2.43654e+06	1.31204e+06	-61.6982	-64.9223	coastline	tdm0_w063d70s64d77_22336_20110625T082334_002_AMP	2011-06-25	ENVEO	1
194	-2.43661e+06	1.31167e+06	-61.7056	-64.9233	coastline	tdm0_w063d70s64d77_22336_20110625T082334_002_AMP	2011-06-25	ENVEO	1
195	-2.43648e+06	1.31108e+06	-61.7151	-64.9267	coastline	tdm0_w063d70s64d77_22336_20110625T082334_002_AMP	2011-06-25	ENVEO	1
196	-2.43633e+06	1.31074e+06	-61.7198	-64.9294	coastline	tdm0_w063d70s64d77_22336_20110625T082334_002_AMP	2011-06-25	ENVEO	1
197	-2.43575e+06	1.31049e+06	-61.7187	-64.9349	coastline	tdm0_w063d70s64d77_22336_20110625T082334_002_AMP	2011-06-25	ENVEO	1
198	-2.43529e+06	1.30997e+06	-61.7236	-64.9406	coastline	tdm0_w063d70s64d77_22336_20110625T082334_002_AMP	2011-06-25	ENVEO	1
199	-2.43515e+06	1.30977e+06	-61.7259	-64.9426	coastline	tdm0_w063d70s64d77_22336_20110625T082334_002_AMP	2011-06-25	ENVEO	1
200	-2.43462e+06	1.30925e+06	-61.7303	-64.9488	coastline	tdm0_w063d70s64d77_22336_20110625T082334_002_AMP	2011-06-25	ENVEO	1
201	-2.43403e+06	1.30877e+06	-61.7332	-64.9554	coastline	tdm0_w063d70s64d77_22336_20110625T082334_002_AMP	2011-06-25	ENVEO	1
202	-2.43378e+06	1.30854e+06	-61.7349	-64.9583	coastline	tdm0_w063d70s64d77_22336_20110625T082334_002_AMP	2011-06-25	ENVEO	1
203	-2.43344e+06	1.30832e+06	-61.7358	-64.9618	coastline	tdm0_w063d70s64d77_22336_20110625T082334_002_AMP	2011-06-25	ENVEO	1
204	-2.43327e+06	1.3081e+06	-61.7381	-64.964	coastline	tdm0_w063d70s64d77_22336_20110625T082334_002_AMP	2011-06-25	ENVEO	1
205	-2.43304e+06	1.30797e+06	-61.7382	-64.9664	coastline	tdm0_w063d70s64d77_22336_20110625T082334_002_AMP	2011-06-25	ENVEO	1
206	-2.43302e+06	1.30782e+06	-61.7407	-64.9672	coastline	tdm0_w063d70s64d77_22336_20110625T082334_002_AMP	2011-06-25	ENVEO	1
207	-2.43289e+06	1.30756e+06	-61.7441	-64.9692	coastline	tdm0_w063d70s64d77_22336_20110625T082334_002_AMP	2011-06-25	ENVEO	1
208	-2.43281e+06	1.30736e+06	-61.747	-64.9707	coastline	tdm0_w063d70s64d77_22336_20110625T082334_002_AMP	2011-06-25	ENVEO	1
209	-2.43287e+06	1.30691e+06	-61.7557	-64.9721	coastline	tdm0_w063d70s64d77_22336_20110625T082334_002_AMP	2011-06-25	ENVEO	1
210	-2.43278e+06	1.30666e+06	-61.7595	-64.9738	coastline	tdm0_w063d70s64d77_22336_20110625T082334_002_AMP	2011-06-25	ENVEO	1
211	-2.43259e+06	1.30644e+06	-61.7617	-64.9762	coastline	tdm0_w063d70s64d77_22336_20110625T082334_002_AMP	2011-06-25	ENVEO	1
212	-2.4325e+06	1.30612e+06	-61.7666	-64.9782	coastline	tdm0_w063d70s64d77_22336_20110625T082334_002_AMP	2011-06-25	ENVEO	1
213	-2.43235e+06	1.30571e+06	-61.7725	-64.9811	coastline	tdm0_w063d70s64d77_22336_20110625T082334_002_AMP	2011-06-25	ENVEO	1
214	-2.43173e+06	1.30547e+06	-61.771	-64.9869	coastline	tdm0_w063d70s64d77_22336_20110625T082334_002_AMP	2011-06-25	ENVEO	1
215	-2.43157e+06	1.30544e+06	-61.7698	-64.9883	coastline	tdm0_w063d70s64d77_22336_20110625T082334_002_AMP	2011-06-25	ENVEO	1
216	-2.43143e+06	1.3054e+06	-61.7693	-64.9895	coastline	tdm0_w063d70s64d77_22336_20110625T082334_002_AMP	2011-06-25	ENVEO	1
217	-2.43131e+06	1.30535e+06	-61.769	-64.9907	coastline	tdm0_w063d70s64d77_22336_20110625T082334_002_AMP	2011-06-25	ENVEO	1
218	-2.43118e+06	1.30525e+06	-61.7695	-64.9921	coastline	tdm0_w063d70s64d77_22336_20110625T082334_002_AMP	2011-06-25	ENVEO	1
219	-2.4311e+06	1.305e+06	-61.7734	-64.9937	coastline	tdm0_w063d70s64d77_22336_20110625T082334_002_AMP	2011-06-25	ENVEO	1
220	-2.43094e+06	1.30496e+06	-61.7725	-64.9951	coastline	tdm0_w063d70s64d77_22336_20110625T082334_002_AMP	2011-06-25	ENVEO	1
221	-2.43084e+06	1.30501e+06	-61.7705	-64.9957	coastline	tdm0_w063d70s64d77_22336_20110625T082334_002_AMP	2011-06-25	ENVEO	1
222	-2.43073e+06	1.30494e+06	-61.7708	-64.9969	coastline	tdm0_w063d70s64d77_22336_20110625T082334_002_AMP	2011-06-25	ENVEO	1
223	-2.43058e+06	1.30488e+06	-61.7705	-64.9982	coastline	tdm0_w063d70s64d77_22336_20110625T082334_002_AMP	2011-06-25	ENVEO	1
224	-2.43044e+06	1.30485e+06	-61.7697	-64.9995	coastline	tdm0_w063d70s64d77_22336_20110625T082334_002_AMP	2011-06-25	ENVEO	1
225	-2.4303e+06	1.30479e+06	-61.7692	-65.0008	coastline	tdm0_w063d70s64d77_22336_20110625T082334_002_AMP	2011-06-25	ENVEO	1
226	-2.43015e+06	1.30472e+06	-61.7691	-65.0022	coastline	tdm0_w063d70s64d77_22336_20110625T082334_002_AMP	2011-06-25	ENVEO	1
227	-2.42995e+06	1.30463e+06	-61.7688	-65.0042	coastline	tdm0_w063d70s64d77_22336_20110625T082334_002_AMP	2011-06-25	ENVEO	1
228	-2.42977e+06	1.30453e+06	-61.7689	-65.006	coastline	tdm0_w063d70s64d77_22336_20110625T082334_002_AMP	2011-06-25	ENVEO	1
229	-2.42953e+06	1.30437e+06	-61.7695	-65.0085	coastline	tdm0_w063d70s64d77_22336_20110625T082334_002_AMP	2011-06-25	ENVEO	1
230	-2.42932e+06	1.30426e+06	-61.7694	-65.0106	coastline	tdm0_w063d70s64d77_22336_20110625T082334_002_AMP	2011-06-25	ENVEO	1
231	-2.42918e+06	1.30418e+06	-61.7695	-65.012	coastline	tdm0_w063d70s64d77_22336_20110625T082334_002_AMP	2011-06-25	ENVEO	1
232	-2.42909e+06	1.30408e+06	-61.7704	-65.0131	coastline	tdm0_w063d70s64d77_22336_20110625T082334_002_AMP	2011-06-25	ENVEO	1
233	-2.42871e+06	1.30376e+06	-61.7726	-65.0174	coastline	tdm0_w063d70s64d77_22336_20110625T082334_002_AMP	2011-06-25	ENVEO	1
234	-2.42866e+06	1.30375e+06	-61.7724	-65.0178	coastline	tdm0_w063d70s64d77_22336_20110625T082334_002_AMP	2011-06-25	ENVEO	1
235	-2.42853e+06	1.3037e+06	-61.7719	-65.019	coastline	tdm0_w063d70s64d77_22336_20110625T082334_002_AMP	2011-06-25	ENVEO	1
236	-2.42843e+06	1.30359e+06	-61.7729	-65.0203	coastline	tdm0_w063d70s64d77_22336_20110625T082334_002_AMP	2011-06-25	ENVEO	1
237	-2.42798e+06	1.30324e+06	-61.7749	-65.0252	coastline	tdm0_w063d70s64d77_22336_20110625T082334_002_AMP	2011-06-25	ENVEO	1
238	-2.42778e+06	1.30324e+06	-61.7729	-65.0268	coastline	tdm0_w063d70s64d77_22336_20110625T082334_002_AMP	2011-06-25	ENVEO	1
239	-2.42764e+06	1.3032e+06	-61.7722	-65.028	coastline	tdm0_w063d70s64d77_22336_20110625T082334_002_AMP	2011-06-25	ENVEO	1
240	-2.42745e+06	1.30317e+06	-61.771	-65.0296	coastline	tdm0_w063d70s64d77_22336_20110625T082334_002_AMP	2011-06-25	ENVEO	1
241	-2.42733e+06	1.30316e+06	-61.77	-65.0306	coastline	tdm0_w063d70s64d77_22336_20110625T082334_002_AMP	2011-06-25	ENVEO	1
242	-2.42714e+06	1.30315e+06	-61.7684	-65.0321	coastline	tdm0_w063d70s64d77_22336_20110625T082334_002_AMP	2011-06-25	ENVEO	1
243	-2.42704e+06	1.30312e+06	-61.7679	-65.0329	coastline	tdm0_w063d70s64d77_22336_20110625T082334_002_AMP	2011-06-25	ENVEO	1
244	-2.42669e+06	1.30267e+06	-61.7727	-65.0376	coastline	tdm0_w063d70s64d77_22336_20110625T082334_002_AMP	2011-06-25	ENVEO	1
245	-2.42651e+06	1.30269e+06	-61.7705	-65.0389	coastline	tdm0_w063d70s64d77_22336_20110625T082334_002_AMP	2011-06-25	ENVEO	1
246	-2.42628e+06	1.30269e+06	-61.7683	-65.0407	coastline	tdm0_w063d70s64d77_22336_20110625T082334_002_AMP	2011-06-25	ENVEO	1
247	-2.42604e+06	1.30255e+06	-61.7684	-65.043	coastline	tdm0_w063d70s64d77_22336_20110625T082334_002_AMP	2011-06-25	ENVEO	1
248	-2.4258e+06	1.30269e+06	-61.7635	-65.0444	coastline	tdm0_w063d70s64d77_22336_20110625T082334_002_AMP	2011-06-25	ENVEO	1
249	-2.42557e+06	1.30281e+06	-61.759	-65.0457	coastline	tdm0_w063d70s64d77_22336_20110625T082334_002_AMP	2011-06-25	ENVEO	1
250	-2.42514e+06	1.30269e+06	-61.7571	-65.0495	coastline	tdm0_w063d70s64d77_22336_20110625T082334_002_AMP	2011-06-25	ENVEO	1
251	-2.42494e+06	1.30261e+06	-61.7565	-65.0514	coastline	tdm0_w063d70s64d77_22336_20110625T082334_002_AMP	2011-06-25	ENVEO	1
252	-2.42473e+06	1.30245e+06	-61.7574	-65.0536	coastline	tdm0_w063d70s64d77_22336_20110625T082334_002_AMP	2011-06-25	ENVEO	1
253	-2.42464e+06	1.30228e+06	-61.7597	-65.055	coastline	tdm0_w063d70s64d77_22336_20110625T082334_002_AMP	2011-06-25	ENVEO	1
254	-2.4246e+06	1.30216e+06	-61.7615	-65.0559	coastline	tdm0_w063d70s64d77_22336_20110625T082334_002_AMP	2011-06-25	ENVEO	1
255	-2.42461e+06	1.30208e+06	-61.763	-65.0561	coastline	tdm0_w063d70s64d77_22336_20110625T082334_002_AMP	2011-06-25	ENVEO	1
256	-2.42394e+06	1.3018e+06	-61.7615	-65.0625	coastline	tdm0_w063d70s64d77_22336_20110625T082334_002_AMP	2011-06-25	ENVEO	1
257	-2.42368e+06	1.30123e+06	-61.7695	-65.0668	coastline	tdm0_w063d70s64d77_22336_20110625T082334_002_AMP	2011-06-25	ENVEO	1
258	-2.42333e+06	1.30027e+06	-61.7836	-65.0735	coastline	tdm0_w063d70s64d77_22336_20110625T082334_002_AMP	2011-06-25	ENVEO	1
259	-2.42319e+06	1.29984e+06	-61.7901	-65.0764	coastline	tdm0_w063d70s64d77_22336_20110625T082334_002_AMP	2011-06-25	ENVEO	1
260	-2.42285e+06	1.2995e+06	-61.7931	-65.0805	coastline	tdm0_w063d70s64d77_22336_20110625T082334_002_AMP	2011-06-25	ENVEO	1
261	-2.42226e+06	1.29897e+06	-61.7969	-65.0872	coastline	tdm0_w063d70s64d77_22336_20110625T082334_002_AMP	2011-06-25	ENVEO	1
262	-2.42148e+06	1.29872e+06	-61.7939	-65.0943	coastline	tdm0_w063d70s64d77_22336_20110625T082334_002_AMP	2011-06-25	ENVEO	1
263	-2.4206e+06	1.29871e+06	-61.7854	-65.1012	coastline	tdm0_w063d70s64d77_22336_20110625T082334_002_AMP	2011-06-25	ENVEO	1
264	-2.42015e+06	1.29886e+06	-61.7782	-65.1041	coastline	tdm0_w063d70s64d77_22336_20110625T082334_002_AMP	2011-06-25	ENVEO	1
265	-2.41983e+06	1.29895e+06	-61.7734	-65.1062	coastline	tdm0_w063d70s64d77_22336_20110625T082334_002_AMP	2011-06-25	ENVEO	1
266	-2.41949e+06	1.29905e+06	-61.7681	-65.1084	coastline	tdm0_w063d70s64d77_22336_20110625T082334_002_AMP	2011-06-25	ENVEO	1
267	-2.4185e+06	1.29945e+06	-61.7512	-65.1144	coastline	tdm0_w063d70s64d77_22336_20110625T082334_002_AMP	2011-06-25	ENVEO	1
268	-2.41807e+06	1.29958e+06	-61.7444	-65.1171	coastline	tdm0_w063d70s64d77_22336_20110625T082334_002_AMP	2011-06-25	ENVEO	1
269	-2.41774e+06	1.29972e+06	-61.7386	-65.1192	coastline	tdm0_w063d70s64d77_22336_20110625T082334_002_AMP	2011-06-25	ENVEO	1
270	-2.41746e+06	1.29988e+06	-61.733	-65.1206	coastline	tdm0_w063d70s64d77_22336_20110625T082334_002_AMP	2011-06-25	ENVEO	1
271	-2.41722e+06	1.30015e+06	-61.7256	-65.1214	coastline	tdm0_w063d70s64d77_22336_20110625T082334_002_AMP	2011-06-25	ENVEO	1
272	-2.41692e+06	1.30042e+06	-61.7177	-65.1226	coastline	tdm0_w063d70s64d77_22336_20110625T082334_002_AMP	2011-06-25	ENVEO	1
273	-2.41672e+06	1.30067e+06	-61.7111	-65.1231	coastline	tdm0_w063d70s64d77_22336_20110625T082334_002_AMP	2011-06-25	ENVEO	1
274	-2.41652e+06	1.30091e+06	-61.7045	-65.1237	coastline	tdm0_w063d70s64d77_22336_20110625T082334_002_AMP	2011-06-25	ENVEO	1
275	-2.41624e+06	1.30119e+06	-61.6968	-65.1246	coastline	tdm0_w063d70s64d77_22336_20110625T082334_002_AMP	2011-06-25	ENVEO	1
276	-2.416e+06	1.30141e+06	-61.6902	-65.1256	coastline	tdm0_w063d70s64d77_22336_20110625T082334_002_AMP	2011-06-25	ENVEO	1
277	-2.41579e+06	1.30159e+06	-61.6849	-65.1264	coastline	tdm0_w063d70s64d77_22336_20110625T082334_002_AMP	2011-06-25	ENVEO	1
278	-2.41557e+06	1.30189e+06	-61.6773	-65.1269	coastline	tdm0_w063d70s64d77_22336_20110625T082334_002_AMP	2011-06-25	ENVEO	1
279	-2.41543e+06	1.30204e+06	-61.673	-65.1273	coastline	tdm0_w063d70s64d77_22336_20110625T082334_002_AMP	2011-06-25	ENVEO	1
280	-2.41525e+06	1.30222e+06	-61.6679	-65.128	coastline	tdm0_w063d70s64d77_22336_20110625T082334_002_AMP	2011-06-25	ENVEO	1
281	-2.41502e+06	1.30236e+06	-61.6632	-65.1292	coastline	tdm0_w063d70s64d77_22336_20110625T082334_002_AMP	2011-06-25	ENVEO	1
282	-2.41475e+06	1.30254e+06	-61.6572	-65.1305	coastline	tdm0_w063d70s64d77_22336_20110625T082334_002_AMP	2011-06-25	ENVEO	1
283	-2.41446e+06	1.30279e+06	-61.6497	-65.1317	coastline	tdm0_w063d70s64d77_22336_20110625T082334_002_AMP	2011-06-25	ENVEO	1
284	-2.4143e+06	1.30297e+06	-61.6448	-65.1322	coastline	tdm0_w063d70s64d77_22336_20110625T082334_002_AMP	2011-06-25	ENVEO	1
285	-2.41436e+06	1.30367e+06	-61.6325	-65.1289	coastline	tdm0_w063d70s64d77_22336_20110625T082334_002_AMP	2011-06-25	ENVEO	1
286	-2.41436e+06	1.30381e+06	-61.63	-65.1283	coastline	tdm0_w063d70s64d77_22336_20110625T082334_002_AMP	2011-06-25	ENVEO	1
287	-2.41424e+06	1.30408e+06	-61.6239	-65.128	coastline	tdm0_w063d70s64d77_22336_20110625T082334_002_AMP	2011-06-25	ENVEO	1
288	-2.4141e+06	1.30462e+06	-61.6125	-65.1269	coastline	tdm0_w063d70s64d77_22336_20110625T082334_002_AMP	2011-06-25	ENVEO	1
289	-2.41403e+06	1.30492e+06	-61.6062	-65.1261	coastline	tdm0_w063d70s64d77_22336_20110625T082334_002_AMP	2011-06-25	ENVEO	1
290	-2.41393e+06	1.30504e+06	-61.6031	-65.1265	coastline	tdm0_w063d70s64d77_22336_20110625T082334_002_AMP	2011-06-25	ENVEO	1
291	-2.41386e+06	1.3053e+06	-61.5977	-65.1259	coastline	tdm0_w063d70s64d77_22336_20110625T082334_002_AMP	2011-06-25	ENVEO	1
292	-2.41391e+06	1.30549e+06	-61.5946	-65.1247	coastline	tdm0_w063d70s64d77_22336_20110625T082334_002_AMP	2011-06-25	ENVEO	1
293	-2.41392e+06	1.30568e+06	-61.5912	-65.1239	coastline	tdm0_w063d70s64d77_22336_20110625T082334_002_AMP	2011-06-25	ENVEO	1
294	-2.41385e+06	1.30592e+06	-61.5861	-65.1234	coastline	tdm0_w063d70s64d77_22336_20110625T082334_002_AMP	2011-06-25	ENVEO	1
295	-2.41396e+06	1.30613e+06	-61.5833	-65.1216	coastline	tdm0_w063d70s64d77_22336_20110625T082334_002_AMP	2011-06-25	ENVEO	1
296	-2.41397e+06	1.30628e+06	-61.5807	-65.1209	coastline	tdm0_w063d70s64d77_22336_20110625T082334_002_AMP	2011-06-25	ENVEO	1
297	-2.4138e+06	1.30658e+06	-61.5735	-65.1209	coastline	tdm0_w063d70s64d77_22336_20110625T082334_002_AMP	2011-06-25	ENVEO	1
298	-2.41351e+06	1.30671e+06	-61.5683	-65.1227	coastline	tdm0_w063d70s64d77_22336_20110625T082334_002_AMP	2011-06-25	ENVEO	1
299	-2.41335e+06	1.30673e+06	-61.5663	-65.1238	coastline	tdm0_w063d70s64d77_22336_20110625T082334_002_AMP	2011-06-25	ENVEO	1
300	-2.41328e+06	1.30672e+06	-61.5658	-65.1245	coastline	tdm0_w063d70s64d77_22336_20110625T082334_002_AMP	2011-06-25	ENVEO	1
301	-2.41317e+06	1.3067e+06	-61.5651	-65.1254	coastline	tdm0_w063d70s64d77_22336_20110625T082334_002_AMP	2011-06-25	ENVEO	1
302	-2.41308e+06	1.30653e+06	-61.5673	-65.1268	coastline	tdm0_w063d70s64d77_22336_20110625T082334_002_AMP	2011-06-25	ENVEO	1
303	-2.41295e+06	1.30632e+06	-61.5697	-65.1287	coastline	tdm0_w063d70s64d77_22336_20110625T082334_002_AMP	2011-06-25	ENVEO	1
304	-2.41275e+06	1.30617e+06	-61.5707	-65.1308	coastline	tdm0_w063d70s64d77_22336_20110625T082334_002_AMP	2011-06-25	ENVEO	1
305	-2.4126e+06	1.30597e+06	-61.5726	-65.1328	coastline	tdm0_w063d70s64d77_22336_20110625T082334_002_AMP	2011-06-25	ENVEO	1
306	-2.41247e+06	1.30574e+06	-61.5758	-65.1348	coastline	tdm0_w063d70s64d77_22336_20110625T082334_002_AMP	2011-06-25	ENVEO	1
307	-2.41231e+06	1.30553e+06	-61.5779	-65.1369	coastline	tdm0_w063d70s64d77_22336_20110625T082334_002_AMP	2011-06-25	ENVEO	1
308	-2.41208e+06	1.30542e+06	-61.5776	-65.1392	coastline	tdm0_w063d70s64d77_22336_20110625T082334_002_AMP	2011-06-25	ENVEO	1
309	-2.4119e+06	1.30536e+06	-61.5769	-65.1408	coastline	tdm0_w063d70s64d77_22336_20110625T082334_002_AMP	2011-06-25	ENVEO	1
310	-2.41155e+06	1.30532e+06	-61.5742	-65.1437	coastline	tdm0_w063d70s64d77_22336_20110625T082334_002_AMP	2011-06-25	ENVEO	1
311	-2.41123e+06	1.30534e+06	-61.5707	-65.1461	coastline	tdm0_w063d70s64d77_22336_20110625T082334_002_AMP	2011-06-25	ENVEO	1
312	-2.4111e+06	1.30532e+06	-61.5699	-65.1471	coastline	tdm0_w063d70s64d77_22336_20110625T082334_002_AMP	2011-06-25	ENVEO	1
313	-2.41096e+06	1.30522e+06	-61.5703	-65.1487	coastline	tdm0_w063d70s64d77_22336_20110625T082334_002_AMP	2011-06-25	ENVEO	1
314	-2.41055e+06	1.30509e+06	-61.5685	-65.1523	coastline	tdm0_w063d70s64d77_22336_20110625T082334_002_AMP	2011-06-25	ENVEO	1
315	-2.41023e+06	1.30512e+06	-61.5649	-65.1547	coastline	tdm0_w063d70s64d77_22336_20110625T082334_002_AMP	2011-06-25	ENVEO	1
316	-2.41004e+06	1.30514e+06	-61.5626	-65.1561	coastline	tdm0_w063d70s64d77_22336_20110625T082334_002_AMP	2011-06-25	ENVEO	1
317	-2.40993e+06	1.30512e+06	-61.5619	-65.1571	coastline	tdm0_w063d70s64d77_22336_20110625T082334_002_AMP	2011-06-25	ENVEO	1
318	-2.40973e+06	1.30506e+06	-61.5609	-65.1589	coastline	tdm0_w063d70s64d77_22336_20110625T082334_002_AMP	2011-06-25	ENVEO	1
319	-2.4094e+06	1.30506e+06	-61.5576	-65.1614	coastline	tdm0_w063d70s64d77_22336_20110625T082334_002_AMP	2011-06-25	ENVEO	1
320	-2.40925e+06	1.30483e+06	-61.5603	-65.1635	coastline	tdm0_w063d70s64d77_22336_20110625T082334_002_AMP	2011-06-25	ENVEO	1
321	-2.40926e+06	1.30477e+06	-61.5615	-65.1637	coastline	tdm0_w063d70s64d77_22336_20110625T082334_002_AMP	2011-06-25	ENVEO	1
322	-2.40926e+06	1.30469e+06	-61.5632	-65.164	coastline	tdm0_w063d70s64d77_22336_20110625T082334_002_AMP	2011-06-25	ENVEO	1
323	-2.40948e+06	1.30453e+06	-61.5682	-65.163	coastline	tdm0_w063d70s64d77_22336_20110625T082334_002_AMP	2011-06-25	ENVEO	1
324	-2.40958e+06	1.30439e+06	-61.5717	-65.1628	coastline	tdm0_w063d70s64d77_22336_20110625T082334_002_AMP	2011-06-25	ENVEO	1
325	-2.40961e+06	1.30427e+06	-61.5743	-65.163	coastline	tdm0_w063d70s64d77_22336_20110625T082334_002_AMP	2011-06-25	ENVEO	1
326	-2.40968e+06	1.30416e+06	-61.5771	-65.163	coastline	tdm0_w063d70s64d77_22336_20110625T082334_002_AMP	2011-06-25	ENVEO	1
327	-2.4097e+06	1.30404e+06	-61.5794	-65.1633	coastline	tdm0_w063d70s64d77_22336_20110625T082334_002_AMP	2011-06-25	ENVEO	1
328	-2.40969e+06	1.30391e+06	-61.5818	-65.1639	coastline	tdm0_w063d70s64d77_22336_20110625T082334_002_AMP	2011-06-25	ENVEO	1
329	-2.40961e+06	1.30369e+06	-61.5849	-65.1655	coastline	tdm0_w063d70s64d77_22336_20110625T082334_002_AMP	2011-06-25	ENVEO	1
330	-2.40951e+06	1.30356e+06	-61.5864	-65.1668	coastline	tdm0_w063d70s64d77_22336_20110625T082334_002_AMP	2011-06-25	ENVEO	1
331	-2.40937e+06	1.3034e+06	-61.5878	-65.1686	coastline	tdm0_w063d70s64d77_22336_20110625T082334_002_AMP	2011-06-25	ENVEO	1
332	-2.40925e+06	1.30328e+06	-61.589	-65.17	coastline	tdm0_w063d70s64d77_22336_20110625T082334_002_AMP	2011-06-25	ENVEO	1
333	-2.40924e+06	1.30326e+06	-61.5893	-65.1702	coastline	tdm0_w063d70s64d77_22336_20110625T082334_002_AMP	2011-06-25	ENVEO	1
334	-2.40921e+06	1.30317e+06	-61.5904	-65.1708	coastline	tdm0_w063d70s64d77_22336_20110625T082334_002_AMP	2011-06-25	ENVEO	1
335	-2.40925e+06	1.30304e+06	-61.5934	-65.171	coastline	tdm0_w063d70s64d77_22336_20110625T082334_002_AMP	2011-06-25	ENVEO	1
336	-2.40932e+06	1.30296e+06	-61.5955	-65.1708	coastline	tdm0_w063d70s64d77_22336_20110625T082334_002_AMP	2011-06-25	ENVEO	1
337	-2.40935e+06	1.30292e+06	-61.5965	-65.1707	coastline	tdm0_w063d70s64d77_22336_20110625T082334_002_AMP	2011-06-25	ENVEO	1
338	-2.40939e+06	1.30283e+06	-61.5986	-65.1708	coastline	tdm0_w063d70s64d77_22336_20110625T082334_002_AMP	2011-06-25	ENVEO	1
339	-2.4094e+06	1.30279e+06	-61.5994	-65.1709	coastline	tdm0_w063d70s64d77_22336_20110625T082334_002_AMP	2011-06-25	ENVEO	1
340	-2.40949e+06	1.30256e+06	-61.6045	-65.1711	coastline	tdm0_w063d70s64d77_22336_20110625T082334_002_AMP	2011-06-25	ENVEO	1
341	-2.40953e+06	1.30244e+06	-61.6072	-65.1713	coastline	tdm0_w063d70s64d77_22336_20110625T082334_002_AMP	2011-06-25	ENVEO	1
342	-2.40952e+06	1.30227e+06	-61.6102	-65.1721	coastline	tdm0_w063d70s64d77_22336_20110625T082334_002_AMP	2011-06-25	ENVEO	1
343	-2.40957e+06	1.30211e+06	-61.6136	-65.1724	coastline	tdm0_w063d70s64d77_22336_20110625T082334_002_AMP	2011-06-25	ENVEO	1
344	-2.4096e+06	1.30196e+06	-61.6166	-65.1728	coastline	tdm0_w063d70s64d77_22336_20110625T082334_002_AMP	2011-06-25	ENVEO	1
345	-2.40964e+06	1.30183e+06	-61.6194	-65.1731	coastline	tdm0_w063d70s64d77_22336_20110625T082334_002_AMP	2011-06-25	ENVEO	1
346	-2.40969e+06	1.30172e+06	-61.6221	-65.1731	coastline	tdm0_w063d70s64d77_22336_20110625T082334_002_AMP	2011-06-25	ENVEO	1
347	-2.40975e+06	1.30157e+06	-61.6253	-65.1733	coastline	tdm0_w063d70s64d77_22336_20110625T082334_002_AMP	2011-06-25	ENVEO	1
348	-2.40976e+06	1.30146e+06	-61.6275	-65.1737	coastline	tdm0_w063d70s64d77_22336_20110625T082334_002_AMP	2011-06-25	ENVEO	1
349	-2.40979e+06	1.30134e+06	-61.63	-65.1739	coastline	tdm0_w063d70s64d77_22336_20110625T082334_002_AMP	2011-06-25	ENVEO	1
350	-2.40979e+06	1.30114e+06	-61.6337	-65.1747	coastline	tdm0_w063d70s64d77_22336_20110625T082334_002_AMP	2011-06-25	ENVEO	1
351	-2.4097e+06	1.30095e+06	-61.6363	-65.1762	coastline	tdm0_w063d70s64d77_22336_20110625T082334_002_AMP	2011-06-25	ENVEO	1
352	-2.40952e+06	1.30084e+06	-61.6366	-65.1781	coastline	tdm0_w063d70s64d77_22336_20110625T082334_002_AMP	2011-06-25	ENVEO	1
353	-2.40923e+06	1.30064e+06	-61.6372	-65.1812	coastline	tdm0_w063d70s64d77_22336_20110625T082334_002_AMP	2011-06-25	ENVEO	1
354	-2.40905e+06	1.30059e+06	-61.6365	-65.1828	coastline	tdm0_w063d70s64d77_22336_20110625T082334_002_AMP	2011-06-25	ENVEO	1
355	-2.40882e+06	1.3005e+06	-61.6359	-65.1849	coastline	tdm0_w063d70s64d77_22336_20110625T082334_002_AMP	2011-06-25	ENVEO	1
356	-2.40862e+06	1.30039e+06	-61.6357	-65.1869	coastline	tdm0_w063d70s64d77_22336_20110625T082334_002_AMP	2011-06-25	ENVEO	1
357	-2.40837e+06	1.30026e+06	-61.6358	-65.1894	coastline	tdm0_w063d70s64d77_22336_20110625T082334_002_AMP	2011-06-25	ENVEO	1
358	-2.40821e+06	1.30016e+06	-61.6361	-65.1911	coastline	tdm0_w063d70s64d77_22336_20110625T082334_002_AMP	2011-06-25	ENVEO	1
359	-2.40793e+06	1.30019e+06	-61.6326	-65.1931	coastline	tdm0_w063d70s64d77_22336_20110625T082334_002_AMP	2011-06-25	ENVEO	1
360	-2.40767e+06	1.30046e+06	-61.6251	-65.194	coastline	tdm0_w063d70s64d77_22336_20110625T082334_002_AMP	2011-06-25	ENVEO	1
361	-2.40743e+06	1.30061e+06	-61.62	-65.1952	coastline	tdm0_w063d70s64d77_22336_20110625T082334_002_AMP	2011-06-25	ENVEO	1
362	-2.40723e+06	1.30074e+06	-61.6155	-65.1962	coastline	tdm0_w063d70s64d77_22336_20110625T082334_002_AMP	2011-06-25	ENVEO	1
363	-2.40708e+06	1.30087e+06	-61.6117	-65.1968	coastline	tdm0_w063d70s64d77_22336_20110625T082334_002_AMP	2011-06-25	ENVEO	1
364	-2.40691e+06	1.30106e+06	-61.6065	-65.1974	coastline	tdm0_w063d70s64d77_22336_20110625T082334_002_AMP	2011-06-25	ENVEO	1
365	-2.40687e+06	1.30123e+06	-61.6029	-65.197	coastline	tdm0_w063d70s64d77_22336_20110625T082334_002_AMP	2011-06-25	ENVEO	1
366	-2.40681e+06	1.30135e+06	-61.6001	-65.1969	coastline	tdm0_w063d70s64d77_22336_20110625T082334_002_AMP	2011-06-25	ENVEO	1
367	-2.40662e+06	1.3015e+06	-61.5955	-65.1978	coastline	tdm0_w063d70s64d77_22336_20110625T082334_002_AMP	2011-06-25	ENVEO	1
368	-2.40648e+06	1.30158e+06	-61.5926	-65.1985	coastline	tdm0_w063d70s64d77_22336_20110625T082334_002_AMP	2011-06-25	ENVEO	1
369	-2.40629e+06	1.30161e+06	-61.5901	-65.1998	coastline	tdm0_w063d70s64d77_22336_20110625T082334_002_AMP	2011-06-25	ENVEO	1
370	-2.40611e+06	1.30147e+06	-61.5909	-65.2018	coastline	tdm0_w063d70s64d77_22336_20110625T082334_002_AMP	2011-06-25	ENVEO	1
371	-2.40595e+06	1.30135e+06	-61.5916	-65.2036	coastline	tdm0_w063d70s64d77_22336_20110625T082334_002_AMP	2011-06-25	ENVEO	1
372	-2.40577e+06	1.30119e+06	-61.5927	-65.2056	coastline	tdm0_w063d70s64d77_22336_20110625T082334_002_AMP	2011-06-25	ENVEO	1
373	-2.40562e+06	1.30107e+06	-61.5934	-65.2073	coastline	tdm0_w063d70s64d77_22336_20110625T082334_002_AMP	2011-06-25	ENVEO	1
374	-2.40552e+06	1.30098e+06	-61.5941	-65.2085	coastline	tdm0_w063d70s64d77_22336_20110625T082334_002_AMP	2011-06-25	ENVEO	1
375	-2.40536e+06	1.3009e+06	-61.594	-65.2101	coastline	tdm0_w063d70s64d77_22336_20110625T082334_002_AMP	2011-06-25	ENVEO	1
376	-2.40517e+06	1.30087e+06	-61.5926	-65.2116	coastline	tdm0_w063d70s64d77_22336_20110625T082334_002_AMP	2011-06-25	ENVEO	1
377	-2.40515e+06	1.30081e+06	-61.5936	-65.212	coastline	tdm0_w063d70s64d77_22336_20110625T082334_002_AMP	2011-06-25	ENVEO	1
378	-2.40504e+06	1.30071e+06	-61.5943	-65.2133	coastline	tdm0_w063d70s64d77_22336_20110625T082334_002_AMP	2011-06-25	ENVEO	1
379	-2.40494e+06	1.30062e+06	-61.595	-65.2144	coastline	tdm0_w063d70s64d77_22336_20110625T082334_002_AMP	2011-06-25	ENVEO	1
380	-2.40481e+06	1.30056e+06	-61.5948	-65.2158	coastline	tdm0_w063d70s64d77_22336_20110625T082334_002_AMP	2011-06-25	ENVEO	1
381	-2.40468e+06	1.30052e+06	-61.5943	-65.2169	coastline	tdm0_w063d70s64d77_22336_20110625T082334_002_AMP	2011-06-25	ENVEO	1
382	-2.40459e+06	1.3005e+06	-61.5937	-65.2177	coastline	tdm0_w063d70s64d77_22336_20110625T082334_002_AMP	2011-06-25	ENVEO	1
383	-2.40443e+06	1.30045e+06	-61.593	-65.2191	coastline	tdm0_w063d70s64d77_22336_20110625T082334_002_AMP	2011-06-25	ENVEO	1
384	-2.40439e+06	1.30033e+06	-61.5948	-65.2199	coastline	tdm0_w063d70s64d77_22336_20110625T082334_002_AMP	2011-06-25	ENVEO	1
385	-2.40433e+06	1.30021e+06	-61.5964	-65.2209	coastline	tdm0_w063d70s64d77_22336_20110625T082334_002_AMP	2011-06-25	ENVEO	1
386	-2.40414e+06	1.30006e+06	-61.5973	-65.2231	coastline	tdm0_w063d70s64d77_22336_20110625T082334_002_AMP	2011-06-25	ENVEO	1
387	-2.40401e+06	1.3e+06	-61.5971	-65.2243	coastline	tdm0_w063d70s64d77_22336_20110625T082334_002_AMP	2011-06-25	ENVEO	1
388	-2.40389e+06	1.29993e+06	-61.5972	-65.2255	coastline	tdm0_w063d70s64d77_22336_20110625T082334_002_AMP	2011-06-25	ENVEO	1
389	-2.40373e+06	1.29986e+06	-61.5969	-65.227	coastline	tdm0_w063d70s64d77_22336_20110625T082334_002_AMP	2011-06-25	ENVEO	1
390	-2.40364e+06	1.29979e+06	-61.5973	-65.228	coastline	tdm0_w063d70s64d77_22336_20110625T082334_002_AMP	2011-06-25	ENVEO	1
391	-2.40354e+06	1.29961e+06	-61.5996	-65.2296	coastline	tdm0_w063d70s64d77_22336_20110625T082334_002_AMP	2011-06-25	ENVEO	1
392	-2.40341e+06	1.29948e+06	-61.6007	-65.2311	coastline	tdm0_w063d70s64d77_22336_20110625T082334_002_AMP	2011-06-25	ENVEO	1
393	-2.40324e+06	1.29938e+06	-61.6009	-65.2328	coastline	tdm0_w063d70s64d77_22336_20110625T082334_002_AMP	2011-06-25	ENVEO	1
394	-2.40306e+06	1.29927e+06	-61.6012	-65.2347	coastline	tdm0_w063d70s64d77_22336_20110625T082334_002_AMP	2011-06-25	ENVEO	1
395	-2.40301e+06	1.29919e+06	-61.602	-65.2354	coastline	tdm0_w063d70s64d77_22336_20110625T082334_002_AMP	2011-06-25	ENVEO	1
396	-2.4029e+06	1.2991e+06	-61.6026	-65.2366	coastline	tdm0_w063d70s64d77_22336_20110625T082334_002_AMP	2011-06-25	ENVEO	1
397	-2.40281e+06	1.29904e+06	-61.6027	-65.2376	coastline	tdm0_w063d70s64d77_22336_20110625T082334_002_AMP	2011-06-25	ENVEO	1
398	-2.40271e+06	1.29898e+06	-61.6029	-65.2386	coastline	tdm0_w063d70s64d77_22336_20110625T082334_002_AMP	2011-06-25	ENVEO	1
399	-2.40258e+06	1.29889e+06	-61.6034	-65.24	coastline	tdm0_w063d70s64d77_22336_20110625T082334_002_AMP	2011-06-25	ENVEO	1
400	-2.40265e+06	1.29872e+06	-61.6072	-65.2401	coastline	tdm0_w063d70s64d77_22336_20110625T082334_002_AMP	2011-06-25	ENVEO	1
401	-2.40269e+06	1.29855e+06	-61.6107	-65.2406	coastline	tdm0_w063d70s64d77_22336_20110625T082334_002_AMP	2011-06-25	ENVEO	1
402	-2.40275e+06	1.29851e+06	-61.612	-65.2402	coastline	tdm0_w063d70s64d77_22336_20110625T082334_002_AMP	2011-06-25	ENVEO	1
403	-2.40282e+06	1.29838e+06	-61.6152	-65.2403	coastline	tdm0_w063d70s64d77_22336_20110625T082334_002_AMP	2011-06-25	ENVEO	1
404	-2.40289e+06	1.29823e+06	-61.6185	-65.2403	coastline	tdm0_w063d70s64d77_22336_20110625T082334_002_AMP	2011-06-25	ENVEO	1
405	-2.40291e+06	1.29803e+06	-61.6225	-65.241	coastline	tdm0_w063d70s64d77_22336_20110625T082334_002_AMP	2011-06-25	ENVEO	1
406	-2.40292e+06	1.29785e+06	-61.626	-65.2417	coastline	tdm0_w063d70s64d77_22336_20110625T082334_002_AMP	2011-06-25	ENVEO	1
407	-2.40294e+06	1.2977e+06	-61.6289	-65.2421	coastline	tdm0_w063d70s64d77_22336_20110625T082334_002_AMP	2011-06-25	ENVEO	1
408	-2.40289e+06	1.29746e+06	-61.6327	-65.2436	coastline	tdm0_w063d70s64d77_22336_20110625T082334_002_AMP	2011-06-25	ENVEO	1
409	-2.4028e+06	1.29727e+06	-61.6354	-65.2451	coastline	tdm0_w063d70s64d77_22336_20110625T082334_002_AMP	2011-06-25	ENVEO	1
410	-2.40285e+06	1.29719e+06	-61.6373	-65.245	coastline	tdm0_w063d70s64d77_22336_20110625T082334_002_AMP	2011-06-25	ENVEO	1
411	-2.40293e+06	1.29705e+06	-61.6408	-65.245	coastline	tdm0_w063d70s64d77_22336_20110625T082334_002_AMP	2011-06-25	ENVEO	1
412	-2.403e+06	1.2969e+06	-61.6442	-65.245	coastline	tdm0_w063d70s64d77_22336_20110625T082334_002_AMP	2011-06-25	ENVEO	1
413	-2.40305e+06	1.29676e+06	-61.6472	-65.2453	coastline	tdm0_w063d70s64d77_22336_20110625T082334_002_AMP	2011-06-25	ENVEO	1
414	-2.40306e+06	1.29667e+06	-61.6492	-65.2455	coastline	tdm0_w063d70s64d77_22336_20110625T082334_002_AMP	2011-06-25	ENVEO	1
415	-2.40323e+06	1.29646e+06	-61.6547	-65.2451	coastline	tdm0_w063d70s64d77_22336_20110625T082334_002_AMP	2011-06-25	ENVEO	1
416	-2.40329e+06	1.29643e+06	-61.6558	-65.2448	coastline	tdm0_w063d70s64d77_22336_20110625T082334_002_AMP	2011-06-25	ENVEO	1
417	-2.40337e+06	1.29638e+06	-61.6575	-65.2443	coastline	tdm0_w063d70s64d77_22336_20110625T082334_002_AMP	2011-06-25	ENVEO	1
418	-2.40343e+06	1.29633e+06	-61.659	-65.2441	coastline	tdm0_w063d70s64d77_22336_20110625T082334_002_AMP	2011-06-25	ENVEO	1
419	-2.40351e+06	1.29625e+06	-61.6613	-65.2438	coastline	tdm0_w063d70s64d77_22336_20110625T082334_002_AMP	2011-06-25	ENVEO	1
420	-2.40356e+06	1.2962e+06	-61.6628	-65.2436	coastline	tdm0_w063d70s64d77_22336_20110625T082334_002_AMP	2011-06-25	ENVEO	1
421	-2.40362e+06	1.29614e+06	-61.6645	-65.2434	coastline	tdm0_w063d70s64d77_22336_20110625T082334_002_AMP	2011-06-25	ENVEO	1
422	-2.4037e+06	1.29607e+06	-61.6666	-65.2431	coastline	tdm0_w063d70s64d77_22336_20110625T082334_002_AMP	2011-06-25	ENVEO	1
423	-2.40379e+06	1.296e+06	-61.6687	-65.2427	coastline	tdm0_w063d70s64d77_22336_20110625T082334_002_AMP	2011-06-25	ENVEO	1
424	-2.40387e+06	1.29593e+06	-61.6708	-65.2423	coastline	tdm0_w063d70s64d77_22336_20110625T082334_002_AMP	2011-06-25	ENVEO	1
425	-2.40395e+06	1.29586e+06	-61.673	-65.242	coastline	tdm0_w063d70s64d77_22336_20110625T082334_002_AMP	2011-06-25	ENVEO	1
426	-2.40403e+06	1.29573e+06	-61.6762	-65.2419	coastline	tdm0_w063d70s64d77_22336_20110625T082334_002_AMP	2011-06-25	ENVEO	1
427	-2.40408e+06	1.2955e+06	-61.6809	-65.2425	coastline	tdm0_w063d70s64d77_22336_20110625T082334_002_AMP	2011-06-25	ENVEO	1
428	-2.4041e+06	1.29542e+06	-61.6825	-65.2427	coastline	tdm0_w063d70s64d77_22336_20110625T082334_002_AMP	2011-06-25	ENVEO	1
429	-2.40415e+06	1.29533e+06	-61.6846	-65.2427	coastline	tdm0_w063d70s64d77_22336_20110625T082334_002_AMP	2011-06-25	ENVEO	1
430	-2.40421e+06	1.2953e+06	-61.6859	-65.2423	coastline	tdm0_w063d70s64d77_22336_20110625T082334_002_AMP	2011-06-25	ENVEO	1
431	-2.40435e+06	1.29519e+06	-61.6893	-65.2417	coastline	tdm0_w063d70s64d77_22336_20110625T082334_002_AMP	2011-06-25	ENVEO	1
432	-2.40438e+06	1.29511e+06	-61.691	-65.2418	coastline	tdm0_w063d70s64d77_22336_20110625T082334_002_AMP	2011-06-25	ENVEO	1
433	-2.4044e+06	1.29503e+06	-61.6927	-65.242	coastline	tdm0_w063d70s64d77_22336_20110625T082334_002_AMP	2011-06-25	ENVEO	1
434	-2.4045e+06	1.29494e+06	-61.6953	-65.2416	coastline	tdm0_w063d70s64d77_22336_20110625T082334_002_AMP	2011-06-25	ENVEO	1
435	-2.40459e+06	1.29485e+06	-61.6978	-65.2413	coastline	tdm0_w063d70s64d77_22336_20110625T082334_002_AMP	2011-06-25	ENVEO	1
436	-2.40467e+06	1.29473e+06	-61.701	-65.2412	coastline	tdm0_w063d70s64d77_22336_20110625T082334_002_AMP	2011-06-25	ENVEO	1
437	-2.40473e+06	1.2946e+06	-61.704	-65.2412	coastline	tdm0_w063d70s64d77_22336_20110625T082334_002_AMP	2011-06-25	ENVEO	1
438	-2.40478e+06	1.29445e+06	-61.7073	-65.2415	coastline	tdm0_w063d70s64d77_22336_20110625T082334_002_AMP	2011-06-25	ENVEO	1
439	-2.4052e+06	1.29401e+06	-61.7196	-65.2401	coastline	tdm0_w063d70s64d77_22336_20110625T082334_002_AMP	2011-06-25	ENVEO	1
440	-2.40532e+06	1.29394e+06	-61.7219	-65.2394	coastline	tdm0_w063d70s64d77_22336_20110625T082334_002_AMP	2011-06-25	ENVEO	1
441	-2.40542e+06	1.29385e+06	-61.7246	-65.239	coastline	tdm0_w063d70s64d77_22336_20110625T082334_002_AMP	2011-06-25	ENVEO	1
442	-2.40552e+06	1.29375e+06	-61.7275	-65.2387	coastline	tdm0_w063d70s64d77_22336_20110625T082334_002_AMP	2011-06-25	ENVEO	1
443	-2.40555e+06	1.29371e+06	-61.7285	-65.2386	coastline	tdm0_w063d70s64d77_22336_20110625T082334_002_AMP	2011-06-25	ENVEO	1
444	-2.40561e+06	1.29365e+06	-61.7302	-65.2384	coastline	tdm0_w063d70s64d77_22336_20110625T082334_002_AMP	2011-06-25	ENVEO	1
445	-2.40569e+06	1.29352e+06	-61.7335	-65.2383	coastline	tdm0_w063d70s64d77_22336_20110625T082334_002_AMP	2011-06-25	ENVEO	1
446	-2.4059e+06	1.2933e+06	-61.7395	-65.2376	coastline	tdm0_w063d70s64d77_22336_20110625T082334_002_AMP	2011-06-25	ENVEO	1
447	-2.406e+06	1.29318e+06	-61.7428	-65.2373	coastline	tdm0_w063d70s64d77_22336_20110625T082334_002_AMP	2011-06-25	ENVEO	1
448	-2.40609e+06	1.29308e+06	-61.7456	-65.2371	coastline	tdm0_w063d70s64d77_22336_20110625T082334_002_AMP	2011-06-25	ENVEO	1
449	-2.40618e+06	1.29291e+06	-61.7497	-65.2371	coastline	tdm0_w063d70s64d77_22336_20110625T082334_002_AMP	2011-06-25	ENVEO	1
450	-2.40622e+06	1.29271e+06	-61.7537	-65.2376	coastline	tdm0_w063d70s64d77_22336_20110625T082334_002_AMP	2011-06-25	ENVEO	1
451	-2.40624e+06	1.29254e+06	-61.757	-65.2381	coastline	tdm0_w063d70s64d77_22336_20110625T082334_002_AMP	2011-06-25	ENVEO	1
452	-2.40625e+06	1.29237e+06	-61.7602	-65.2388	coastline	tdm0_w063d70s64d77_22336_20110625T082334_002_AMP	2011-06-25	ENVEO	1
453	-2.40629e+06	1.29215e+06	-61.7646	-65.2394	coastline	tdm0_w063d70s64d77_22336_20110625T082334_002_AMP	2011-06-25	ENVEO	1
454	-2.40633e+06	1.29188e+06	-61.7701	-65.2401	coastline	tdm0_w063d70s64d77_22336_20110625T082334_002_AMP	2011-06-25	ENVEO	1
455	-2.40642e+06	1.29175e+06	-61.7735	-65.24	coastline	tdm0_w063d70s64d77_22336_20110625T082334_002_AMP	2011-06-25	ENVEO	1
456	-2.40643e+06	1.29157e+06	-61.7768	-65.2406	coastline	tdm0_w063d70s64d77_22336_20110625T082334_002_AMP	2011-06-25	ENVEO	1
457	-2.40642e+06	1.29144e+06	-61.779	-65.2413	coastline	tdm0_w063d70s64d77_22336_20110625T082334_002_AMP	2011-06-25	ENVEO	1
458	-2.40638e+06	1.29138e+06	-61.78	-65.2419	coastline	tdm0_w063d70s64d77_22336_20110625T082334_002_AMP	2011-06-25	ENVEO	1
459	-2.40636e+06	1.2913e+06	-61.7812	-65.2424	coastline	tdm0_w063d70s64d77_22336_20110625T082334_002_AMP	2011-06-25	ENVEO	1
460	-2.40635e+06	1.29115e+06	-61.7837	-65.243	coastline	tdm0_w063d70s64d77_22336_20110625T082334_002_AMP	2011-06-25	ENVEO	1
461	-2.40632e+06	1.29104e+06	-61.7856	-65.2438	coastline	tdm0_w063d70s64d77_22336_20110625T082334_002_AMP	2011-06-25	ENVEO	1
462	-2.40628e+06	1.29092e+06	-61.7873	-65.2445	coastline	tdm0_w063d70s64d77_22336_20110625T082334_002_AMP	2011-06-25	ENVEO	1
463	-2.40626e+06	1.29081e+06	-61.7892	-65.2452	coastline	tdm0_w063d70s64d77_22336_20110625T082334_002_AMP	2011-06-25	ENVEO	1
464	-2.40626e+06	1.29077e+06	-61.7899	-65.2453	coastline	tdm0_w063d70s64d77_22336_20110625T082334_002_AMP	2011-06-25	ENVEO	1
465	-2.40631e+06	1.29068e+06	-61.7921	-65.2453	coastline	tdm0_w063d70s64d77_22336_20110625T082334_002_AMP	2011-06-25	ENVEO	1
466	-2.40641e+06	1.29057e+06	-61.7951	-65.245	coastline	tdm0_w063d70s64d77_22336_20110625T082334_002_AMP	2011-06-25	ENVEO	1
467	-2.40646e+06	1.29051e+06	-61.7967	-65.2448	coastline	tdm0_w063d70s64d77_22336_20110625T082334_002_AMP	2011-06-25	ENVEO	1
468	-2.40653e+06	1.29043e+06	-61.7989	-65.2446	coastline	tdm0_w063d70s64d77_22336_20110625T082334_002_AMP	2011-06-25	ENVEO	1
469	-2.40659e+06	1.29033e+06	-61.8013	-65.2446	coastline	tdm0_w063d70s64d77_22336_20110625T082334_002_AMP	2011-06-25	ENVEO	1
470	-2.40662e+06	1.29021e+06	-61.8038	-65.2449	coastline	tdm0_w063d70s64d77_22336_20110625T082334_002_AMP	2011-06-25	ENVEO	1
471	-2.40665e+06	1.29013e+06	-61.8057	-65.245	coastline	tdm0_w063d70s64d77_22336_20110625T082334_002_AMP	2011-06-25	ENVEO	1
472	-2.40669e+06	1.29001e+06	-61.8082	-65.2452	coastline	tdm0_w063d70s64d77_22336_20110625T082334_002_AMP	2011-06-25	ENVEO	1
473	-2.40675e+06	1.28994e+06	-61.8101	-65.245	coastline	tdm0_w063d70s64d77_22336_20110625T082334_002_AMP	2011-06-25	ENVEO	1
474	-2.40679e+06	1.28993e+06	-61.8106	-65.2447	coastline	tdm0_w063d70s64d77_22336_20110625T082334_002_AMP	2011-06-25	ENVEO	1
475	-2.40693e+06	1.28993e+06	-61.8121	-65.2437	coastline	tdm0_w063d70s64d77_22336_20110625T082334_002_AMP	2011-06-25	ENVEO	1
476	-2.40699e+06	1.28993e+06	-61.8126	-65.2432	coastline	tdm0_w063d70s64d77_22336_20110625T082334_002_AMP	2011-06-25	ENVEO	1
477	-2.4071e+06	1.28995e+06	-61.8134	-65.2422	coastline	tdm0_w063d70s64d77_22336_20110625T082334_002_AMP	2011-06-25	ENVEO	1
478	-2.4072e+06	1.28996e+06	-61.8143	-65.2414	coastline	tdm0_w063d70s64d77_22336_20110625T082334_002_AMP	2011-06-25	ENVEO	1
479	-2.40744e+06	1.28995e+06	-61.8169	-65.2396	coastline	tdm0_w063d70s64d77_22336_20110625T082334_002_AMP	2011-06-25	ENVEO	1
480	-2.40779e+06	1.28995e+06	-61.8203	-65.2369	coastline	tdm0_w063d70s64d77_22336_20110625T082334_002_AMP	2011-06-25	ENVEO	1
481	-2.40798e+06	1.28986e+06	-61.8239	-65.2358	coastline	tdm0_w063d70s64d77_22336_20110625T082334_002_AMP	2011-06-25	ENVEO	1
482	-2.40812e+06	1.28977e+06	-61.8268	-65.2351	coastline	tdm0_w063d70s64d77_22336_20110625T082334_002_AMP	2011-06-25	ENVEO	1
483	-2.40834e+06	1.28966e+06	-61.8311	-65.2338	coastline	tdm0_w063d70s64d77_22336_20110625T082334_002_AMP	2011-06-25	ENVEO	1
484	-2.40841e+06	1.28962e+06	-61.8324	-65.2334	coastline	tdm0_w063d70s64d77_22336_20110625T082334_002_AMP	2011-06-25	ENVEO	1
485	-2.40866e+06	1.28964e+06	-61.8347	-65.2314	coastline	tdm0_w063d70s64d77_22336_20110625T082334_002_AMP	2011-06-25	ENVEO	1
486	-2.40878e+06	1.28964e+06	-61.8359	-65.2305	coastline	tdm0_w063d70s64d77_22336_20110625T082334_002_AMP	2011-06-25	ENVEO	1
487	-2.40894e+06	1.28962e+06	-61.8378	-65.2293	coastline	tdm0_w063d70s64d77_22336_20110625T082334_002_AMP	2011-06-25	ENVEO	1
488	-2.40909e+06	1.28959e+06	-61.8398	-65.2283	coastline	tdm0_w063d70s64d77_22336_20110625T082334_002_AMP	2011-06-25	ENVEO	1
489	-2.40918e+06	1.28958e+06	-61.8408	-65.2276	coastline	tdm0_w063d70s64d77_22336_20110625T082334_002_AMP	2011-06-25	ENVEO	1
490	-2.4093e+06	1.28963e+06	-61.8412	-65.2265	coastline	tdm0_w063d70s64d77_22336_20110625T082334_002_AMP	2011-06-25	ENVEO	1
491	-2.40939e+06	1.2897e+06	-61.8407	-65.2255	coastline	tdm0_w063d70s64d77_22336_20110625T082334_002_AMP	2011-06-25	ENVEO	1
492	-2.40947e+06	1.28979e+06	-61.8398	-65.2245	coastline	tdm0_w063d70s64d77_22336_20110625T082334_002_AMP	2011-06-25	ENVEO	1
493	-2.40959e+06	1.2899e+06	-61.8389	-65.2232	coastline	tdm0_w063d70s64d77_22336_20110625T082334_002_AMP	2011-06-25	ENVEO	1
494	-2.40972e+06	1.28998e+06	-61.8388	-65.2218	coastline	tdm0_w063d70s64d77_22336_20110625T082334_002_AMP	2011-06-25	ENVEO	1
495	-2.40979e+06	1.29003e+06	-61.8387	-65.221	coastline	tdm0_w063d70s64d77_22336_20110625T082334_002_AMP	2011-06-25	ENVEO	1
496	-2.40988e+06	1.29007e+06	-61.8388	-65.2201	coastline	tdm0_w063d70s64d77_22336_20110625T082334_002_AMP	2011-06-25	ENVEO	1
497	-2.40998e+06	1.29011e+06	-61.839	-65.2192	coastline	tdm0_w063d70s64d77_22336_20110625T082334_002_AMP	2011-06-25	ENVEO	1
498	-2.41016e+06	1.29016e+06	-61.8398	-65.2176	coastline	tdm0_w063d70s64d77_22336_20110625T082334_002_AMP	2011-06-25	ENVEO	1
499	-2.41018e+06	1.29017e+06	-61.8398	-65.2174	coastline	tdm0_w063d70s64d77_22336_20110625T082334_002_AMP	2011-06-25	ENVEO	1
500	-2.41034e+06	1.2902e+06	-61.8409	-65.216	coastline	tdm0_w063d70s64d77_22336_20110625T082334_002_AMP	2011-06-25	ENVEO	1
501	-2.41049e+06	1.29021e+06	-61.8422	-65.2149	coastline	tdm0_w063d70s64d77_22336_20110625T082334_002_AMP	2011-06-25	ENVEO	1
502	-2.41062e+06	1.29021e+06	-61.8435	-65.2139	coastline	tdm0_w063d70s64d77_22336_20110625T082334_002_AMP	2011-06-25	ENVEO	1
503	-2.4108e+06	1.29019e+06	-61.8455	-65.2125	coastline	tdm0_w063d70s64d77_22336_20110625T082334_002_AMP	2011-06-25	ENVEO	1
504	-2.41093e+06	1.29019e+06	-61.8468	-65.2115	coastline	tdm0_w063d70s64d77_22336_20110625T082334_002_AMP	2011-06-25	ENVEO	1
505	-2.41103e+06	1.29016e+06	-61.8484	-65.2109	coastline	tdm0_w063d70s64d77_22336_20110625T082334_002_AMP	2011-06-25	ENVEO	1
506	-2.41113e+06	1.29012e+06	-61.8501	-65.2103	coastline	tdm0_w063d70s64d77_22336_20110625T082334_002_AMP	2011-06-25	ENVEO	1
507	-2.41123e+06	1.29006e+06	-61.8523	-65.2097	coastline	tdm0_w063d70s64d77_22336_20110625T082334_002_AMP	2011-06-25	ENVEO	1
508	-2.41129e+06	1.28996e+06	-61.8547	-65.2097	coastline	tdm0_w063d70s64d77_22336_20110625T082334_002_AMP	2011-06-25	ENVEO	1
509	-2.41135e+06	1.28981e+06	-61.8581	-65.2098	coastline	tdm0_w063d70s64d77_22336_20110625T082334_002_AMP	2011-06-25	ENVEO	1
510	-2.41141e+06	1.28968e+06	-61.8611	-65.21	coastline	tdm0_w063d70s64d77_22336_20110625T082334_002_AMP	2011-06-25	ENVEO	1
511	-2.41142e+06	1.28952e+06	-61.8642	-65.2105	coastline	tdm0_w063d70s64d77_22336_20110625T082334_002_AMP	2011-06-25	ENVEO	1
512	-2.41142e+06	1.28938e+06	-61.8666	-65.2111	coastline	tdm0_w063d70s64d77_22336_20110625T082334_002_AMP	2011-06-25	ENVEO	1
513	-2.41143e+06	1.28923e+06	-61.8695	-65.2116	coastline	tdm0_w063d70s64d77_22336_20110625T082334_002_AMP	2011-06-25	ENVEO	1
514	-2.41145e+06	1.28915e+06	-61.8713	-65.2118	coastline	tdm0_w063d70s64d77_22336_20110625T082334_002_AMP	2011-06-25	ENVEO	1
515	-2.41159e+06	1.28908e+06	-61.8739	-65.211	coastline	tdm0_w063d70s64d77_22336_20110625T082334_002_AMP	2011-06-25	ENVEO	1
516	-2.41169e+06	1.28904e+06	-61.8756	-65.2104	coastline	tdm0_w063d70s64d77_22336_20110625T082334_002_AMP	2011-06-25	ENVEO	1
517	-2.41187e+06	1.28897e+06	-61.8786	-65.2093	coastline	tdm0_w063d70s64d77_22336_20110625T082334_002_AMP	2011-06-25	ENVEO	1
518	-2.41202e+06	1.28895e+06	-61.8805	-65.2082	coastline	tdm0_w063d70s64d77_22336_20110625T082334_002_AMP	2011-06-25	ENVEO	1
519	-2.41225e+06	1.2889e+06	-61.8838	-65.2066	coastline	tdm0_w063d70s64d77_22336_20110625T082334_002_AMP	2011-06-25	ENVEO	1
520	-2.41242e+06	1.28886e+06	-61.8862	-65.2055	coastline	tdm0_w063d70s64d77_22336_20110625T082334_002_AMP	2011-06-25	ENVEO	1
521	-2.41265e+06	1.28875e+06	-61.8904	-65.2042	coastline	tdm0_w063d70s64d77_22336_20110625T082334_002_AMP	2011-06-25	ENVEO	1
522	-2.41279e+06	1.28874e+06	-61.8921	-65.2031	coastline	tdm0_w063d70s64d77_22336_20110625T082334_002_AMP	2011-06-25	ENVEO	1
523	-2.41301e+06	1.28873e+06	-61.8944	-65.2015	coastline	tdm0_w063d70s64d77_22336_20110625T082334_002_AMP	2011-06-25	ENVEO	1
524	-2.41313e+06	1.2887e+06	-61.8962	-65.2006	coastline	tdm0_w063d70s64d77_22336_20110625T082334_002_AMP	2011-06-25	ENVEO	1
525	-2.41325e+06	1.28865e+06	-61.8982	-65.1999	coastline	tdm0_w063d70s64d77_22336_20110625T082334_002_AMP	2011-06-25	ENVEO	1
526	-2.41334e+06	1.28861e+06	-61.8998	-65.1994	coastline	tdm0_w063d70s64d77_22336_20110625T082334_002_AMP	2011-06-25	ENVEO	1
527	-2.4136e+06	1.28851e+06	-61.9043	-65.1978	coastline	tdm0_w063d70s64d77_22336_20110625T082334_002_AMP	2011-06-25	ENVEO	1
528	-2.41375e+06	1.28851e+06	-61.9059	-65.1966	coastline	tdm0_w063d70s64d77_22336_20110625T082334_002_AMP	2011-06-25	ENVEO	1
529	-2.41431e+06	1.28853e+06	-61.9109	-65.1922	coastline	tdm0_w063d70s64d77_22336_20110625T082334_002_AMP	2011-06-25	ENVEO	1
530	-2.41441e+06	1.28853e+06	-61.9119	-65.1914	coastline	tdm0_w063d70s64d77_22336_20110625T082334_002_AMP	2011-06-25	ENVEO	1
531	-2.41452e+06	1.28855e+06	-61.9127	-65.1905	coastline	tdm0_w063d70s64d77_22336_20110625T082334_002_AMP	2011-06-25	ENVEO	1
532	-2.41464e+06	1.2886e+06	-61.913	-65.1894	coastline	tdm0_w063d70s64d77_22336_20110625T082334_002_AMP	2011-06-25	ENVEO	1
533	-2.41474e+06	1.28861e+06	-61.9137	-65.1886	coastline	tdm0_w063d70s64d77_22336_20110625T082334_002_AMP	2011-06-25	ENVEO	1
534	-2.41487e+06	1.28858e+06	-61.9156	-65.1876	coastline	tdm0_w063d70s64d77_22336_20110625T082334_002_AMP	2011-06-25	ENVEO	1
535	-2.41497e+06	1.28855e+06	-61.9171	-65.187	coastline	tdm0_w063d70s64d77_22336_20110625T082334_002_AMP	2011-06-25	ENVEO	1
536	-2.41507e+06	1.28851e+06	-61.9189	-65.1864	coastline	tdm0_w063d70s64d77_22336_20110625T082334_002_AMP	2011-06-25	ENVEO	1
537	-2.41513e+06	1.28848e+06	-61.9199	-65.186	coastline	tdm0_w063d70s64d77_22336_20110625T082334_002_AMP	2011-06-25	ENVEO	1
538	-2.41524e+06	1.2884e+06	-61.9225	-65.1855	coastline	tdm0_w063d70s64d77_22336_20110625T082334_002_AMP	2011-06-25	ENVEO	1
539	-2.41534e+06	1.28834e+06	-61.9245	-65.185	coastline	tdm0_w063d70s64d77_22336_20110625T082334_002_AMP	2011-06-25	ENVEO	1
540	-2.41539e+06	1.28827e+06	-61.9264	-65.1849	coastline	tdm0_w063d70s64d77_22336_20110625T082334_002_AMP	2011-06-25	ENVEO	1
541	-2.41543e+06	1.28821e+06	-61.9279	-65.1848	coastline	tdm0_w063d70s64d77_22336_20110625T082334_002_AMP	2011-06-25	ENVEO	1
542	-2.4155e+06	1.28818e+06	-61.9291	-65.1844	coastline	tdm0_w063d70s64d77_22336_20110625T082334_002_AMP	2011-06-25	ENVEO	1
543	-2.41557e+06	1.28817e+06	-61.93	-65.1839	coastline	tdm0_w063d70s64d77_22336_20110625T082334_002_AMP	2011-06-25	ENVEO	1
544	-2.41566e+06	1.28816e+06	-61.9311	-65.1833	coastline	tdm0_w063d70s64d77_22336_20110625T082334_002_AMP	2011-06-25	ENVEO	1
545	-2.41575e+06	1.28811e+06	-61.9329	-65.1828	coastline	tdm0_w063d70s64d77_22336_20110625T082334_002_AMP	2011-06-25	ENVEO	1
546	-2.41582e+06	1.28804e+06	-61.9349	-65.1825	coastline	tdm0_w063d70s64d77_22336_20110625T082334_002_AMP	2011-06-25	ENVEO	1
547	-2.41591e+06	1.28792e+06	-61.9379	-65.1823	coastline	tdm0_w063d70s64d77_22336_20110625T082334_002_AMP	2011-06-25	ENVEO	1
548	-2.41596e+06	1.28786e+06	-61.9395	-65.1822	coastline	tdm0_w063d70s64d77_22336_20110625T082334_002_AMP	2011-06-25	ENVEO	1
549	-2.41602e+06	1.28777e+06	-61.9418	-65.182	coastline	tdm0_w063d70s64d77_22336_20110625T082334_002_AMP	2011-06-25	ENVEO	1
550	-2.41607e+06	1.2877e+06	-61.9437	-65.182	coastline	tdm0_w063d70s64d77_22336_20110625T082334_002_AMP	2011-06-25	ENVEO	1
551	-2.4161e+06	1.28763e+06	-61.9453	-65.182	coastline	tdm0_w063d70s64d77_22336_20110625T082334_002_AMP	2011-06-25	ENVEO	1
552	-2.41613e+06	1.28757e+06	-61.9467	-65.1821	coastline	tdm0_w063d70s64d77_22336_20110625T082334_002_AMP	2011-06-25	ENVEO	1
553	-2.41618e+06	1.28746e+06	-61.9491	-65.1821	coastline	tdm0_w063d70s64d77_22336_20110625T082334_002_AMP	2011-06-25	ENVEO	1
554	-2.41626e+06	1.28732e+06	-61.9524	-65.1821	coastline	tdm0_w063d70s64d77_22336_20110625T082334_002_AMP	2011-06-25	ENVEO	1
555	-2.41627e+06	1.28712e+06	-61.9563	-65.1828	coastline	tdm0_w063d70s64d77_22336_20110625T082334_002_AMP	2011-06-25	ENVEO	1
556	-2.41627e+06	1.28703e+06	-61.958	-65.1832	coastline	tdm0_w063d70s64d77_22336_20110625T082334_002_AMP	2011-06-25	ENVEO	1
557	-2.41631e+06	1.2869e+06	-61.9607	-65.1834	coastline	tdm0_w063d70s64d77_22336_20110625T082334_002_AMP	2011-06-25	ENVEO	1
558	-2.41632e+06	1.2868e+06	-61.9626	-65.1837	coastline	tdm0_w063d70s64d77_22336_20110625T082334_002_AMP	2011-06-25	ENVEO	1
559	-2.4163e+06	1.28668e+06	-61.9646	-65.1844	coastline	tdm0_w063d70s64d77_22336_20110625T082334_002_AMP	2011-06-25	ENVEO	1
560	-2.41624e+06	1.28657e+06	-61.9662	-65.1854	coastline	tdm0_w063d70s64d77_22336_20110625T082334_002_AMP	2011-06-25	ENVEO	1
561	-2.4162e+06	1.28645e+06	-61.9681	-65.1861	coastline	tdm0_w063d70s64d77_22336_20110625T082334_002_AMP	2011-06-25	ENVEO	1
562	-2.41616e+06	1.28627e+06	-61.971	-65.1872	coastline	tdm0_w063d70s64d77_22336_20110625T082334_002_AMP	2011-06-25	ENVEO	1
563	-2.41604e+06	1.28611e+06	-61.9727	-65.1888	coastline	tdm0_w063d70s64d77_22336_20110625T082334_002_AMP	2011-06-25	ENVEO	1
564	-2.41592e+06	1.28596e+06	-61.9743	-65.1904	coastline	tdm0_w063d70s64d77_22336_20110625T082334_002_AMP	2011-06-25	ENVEO	1
565	-2.41587e+06	1.28584e+06	-61.9761	-65.1912	coastline	tdm0_w063d70s64d77_22336_20110625T082334_002_AMP	2011-06-25	ENVEO	1
566	-2.41584e+06	1.28568e+06	-61.9785	-65.1921	coastline	tdm0_w063d70s64d77_22336_20110625T082334_002_AMP	2011-06-25	ENVEO	1
567	-2.41574e+06	1.28558e+06	-61.9795	-65.1933	coastline	tdm0_w063d70s64d77_22336_20110625T082334_002_AMP	2011-06-25	ENVEO	1
568	-2.41535e+06	1.28535e+06	-61.9799	-65.1973	coastline	tdm0_w063d70s64d77_22336_20110625T082334_002_AMP	2011-06-25	ENVEO	1
569	-2.4152e+06	1.28526e+06	-61.9802	-65.1988	coastline	tdm0_w063d70s64d77_22336_20110625T082334_002_AMP	2011-06-25	ENVEO	1
570	-2.41507e+06	1.28515e+06	-61.9808	-65.2003	coastline	tdm0_w063d70s64d77_22336_20110625T082334_002_AMP	2011-06-25	ENVEO	1
571	-2.41493e+06	1.28506e+06	-61.9811	-65.2017	coastline	tdm0_w063d70s64d77_22336_20110625T082334_002_AMP	2011-06-25	ENVEO	1
572	-2.41486e+06	1.28496e+06	-61.9823	-65.2027	coastline	tdm0_w063d70s64d77_22336_20110625T082334_002_AMP	2011-06-25	ENVEO	1
573	-2.41487e+06	1.28482e+06	-61.985	-65.2032	coastline	tdm0_w063d70s64d77_22336_20110625T082334_002_AMP	2011-06-25	ENVEO	1
574	-2.4149e+06	1.28472e+06	-61.9872	-65.2034	coastline	tdm0_w063d70s64d77_22336_20110625T082334_002_AMP	2011-06-25	ENVEO	1
575	-2.41501e+06	1.28464e+06	-61.9897	-65.2028	coastline	tdm0_w063d70s64d77_22336_20110625T082334_002_AMP	2011-06-25	ENVEO	1
576	-2.4151e+06	1.28455e+06	-61.9924	-65.2025	coastline	tdm0_w063d70s64d77_22336_20110625T082334_002_AMP	2011-06-25	ENVEO	1
577	-2.41518e+06	1.28442e+06	-61.9954	-65.2024	coastline	tdm0_w063d70s64d77_22336_20110625T082334_002_AMP	2011-06-25	ENVEO	1
578	-2.41522e+06	1.2843e+06	-61.9981	-65.2027	coastline	tdm0_w063d70s64d77_22336_20110625T082334_002_AMP	2011-06-25	ENVEO	1
579	-2.41532e+06	1.28421e+06	-62.0006	-65.2022	coastline	tdm0_w063d70s64d77_22336_20110625T082334_002_AMP	2011-06-25	ENVEO	1
580	-2.4154e+06	1.2841e+06	-62.0035	-65.202	coastline	tdm0_w063d70s64d77_22336_20110625T082334_002_AMP	2011-06-25	ENVEO	1
581	-2.41544e+06	1.284e+06	-62.0058	-65.2022	coastline	tdm0_w063d70s64d77_22336_20110625T082334_002_AMP	2011-06-25	ENVEO	1
582	-2.41549e+06	1.28382e+06	-62.0096	-65.2025	coastline	tdm0_w063d70s64d77_22336_20110625T082334_002_AMP	2011-06-25	ENVEO	1
583	-2.41557e+06	1.28372e+06	-62.0122	-65.2023	coastline	tdm0_w063d70s64d77_22336_20110625T082334_002_AMP	2011-06-25	ENVEO	1
584	-2.41565e+06	1.28364e+06	-62.0145	-65.202	coastline	tdm0_w063d70s64d77_22336_20110625T082334_002_AMP	2011-06-25	ENVEO	1
585	-2.41572e+06	1.28356e+06	-62.0167	-65.2018	coastline	tdm0_w063d70s64d77_22336_20110625T082334_002_AMP	2011-06-25	ENVEO	1
586	-2.41585e+06	1.28346e+06	-62.0197	-65.2012	coastline	tdm0_w063d70s64d77_22336_20110625T082334_002_AMP	2011-06-25	ENVEO	1
587	-2.41594e+06	1.28336e+06	-62.0226	-65.2009	coastline	tdm0_w063d70s64d77_22336_20110625T082334_002_AMP	2011-06-25	ENVEO	1
588	-2.416e+06	1.28325e+06	-62.0251	-65.2009	coastline	tdm0_w063d70s64d77_22336_20110625T082334_002_AMP	2011-06-25	ENVEO	1
589	-2.41607e+06	1.28314e+06	-62.0279	-65.2008	coastline	tdm0_w063d70s64d77_22336_20110625T082334_002_AMP	2011-06-25	ENVEO	1
590	-2.41618e+06	1.28288e+06	-62.0337	-65.201	coastline	tdm0_w063d70s64d77_22336_20110625T082334_002_AMP	2011-06-25	ENVEO	1
591	-2.4163e+06	1.28275e+06	-62.0374	-65.2006	coastline	tdm0_w063d70s64d77_22336_20110625T082334_002_AMP	2011-06-25	ENVEO	1
592	-2.41636e+06	1.28263e+06	-62.0401	-65.2006	coastline	tdm0_w063d70s64d77_22336_20110625T082334_002_AMP	2011-06-25	ENVEO	1
593	-2.41645e+06	1.28249e+06	-62.0435	-65.2005	coastline	tdm0_w063d70s64d77_22336_20110625T082334_002_AMP	2011-06-25	ENVEO	1
594	-2.41652e+06	1.28233e+06	-62.0472	-65.2007	coastline	tdm0_w063d70s64d77_22336_20110625T082334_002_AMP	2011-06-25	ENVEO	1
595	-2.41658e+06	1.28222e+06	-62.0499	-65.2006	coastline	tdm0_w063d70s64d77_22336_20110625T082334_002_AMP	2011-06-25	ENVEO	1
596	-2.41664e+06	1.28212e+06	-62.0523	-65.2006	coastline	tdm0_w063d70s64d77_22336_20110625T082334_002_AMP	2011-06-25	ENVEO	1
597	-2.41664e+06	1.28211e+06	-62.0525	-65.2006	coastline	tdm0_w063d70s64d77_22336_20110625T082334_002_AMP	2011-06-25	ENVEO	1
598	-2.41665e+06	1.28209e+06	-62.0531	-65.2006	coastline	tdm0_w063d70s64d77_22336_20110625T082334_002_AMP	2011-06-25	ENVEO	1
599	-2.41672e+06	1.282e+06	-62.0554	-65.2005	coastline	tdm0_w063d70s64d77_22336_20110625T082334_002_AMP	2011-06-25	ENVEO	1
600	-2.41679e+06	1.28191e+06	-62.0578	-65.2003	coastline	tdm0_w063d70s64d77_22336_20110625T082334_002_AMP	2011-06-25	ENVEO	1
601	-2.41686e+06	1.28184e+06	-62.0597	-65.2	coastline	tdm0_w063d70s64d77_22336_20110625T082334_002_AMP	2011-06-25	ENVEO	1
602	-2.41691e+06	1.28183e+06	-62.0603	-65.1997	coastline	tdm0_w063d70s64d77_22336_20110625T082334_002_AMP	2011-06-25	ENVEO	1
603	-2.417e+06	1.28185e+06	-62.0608	-65.1989	coastline	tdm0_w063d70s64d77_22336_20110625T082334_002_AMP	2011-06-25	ENVEO	1
604	-2.41711e+06	1.28188e+06	-62.0614	-65.1979	coastline	tdm0_w063d70s64d77_22336_20110625T082334_002_AMP	2011-06-25	ENVEO	1
605	-2.4172e+06	1.28192e+06	-62.0616	-65.1971	coastline	tdm0_w063d70s64d77_22336_20110625T082334_002_AMP	2011-06-25	ENVEO	1
606	-2.41733e+06	1.28197e+06	-62.0618	-65.1958	coastline	tdm0_w063d70s64d77_22336_20110625T082334_002_AMP	2011-06-25	ENVEO	1
607	-2.41745e+06	1.282e+06	-62.0625	-65.1948	coastline	tdm0_w063d70s64d77_22336_20110625T082334_002_AMP	2011-06-25	ENVEO	1
608	-2.4176e+06	1.28199e+06	-62.0641	-65.1937	coastline	tdm0_w063d70s64d77_22336_20110625T082334_002_AMP	2011-06-25	ENVEO	1
609	-2.4177e+06	1.28199e+06	-62.0651	-65.1929	coastline	tdm0_w063d70s64d77_22336_20110625T082334_002_AMP	2011-06-25	ENVEO	1
610	-2.41785e+06	1.282e+06	-62.0664	-65.1916	coastline	tdm0_w063d70s64d77_22336_20110625T082334_002_AMP	2011-06-25	ENVEO	1
611	-2.41806e+06	1.28203e+06	-62.0679	-65.1899	coastline	tdm0_w063d70s64d77_22336_20110625T082334_002_AMP	2011-06-25	ENVEO	1
612	-2.41836e+06	1.28206e+06	-62.0703	-65.1874	coastline	tdm0_w063d70s64d77_22336_20110625T082334_002_AMP	2011-06-25	ENVEO	1
613	-2.41855e+06	1.28203e+06	-62.0727	-65.1861	coastline	tdm0_w063d70s64d77_22336_20110625T082334_002_AMP	2011-06-25	ENVEO	1
614	-2.41872e+06	1.28194e+06	-62.0761	-65.1851	coastline	tdm0_w063d70s64d77_22336_20110625T082334_002_AMP	2011-06-25	ENVEO	1
615	-2.41889e+06	1.28185e+06	-62.0794	-65.1842	coastline	tdm0_w063d70s64d77_22336_20110625T082334_002_AMP	2011-06-25	ENVEO	1
616	-2.41902e+06	1.28179e+06	-62.0818	-65.1834	coastline	tdm0_w063d70s64d77_22336_20110625T082334_002_AMP	2011-06-25	ENVEO	1
617	-2.41925e+06	1.28167e+06	-62.0862	-65.1822	coastline	tdm0_w063d70s64d77_22336_20110625T082334_002_AMP	2011-06-25	ENVEO	1
618	-2.41936e+06	1.28163e+06	-62.088	-65.1814	coastline	tdm0_w063d70s64d77_22336_20110625T082334_002_AMP	2011-06-25	ENVEO	1
619	-2.41947e+06	1.28158e+06	-62.09	-65.1808	coastline	tdm0_w063d70s64d77_22336_20110625T082334_002_AMP	2011-06-25	ENVEO	1
620	-2.41957e+06	1.28149e+06	-62.0928	-65.1805	coastline	tdm0_w063d70s64d77_22336_20110625T082334_002_AMP	2011-06-25	ENVEO	1
621	-2.41958e+06	1.28138e+06	-62.0949	-65.1808	coastline	tdm0_w063d70s64d77_22336_20110625T082334_002_AMP	2011-06-25	ENVEO	1
622	-2.41959e+06	1.28129e+06	-62.0967	-65.1811	coastline	tdm0_w063d70s64d77_22336_20110625T082334_002_AMP	2011-06-25	ENVEO	1
623	-2.41964e+06	1.28124e+06	-62.0981	-65.1809	coastline	tdm0_w063d70s64d77_22336_20110625T082334_002_AMP	2011-06-25	ENVEO	1
624	-2.41971e+06	1.28115e+06	-62.1004	-65.1807	coastline	tdm0_w063d70s64d77_22336_20110625T082334_002_AMP	2011-06-25	ENVEO	1
625	-2.41987e+06	1.28107e+06	-62.1034	-65.1798	coastline	tdm0_w063d70s64d77_22336_20110625T082334_002_AMP	2011-06-25	ENVEO	1
626	-2.41997e+06	1.281e+06	-62.1057	-65.1794	coastline	tdm0_w063d70s64d77_22336_20110625T082334_002_AMP	2011-06-25	ENVEO	1
627	-2.42003e+06	1.28095e+06	-62.1072	-65.179	coastline	tdm0_w063d70s64d77_22336_20110625T082334_002_AMP	2011-06-25	ENVEO	1
628	-2.42016e+06	1.28085e+06	-62.1103	-65.1784	coastline	tdm0_w063d70s64d77_22336_20110625T082334_002_AMP	2011-06-25	ENVEO	1
629	-2.42018e+06	1.28073e+06	-62.1127	-65.1788	coastline	tdm0_w063d70s64d77_22336_20110625T082334_002_AMP	2011-06-25	ENVEO	1
630	-2.42006e+06	1.2804e+06	-62.1178	-65.1811	coastline	tdm0_w063d70s64d77_22336_20110625T082334_002_AMP	2011-06-25	ENVEO	1
631	-2.42007e+06	1.28028e+06	-62.12	-65.1815	coastline	tdm0_w063d70s64d77_22336_20110625T082334_002_AMP	2011-06-25	ENVEO	1
632	-2.42005e+06	1.28013e+06	-62.1225	-65.1823	coastline	tdm0_w063d70s64d77_22336_20110625T082334_002_AMP	2011-06-25	ENVEO	1
633	-2.42025e+06	1.2798e+06	-62.1305	-65.1821	coastline	tdm0_w063d70s64d77_22336_20110625T082334_002_AMP	2011-06-25	ENVEO	1
634	-2.42014e+06	1.27968e+06	-62.1318	-65.1835	coastline	tdm0_w063d70s64d77_22336_20110625T082334_002_AMP	2011-06-25	ENVEO	1
635	-2.42005e+06	1.27952e+06	-62.1339	-65.1848	coastline	tdm0_w063d70s64d77_22336_20110625T082334_002_AMP	2011-06-25	ENVEO	1
636	-2.41986e+06	1.27947e+06	-62.1329	-65.1865	coastline	tdm0_w063d70s64d77_22336_20110625T082334_002_AMP	2011-06-25	ENVEO	1
637	-2.41964e+06	1.27937e+06	-62.1326	-65.1886	coastline	tdm0_w063d70s64d77_22336_20110625T082334_002_AMP	2011-06-25	ENVEO	1
638	-2.41954e+06	1.27933e+06	-62.1323	-65.1895	coastline	tdm0_w063d70s64d77_22336_20110625T082334_002_AMP	2011-06-25	ENVEO	1
639	-2.41933e+06	1.27931e+06	-62.1308	-65.1912	coastline	tdm0_w063d70s64d77_22336_20110625T082334_002_AMP	2011-06-25	ENVEO	1
640	-2.41916e+06	1.27927e+06	-62.1297	-65.1927	coastline	tdm0_w063d70s64d77_22336_20110625T082334_002_AMP	2011-06-25	ENVEO	1
641	-2.41903e+06	1.27923e+06	-62.1293	-65.1939	coastline	tdm0_w063d70s64d77_22336_20110625T082334_002_AMP	2011-06-25	ENVEO	1
642	-2.41859e+06	1.27916e+06	-62.1263	-65.1976	coastline	tdm0_w063d70s64d77_22336_20110625T082334_002_AMP	2011-06-25	ENVEO	1
643	-2.41851e+06	1.27896e+06	-62.1293	-65.199	coastline	tdm0_w063d70s64d77_22336_20110625T082334_002_AMP	2011-06-25	ENVEO	1
644	-2.41849e+06	1.27874e+06	-62.133	-65.2001	coastline	tdm0_w063d70s64d77_22336_20110625T082334_002_AMP	2011-06-25	ENVEO	1
645	-2.4185e+06	1.27856e+06	-62.1365	-65.2008	coastline	tdm0_w063d70s64d77_22336_20110625T082334_002_AMP	2011-06-25	ENVEO	1
646	-2.41856e+06	1.2782e+06	-62.1437	-65.2018	coastline	tdm0_w063d70s64d77_22336_20110625T082334_002_AMP	2011-06-25	ENVEO	1
647	-2.41846e+06	1.27792e+06	-62.148	-65.2037	coastline	tdm0_w063d70s64d77_22336_20110625T082334_002_AMP	2011-06-25	ENVEO	1
648	-2.41837e+06	1.27775e+06	-62.1503	-65.2051	coastline	tdm0_w063d70s64d77_22336_20110625T082334_002_AMP	2011-06-25	ENVEO	1
649	-2.41829e+06	1.27757e+06	-62.1528	-65.2065	coastline	tdm0_w063d70s64d77_22336_20110625T082334_002_AMP	2011-06-25	ENVEO	1
650	-2.4181e+06	1.27744e+06	-62.1533	-65.2085	coastline	tdm0_w063d70s64d77_22336_20110625T082334_002_AMP	2011-06-25	ENVEO	1
651	-2.41791e+06	1.27734e+06	-62.1534	-65.2104	coastline	tdm0_w063d70s64d77_22336_20110625T082334_002_AMP	2011-06-25	ENVEO	1
652	-2.41764e+06	1.27728e+06	-62.1519	-65.2127	coastline	tdm0_w063d70s64d77_22336_20110625T082334_002_AMP	2011-06-25	ENVEO	1
653	-2.41745e+06	1.27733e+06	-62.1489	-65.214	coastline	tdm0_w063d70s64d77_22336_20110625T082334_002_AMP	2011-06-25	ENVEO	1
654	-2.41727e+06	1.27729e+06	-62.1479	-65.2155	coastline	tdm0_w063d70s64d77_22336_20110625T082334_002_AMP	2011-06-25	ENVEO	1
655	-2.4171e+06	1.27729e+06	-62.1462	-65.2169	coastline	tdm0_w063d70s64d77_22336_20110625T082334_002_AMP	2011-06-25	ENVEO	1
656	-2.41694e+06	1.27732e+06	-62.1442	-65.218	coastline	tdm0_w063d70s64d77_22336_20110625T082334_002_AMP	2011-06-25	ENVEO	1
657	-2.41682e+06	1.27728e+06	-62.1437	-65.2191	coastline	tdm0_w063d70s64d77_22336_20110625T082334_002_AMP	2011-06-25	ENVEO	1
658	-2.41668e+06	1.27717e+06	-62.1444	-65.2206	coastline	tdm0_w063d70s64d77_22336_20110625T082334_002_AMP	2011-06-25	ENVEO	1
659	-2.41607e+06	1.27759e+06	-62.1306	-65.2236	coastline	tdm0_w063d70s64d77_22336_20110625T082334_002_AMP	2011-06-25	ENVEO	1
660	-2.41604e+06	1.27764e+06	-62.1294	-65.2237	coastline	tdm0_w063d70s64d77_22336_20110625T082334_002_AMP	2011-06-25	ENVEO	1
661	-2.41595e+06	1.27772e+06	-62.1271	-65.2241	coastline	tdm0_w063d70s64d77_22336_20110625T082334_002_AMP	2011-06-25	ENVEO	1
662	-2.41587e+06	1.27781e+06	-62.1245	-65.2243	coastline	tdm0_w063d70s64d77_22336_20110625T082334_002_AMP	2011-06-25	ENVEO	1
663	-2.41567e+06	1.27789e+06	-62.1212	-65.2255	coastline	tdm0_w063d70s64d77_22336_20110625T082334_002_AMP	2011-06-25	ENVEO	1
664	-2.41543e+06	1.27798e+06	-62.1172	-65.227	coastline	tdm0_w063d70s64d77_22336_20110625T082334_002_AMP	2011-06-25	ENVEO	1
665	-2.41535e+06	1.27806e+06	-62.1148	-65.2273	coastline	tdm0_w063d70s64d77_22336_20110625T082334_002_AMP	2011-06-25	ENVEO	1
666	-2.41523e+06	1.27814e+06	-62.1122	-65.228	coastline	tdm0_w063d70s64d77_22336_20110625T082334_002_AMP	2011-06-25	ENVEO	1
667	-2.41506e+06	1.27822e+06	-62.1091	-65.229	coastline	tdm0_w063d70s64d77_22336_20110625T082334_002_AMP	2011-06-25	ENVEO	1
668	-2.41491e+06	1.2783e+06	-62.1061	-65.2298	coastline	tdm0_w063d70s64d77_22336_20110625T082334_002_AMP	2011-06-25	ENVEO	1
669	-2.41479e+06	1.27838e+06	-62.1034	-65.2303	coastline	tdm0_w063d70s64d77_22336_20110625T082334_002_AMP	2011-06-25	ENVEO	1
670	-2.41466e+06	1.27852e+06	-62.0995	-65.2308	coastline	tdm0_w063d70s64d77_22336_20110625T082334_002_AMP	2011-06-25	ENVEO	1
671	-2.4145e+06	1.2788e+06	-62.0927	-65.2309	coastline	tdm0_w063d70s64d77_22336_20110625T082334_002_AMP	2011-06-25	ENVEO	1
672	-2.41441e+06	1.27896e+06	-62.0891	-65.2309	coastline	tdm0_w063d70s64d77_22336_20110625T082334_002_AMP	2011-06-25	ENVEO	1
673	-2.41426e+06	1.27909e+06	-62.0852	-65.2316	coastline	tdm0_w063d70s64d77_22336_20110625T082334_002_AMP	2011-06-25	ENVEO	1
674	-2.41411e+06	1.27915e+06	-62.0825	-65.2325	coastline	tdm0_w063d70s64d77_22336_20110625T082334_002_AMP	2011-06-25	ENVEO	1
675	-2.41392e+06	1.27921e+06	-62.0796	-65.2337	coastline	tdm0_w063d70s64d77_22336_20110625T082334_002_AMP	2011-06-25	ENVEO	1
676	-2.41377e+06	1.27929e+06	-62.0765	-65.2345	coastline	tdm0_w063d70s64d77_22336_20110625T082334_002_AMP	2011-06-25	ENVEO	1
677	-2.41357e+06	1.27924e+06	-62.0755	-65.2363	coastline	tdm0_w063d70s64d77_22336_20110625T082334_002_AMP	2011-06-25	ENVEO	1
678	-2.41332e+06	1.27914e+06	-62.075	-65.2387	coastline	tdm0_w063d70s64d77_22336_20110625T082334_002_AMP	2011-06-25	ENVEO	1
679	-2.41317e+06	1.27917e+06	-62.0729	-65.2397	coastline	tdm0_w063d70s64d77_22336_20110625T082334_002_AMP	2011-06-25	ENVEO	1
680	-2.41306e+06	1.27928e+06	-62.0697	-65.2401	coastline	tdm0_w063d70s64d77_22336_20110625T082334_002_AMP	2011-06-25	ENVEO	1
681	-2.41292e+06	1.2793e+06	-62.068	-65.2411	coastline	tdm0_w063d70s64d77_22336_20110625T082334_002_AMP	2011-06-25	ENVEO	1
682	-2.41276e+06	1.27939e+06	-62.0648	-65.242	coastline	tdm0_w063d70s64d77_22336_20110625T082334_002_AMP	2011-06-25	ENVEO	1
683	-2.41262e+06	1.27951e+06	-62.0611	-65.2426	coastline	tdm0_w063d70s64d77_22336_20110625T082334_002_AMP	2011-06-25	ENVEO	1
684	-2.41253e+06	1.27963e+06	-62.0581	-65.2428	coastline	tdm0_w063d70s64d77_22336_20110625T082334_002_AMP	2011-06-25	ENVEO	1
685	-2.41244e+06	1.27972e+06	-62.0555	-65.2431	coastline	tdm0_w063d70s64d77_22336_20110625T082334_002_AMP	2011-06-25	ENVEO	1
686	-2.41232e+06	1.27975e+06	-62.0539	-65.2439	coastline	tdm0_w063d70s64d77_22336_20110625T082334_002_AMP	2011-06-25	ENVEO	1
687	-2.41218e+06	1.27985e+06	-62.0506	-65.2446	coastline	tdm0_w063d70s64d77_22336_20110625T082334_002_AMP	2011-06-25	ENVEO	1
688	-2.41204e+06	1.27994e+06	-62.0474	-65.2453	coastline	tdm0_w063d70s64d77_22336_20110625T082334_002_AMP	2011-06-25	ENVEO	1
689	-2.41197e+06	1.28012e+06	-62.0435	-65.2451	coastline	tdm0_w063d70s64d77_22336_20110625T082334_002_AMP	2011-06-25	ENVEO	1
690	-2.41195e+06	1.2802e+06	-62.0418	-65.245	coastline	tdm0_w063d70s64d77_22336_20110625T082334_002_AMP	2011-06-25	ENVEO	1
691	-2.41189e+06	1.28024e+06	-62.0404	-65.2453	coastline	tdm0_w063d70s64d77_22336_20110625T082334_002_AMP	2011-06-25	ENVEO	1
692	-2.41173e+06	1.28036e+06	-62.0366	-65.246	coastline	tdm0_w063d70s64d77_22336_20110625T082334_002_AMP	2011-06-25	ENVEO	1
693	-2.41156e+06	1.28051e+06	-62.0322	-65.2467	coastline	tdm0_w063d70s64d77_22336_20110625T082334_002_AMP	2011-06-25	ENVEO	1
694	-2.41139e+06	1.2806e+06	-62.0289	-65.2477	coastline	tdm0_w063d70s64d77_22336_20110625T082334_002_AMP	2011-06-25	ENVEO	1
695	-2.41122e+06	1.28065e+06	-62.0263	-65.2487	coastline	tdm0_w063d70s64d77_22336_20110625T082334_002_AMP	2011-06-25	ENVEO	1
696	-2.41101e+06	1.28065e+06	-62.0242	-65.2504	coastline	tdm0_w063d70s64d77_22336_20110625T082334_002_AMP	2011-06-25	ENVEO	1
697	-2.41071e+06	1.28067e+06	-62.0208	-65.2526	coastline	tdm0_w063d70s64d77_22336_20110625T082334_002_AMP	2011-06-25	ENVEO	1
698	-2.41049e+06	1.28073e+06	-62.0176	-65.2541	coastline	tdm0_w063d70s64d77_22336_20110625T082334_002_AMP	2011-06-25	ENVEO	1
699	-2.41034e+06	1.28077e+06	-62.0154	-65.2551	coastline	tdm0_w063d70s64d77_22336_20110625T082334_002_AMP	2011-06-25	ENVEO	1
700	-2.41021e+06	1.28085e+06	-62.0125	-65.2558	coastline	tdm0_w063d70s64d77_22336_20110625T082334_002_AMP	2011-06-25	ENVEO	1
701	-2.41005e+06	1.28092e+06	-62.0099	-65.2567	coastline	tdm0_w063d70s64d77_22336_20110625T082334_002_AMP	2011-06-25	ENVEO	1
702	-2.4097e+06	1.28088e+06	-62.0071	-65.2597	coastline	tdm0_w063d70s64d77_22336_20110625T082334_002_AMP	2011-06-25	ENVEO	1
703	-2.40971e+06	1.28051e+06	-62.014	-65.2611	coastline	tdm0_w063d70s64d77_22336_20110625T082334_002_AMP	2011-06-25	ENVEO	1
704	-2.40972e+06	1.27996e+06	-62.0244	-65.2633	coastline	tdm0_w063d70s64d77_22336_20110625T082334_002_AMP	2011-06-25	ENVEO	1
705	-2.40972e+06	1.27994e+06	-62.0246	-65.2633	coastline	tdm0_w063d70s64d77_22336_20110625T082334_002_AMP	2011-06-25	ENVEO	1
706	-2.40972e+06	1.2799e+06	-62.0254	-65.2635	coastline	tdm0_w063d70s64d77_22336_20110625T082334_002_AMP	2011-06-25	ENVEO	1
707	-2.40972e+06	1.27956e+06	-62.0318	-65.2649	coastline	tdm0_w063d70s64d77_22336_20110625T082334_002_AMP	2011-06-25	ENVEO	1
708	-2.40972e+06	1.2795e+06	-62.0328	-65.2651	coastline	tdm0_w063d70s64d77_22336_20110625T082334_002_AMP	2011-06-25	ENVEO	1
709	-2.40981e+06	1.27925e+06	-62.0383	-65.2655	coastline	tdm0_w063d70s64d77_22336_20110625T082334_002_AMP	2011-06-25	ENVEO	1
710	-2.41004e+06	1.2788e+06	-62.0489	-65.2656	coastline	tdm0_w063d70s64d77_22336_20110625T082334_002_AMP	2011-06-25	ENVEO	1
711	-2.41008e+06	1.27855e+06	-62.0539	-65.2662	coastline	tdm0_w063d70s64d77_22336_20110625T082334_002_AMP	2011-06-25	ENVEO	1
712	-2.4102e+06	1.27831e+06	-62.0597	-65.2664	coastline	tdm0_w063d70s64d77_22336_20110625T082334_002_AMP	2011-06-25	ENVEO	1
713	-2.4104e+06	1.27806e+06	-62.0663	-65.2658	coastline	tdm0_w063d70s64d77_22336_20110625T082334_002_AMP	2011-06-25	ENVEO	1
714	-2.41049e+06	1.27792e+06	-62.0697	-65.2657	coastline	tdm0_w063d70s64d77_22336_20110625T082334_002_AMP	2011-06-25	ENVEO	1
715	-2.41058e+06	1.27767e+06	-62.0752	-65.266	coastline	tdm0_w063d70s64d77_22336_20110625T082334_002_AMP	2011-06-25	ENVEO	1
716	-2.41067e+06	1.27738e+06	-62.0815	-65.2665	coastline	tdm0_w063d70s64d77_22336_20110625T082334_002_AMP	2011-06-25	ENVEO	1
717	-2.41072e+06	1.27713e+06	-62.0866	-65.2672	coastline	tdm0_w063d70s64d77_22336_20110625T082334_002_AMP	2011-06-25	ENVEO	1
718	-2.41069e+06	1.27684e+06	-62.0918	-65.2686	coastline	tdm0_w063d70s64d77_22336_20110625T082334_002_AMP	2011-06-25	ENVEO	1
719	-2.41058e+06	1.27659e+06	-62.0953	-65.2705	coastline	tdm0_w063d70s64d77_22336_20110625T082334_002_AMP	2011-06-25	ENVEO	1
720	-2.41033e+06	1.27634e+06	-62.0975	-65.2734	coastline	tdm0_w063d70s64d77_22336_20110625T082334_002_AMP	2011-06-25	ENVEO	1
721	-2.41004e+06	1.27607e+06	-62.0996	-65.2768	coastline	tdm0_w063d70s64d77_22336_20110625T082334_002_AMP	2011-06-25	ENVEO	1
722	-2.40995e+06	1.27584e+06	-62.1029	-65.2785	coastline	tdm0_w063d70s64d77_22336_20110625T082334_002_AMP	2011-06-25	ENVEO	1
723	-2.4097e+06	1.27562e+06	-62.1047	-65.2813	coastline	tdm0_w063d70s64d77_22336_20110625T082334_002_AMP	2011-06-25	ENVEO	1
724	-2.40956e+06	1.27553e+06	-62.105	-65.2828	coastline	tdm0_w063d70s64d77_22336_20110625T082334_002_AMP	2011-06-25	ENVEO	1
725	-2.40922e+06	1.27544e+06	-62.1034	-65.2858	coastline	tdm0_w063d70s64d77_22336_20110625T082334_002_AMP	2011-06-25	ENVEO	1
726	-2.40895e+06	1.27553e+06	-62.099	-65.2875	coastline	tdm0_w063d70s64d77_22336_20110625T082334_002_AMP	2011-06-25	ENVEO	1
727	-2.4087e+06	1.27557e+06	-62.0957	-65.2892	coastline	tdm0_w063d70s64d77_22336_20110625T082334_002_AMP	2011-06-25	ENVEO	1
728	-2.4087e+06	1.27546e+06	-62.0978	-65.2897	coastline	tdm0_w063d70s64d77_22336_20110625T082334_002_AMP	2011-06-25	ENVEO	1
729	-2.40864e+06	1.27458e+06	-62.1135	-65.2939	coastline	tdm0_w063d70s64d77_22336_20110625T082334_002_AMP	2011-06-25	ENVEO	1
730	-2.40873e+06	1.27422e+06	-62.1212	-65.2946	coastline	tdm0_w063d70s64d77_22336_20110625T082334_002_AMP	2011-06-25	ENVEO	1
731	-2.40889e+06	1.2739e+06	-62.1286	-65.2947	coastline	tdm0_w063d70s64d77_22336_20110625T082334_002_AMP	2011-06-25	ENVEO	1
732	-2.40913e+06	1.27327e+06	-62.1428	-65.2954	coastline	tdm0_w063d70s64d77_22336_20110625T082334_002_AMP	2011-06-25	ENVEO	1
733	-2.40916e+06	1.27304e+06	-62.1472	-65.2961	coastline	tdm0_w063d70s64d77_22336_20110625T082334_002_AMP	2011-06-25	ENVEO	1
734	-2.4092e+06	1.27282e+06	-62.1519	-65.2967	coastline	tdm0_w063d70s64d77_22336_20110625T082334_002_AMP	2011-06-25	ENVEO	1
735	-2.40922e+06	1.27257e+06	-62.1567	-65.2976	coastline	tdm0_w063d70s64d77_22336_20110625T082334_002_AMP	2011-06-25	ENVEO	1
736	-2.40931e+06	1.27232e+06	-62.1622	-65.2979	coastline	tdm0_w063d70s64d77_22336_20110625T082334_002_AMP	2011-06-25	ENVEO	1
737	-2.40938e+06	1.27209e+06	-62.1671	-65.2983	coastline	tdm0_w063d70s64d77_22336_20110625T082334_002_AMP	2011-06-25	ENVEO	1
738	-2.40956e+06	1.27184e+06	-62.1735	-65.2979	coastline	tdm0_w063d70s64d77_22336_20110625T082334_002_AMP	2011-06-25	ENVEO	1
739	-2.40974e+06	1.27144e+06	-62.1828	-65.2982	coastline	tdm0_w063d70s64d77_22336_20110625T082334_002_AMP	2011-06-25	ENVEO	1
740	-2.40979e+06	1.27128e+06	-62.1862	-65.2985	coastline	tdm0_w063d70s64d77_22336_20110625T082334_002_AMP	2011-06-25	ENVEO	1
741	-2.40986e+06	1.27099e+06	-62.1923	-65.2991	coastline	tdm0_w063d70s64d77_22336_20110625T082334_002_AMP	2011-06-25	ENVEO	1
742	-2.40997e+06	1.27083e+06	-62.1964	-65.2989	coastline	tdm0_w063d70s64d77_22336_20110625T082334_002_AMP	2011-06-25	ENVEO	1
743	-2.41042e+06	1.27029e+06	-62.2109	-65.2976	coastline	tdm0_w063d70s64d77_22336_20110625T082334_002_AMP	2011-06-25	ENVEO	1
744	-2.41046e+06	1.27016e+06	-62.2135	-65.2979	coastline	tdm0_w063d70s64d77_22336_20110625T082334_002_AMP	2011-06-25	ENVEO	1
745	-2.41059e+06	1.2699e+06	-62.2197	-65.2979	coastline	tdm0_w063d70s64d77_22336_20110625T082334_002_AMP	2011-06-25	ENVEO	1
746	-2.41059e+06	1.26965e+06	-62.2243	-65.2989	coastline	tdm0_w063d70s64d77_22336_20110625T082334_002_AMP	2011-06-25	ENVEO	1
747	-2.41061e+06	1.26943e+06	-62.2287	-65.2996	coastline	tdm0_w063d70s64d77_22336_20110625T082334_002_AMP	2011-06-25	ENVEO	1
748	-2.41061e+06	1.26919e+06	-62.2332	-65.3006	coastline	tdm0_w063d70s64d77_22336_20110625T082334_002_AMP	2011-06-25	ENVEO	1
749	-2.41056e+06	1.26899e+06	-62.2364	-65.3019	coastline	tdm0_w063d70s64d77_22336_20110625T082334_002_AMP	2011-06-25	ENVEO	1
750	-2.41048e+06	1.26878e+06	-62.2394	-65.3033	coastline	tdm0_w063d70s64d77_22336_20110625T082334_002_AMP	2011-06-25	ENVEO	1
751	-2.41034e+06	1.2686e+06	-62.2414	-65.3051	coastline	tdm0_w063d70s64d77_22336_20110625T082334_002_AMP	2011-06-25	ENVEO	1
752	-2.41015e+06	1.26837e+06	-62.244	-65.3076	coastline	tdm0_w063d70s64d77_22336_20110625T082334_002_AMP	2011-06-25	ENVEO	1
753	-2.41011e+06	1.26824e+06	-62.2458	-65.3085	coastline	tdm0_w063d70s64d77_22336_20110625T082334_002_AMP	2011-06-25	ENVEO	1
754	-2.41018e+06	1.268e+06	-62.251	-65.3088	coastline	tdm0_w063d70s64d77_22336_20110625T082334_002_AMP	2011-06-25	ENVEO	1
755	-2.4103e+06	1.26779e+06	-62.2561	-65.3088	coastline	tdm0_w063d70s64d77_22336_20110625T082334_002_AMP	2011-06-25	ENVEO	1
756	-2.41039e+06	1.26757e+06	-62.261	-65.309	coastline	tdm0_w063d70s64d77_22336_20110625T082334_002_AMP	2011-06-25	ENVEO	1
757	-2.41042e+06	1.26735e+06	-62.2655	-65.3096	coastline	tdm0_w063d70s64d77_22336_20110625T082334_002_AMP	2011-06-25	ENVEO	1
758	-2.41049e+06	1.26707e+06	-62.2715	-65.3103	coastline	tdm0_w063d70s64d77_22336_20110625T082334_002_AMP	2011-06-25	ENVEO	1
759	-2.41049e+06	1.26684e+06	-62.2757	-65.3112	coastline	tdm0_w063d70s64d77_22336_20110625T082334_002_AMP	2011-06-25	ENVEO	1
760	-2.41051e+06	1.26665e+06	-62.2795	-65.3118	coastline	tdm0_w063d70s64d77_22336_20110625T082334_002_AMP	2011-06-25	ENVEO	1
761	-2.41052e+06	1.26648e+06	-62.2827	-65.3124	coastline	tdm0_w063d70s64d77_22336_20110625T082334_002_AMP	2011-06-25	ENVEO	1
762	-2.41056e+06	1.26624e+06	-62.2875	-65.3131	coastline	tdm0_w063d70s64d77_22336_20110625T082334_002_AMP	2011-06-25	ENVEO	1
763	-2.41059e+06	1.26605e+06	-62.2914	-65.3136	coastline	tdm0_w063d70s64d77_22336_20110625T082334_002_AMP	2011-06-25	ENVEO	1
764	-2.41062e+06	1.26588e+06	-62.2949	-65.3141	coastline	tdm0_w063d70s64d77_22336_20110625T082334_002_AMP	2011-06-25	ENVEO	1
765	-2.41067e+06	1.26572e+06	-62.2983	-65.3144	coastline	tdm0_w063d70s64d77_22336_20110625T082334_002_AMP	2011-06-25	ENVEO	1
766	-2.41068e+06	1.26555e+06	-62.3015	-65.315	coastline	tdm0_w063d70s64d77_22336_20110625T082334_002_AMP	2011-06-25	ENVEO	1
767	-2.41068e+06	1.26539e+06	-62.3045	-65.3156	coastline	tdm0_w063d70s64d77_22336_20110625T082334_002_AMP	2011-06-25	ENVEO	1
768	-2.41068e+06	1.26526e+06	-62.307	-65.3162	coastline	tdm0_w063d70s64d77_22336_20110625T082334_002_AMP	2011-06-25	ENVEO	1
769	-2.41069e+06	1.26511e+06	-62.3099	-65.3167	coastline	tdm0_w063d70s64d77_22336_20110625T082334_002_AMP	2011-06-25	ENVEO	1
770	-2.41072e+06	1.26483e+06	-62.3153	-65.3177	coastline	tdm0_w063d70s64d77_22336_20110625T082334_002_AMP	2011-06-25	ENVEO	1
771	-2.41072e+06	1.26466e+06	-62.3185	-65.3184	coastline	tdm0_w063d70s64d77_22336_20110625T082334_002_AMP	2011-06-25	ENVEO	1
772	-2.41069e+06	1.26448e+06	-62.3217	-65.3193	coastline	tdm0_w063d70s64d77_22336_20110625T082334_002_AMP	2011-06-25	ENVEO	1
773	-2.41073e+06	1.26418e+06	-62.3276	-65.3202	coastline	tdm0_w063d70s64d77_22336_20110625T082334_002_AMP	2011-06-25	ENVEO	1
774	-2.41071e+06	1.26398e+06	-62.331	-65.3212	coastline	tdm0_w063d70s64d77_22336_20110625T082334_002_AMP	2011-06-25	ENVEO	1
775	-2.41058e+06	1.26387e+06	-62.332	-65.3226	coastline	tdm0_w063d70s64d77_22336_20110625T082334_002_AMP	2011-06-25	ENVEO	1
776	-2.41045e+06	1.26376e+06	-62.3327	-65.3241	coastline	tdm0_w063d70s64d77_22336_20110625T082334_002_AMP	2011-06-25	ENVEO	1
777	-2.41044e+06	1.26355e+06	-62.3365	-65.325	coastline	tdm0_w063d70s64d77_22336_20110625T082334_002_AMP	2011-06-25	ENVEO	1
778	-2.41016e+06	1.26339e+06	-62.3368	-65.3279	coastline	tdm0_w063d70s64d77_22336_20110625T082334_002_AMP	2011-06-25	ENVEO	1
779	-2.4099e+06	1.26328e+06	-62.3363	-65.3304	coastline	tdm0_w063d70s64d77_22336_20110625T082334_002_AMP	2011-06-25	ENVEO	1
780	-2.40975e+06	1.26315e+06	-62.3372	-65.332	coastline	tdm0_w063d70s64d77_22336_20110625T082334_002_AMP	2011-06-25	ENVEO	1
781	-2.4096e+06	1.263e+06	-62.3385	-65.3338	coastline	tdm0_w063d70s64d77_22336_20110625T082334_002_AMP	2011-06-25	ENVEO	1
782	-2.40931e+06	1.26293e+06	-62.3371	-65.3364	coastline	tdm0_w063d70s64d77_22336_20110625T082334_002_AMP	2011-06-25	ENVEO	1
783	-2.40895e+06	1.26291e+06	-62.3338	-65.3393	coastline	tdm0_w063d70s64d77_22336_20110625T082334_002_AMP	2011-06-25	ENVEO	1
784	-2.40863e+06	1.2629e+06	-62.3309	-65.3418	coastline	tdm0_w063d70s64d77_22336_20110625T082334_002_AMP	2011-06-25	ENVEO	1
785	-2.40832e+06	1.26296e+06	-62.3267	-65.344	coastline	tdm0_w063d70s64d77_22336_20110625T082334_002_AMP	2011-06-25	ENVEO	1
786	-2.40804e+06	1.26303e+06	-62.3228	-65.3459	coastline	tdm0_w063d70s64d77_22336_20110625T082334_002_AMP	2011-06-25	ENVEO	1
787	-2.4078e+06	1.26312e+06	-62.3187	-65.3474	coastline	tdm0_w063d70s64d77_22336_20110625T082334_002_AMP	2011-06-25	ENVEO	1
788	-2.40759e+06	1.26338e+06	-62.3119	-65.348	coastline	tdm0_w063d70s64d77_22336_20110625T082334_002_AMP	2011-06-25	ENVEO	1
789	-2.40739e+06	1.26352e+06	-62.3073	-65.3489	coastline	tdm0_w063d70s64d77_22336_20110625T082334_002_AMP	2011-06-25	ENVEO	1
790	-2.40721e+06	1.26352e+06	-62.3055	-65.3503	coastline	tdm0_w063d70s64d77_22336_20110625T082334_002_AMP	2011-06-25	ENVEO	1
791	-2.40712e+06	1.26362e+06	-62.3027	-65.3506	coastline	tdm0_w063d70s64d77_22336_20110625T082334_002_AMP	2011-06-25	ENVEO	1
792	-2.40708e+06	1.2639e+06	-62.297	-65.3498	coastline	tdm0_w063d70s64d77_22336_20110625T082334_002_AMP	2011-06-25	ENVEO	1
793	-2.40701e+06	1.26417e+06	-62.2913	-65.3492	coastline	tdm0_w063d70s64d77_22336_20110625T082334_002_AMP	2011-06-25	ENVEO	1
794	-2.40698e+06	1.26423e+06	-62.2899	-65.3492	coastline	tdm0_w063d70s64d77_22336_20110625T082334_002_AMP	2011-06-25	ENVEO	1
795	-2.40691e+06	1.2644e+06	-62.2861	-65.3491	coastline	tdm0_w063d70s64d77_22336_20110625T082334_002_AMP	2011-06-25	ENVEO	1
796	-2.40685e+06	1.26455e+06	-62.2828	-65.3489	coastline	tdm0_w063d70s64d77_22336_20110625T082334_002_AMP	2011-06-25	ENVEO	1
797	-2.40682e+06	1.26467e+06	-62.2801	-65.3487	coastline	tdm0_w063d70s64d77_22336_20110625T082334_002_AMP	2011-06-25	ENVEO	1
798	-2.40678e+06	1.26486e+06	-62.2762	-65.3482	coastline	tdm0_w063d70s64d77_22336_20110625T082334_002_AMP	2011-06-25	ENVEO	1
799	-2.40678e+06	1.26508e+06	-62.2722	-65.3473	coastline	tdm0_w063d70s64d77_22336_20110625T082334_002_AMP	2011-06-25	ENVEO	1
800	-2.40676e+06	1.26525e+06	-62.2688	-65.3468	coastline	tdm0_w063d70s64d77_22336_20110625T082334_002_AMP	2011-06-25	ENVEO	1
801	-2.40669e+06	1.26537e+06	-62.2659	-65.3468	coastline	tdm0_w063d70s64d77_22336_20110625T082334_002_AMP	2011-06-25	ENVEO	1
802	-2.40656e+06	1.26551e+06	-62.262	-65.3473	coastline	tdm0_w063d70s64d77_22336_20110625T082334_002_AMP	2011-06-25	ENVEO	1
803	-2.40641e+06	1.26565e+06	-62.2578	-65.3478	coastline	tdm0_w063d70s64d77_22336_20110625T082334_002_AMP	2011-06-25	ENVEO	1
804	-2.40622e+06	1.26584e+06	-62.2526	-65.3486	coastline	tdm0_w063d70s64d77_22336_20110625T082334_002_AMP	2011-06-25	ENVEO	1
805	-2.40605e+06	1.26605e+06	-62.2469	-65.349	coastline	tdm0_w063d70s64d77_22336_20110625T082334_002_AMP	2011-06-25	ENVEO	1
806	-2.40595e+06	1.2662e+06	-62.2432	-65.3492	coastline	tdm0_w063d70s64d77_22336_20110625T082334_002_AMP	2011-06-25	ENVEO	1
807	-2.40572e+06	1.26647e+06	-62.2359	-65.3499	coastline	tdm0_w063d70s64d77_22336_20110625T082334_002_AMP	2011-06-25	ENVEO	1
808	-2.40556e+06	1.26664e+06	-62.2312	-65.3504	coastline	tdm0_w063d70s64d77_22336_20110625T082334_002_AMP	2011-06-25	ENVEO	1
809	-2.4055e+06	1.26668e+06	-62.2297	-65.3507	coastline	tdm0_w063d70s64d77_22336_20110625T082334_002_AMP	2011-06-25	ENVEO	1
810	-2.4053e+06	1.26693e+06	-62.2232	-65.3512	coastline	tdm0_w063d70s64d77_22336_20110625T082334_002_AMP	2011-06-25	ENVEO	1
811	-2.40524e+06	1.2672e+06	-62.2174	-65.3506	coastline	tdm0_w063d70s64d77_22336_20110625T082334_002_AMP	2011-06-25	ENVEO	1
812	-2.40511e+06	1.26739e+06	-62.2126	-65.3508	coastline	tdm0_w063d70s64d77_22336_20110625T082334_002_AMP	2011-06-25	ENVEO	1
813	-2.40507e+06	1.26755e+06	-62.2092	-65.3505	coastline	tdm0_w063d70s64d77_22336_20110625T082334_002_AMP	2011-06-25	ENVEO	1
814	-2.4049e+06	1.26771e+06	-62.2046	-65.3512	coastline	tdm0_w063d70s64d77_22336_20110625T082334_002_AMP	2011-06-25	ENVEO	1
815	-2.40471e+06	1.26788e+06	-62.1996	-65.352	coastline	tdm0_w063d70s64d77_22336_20110625T082334_002_AMP	2011-06-25	ENVEO	1
816	-2.40453e+06	1.26806e+06	-62.1944	-65.3526	coastline	tdm0_w063d70s64d77_22336_20110625T082334_002_AMP	2011-06-25	ENVEO	1
817	-2.40428e+06	1.26826e+06	-62.1882	-65.3537	coastline	tdm0_w063d70s64d77_22336_20110625T082334_002_AMP	2011-06-25	ENVEO	1
818	-2.40416e+06	1.26841e+06	-62.1844	-65.354	coastline	tdm0_w063d70s64d77_22336_20110625T082334_002_AMP	2011-06-25	ENVEO	1
819	-2.40406e+06	1.26858e+06	-62.1802	-65.3541	coastline	tdm0_w063d70s64d77_22336_20110625T082334_002_AMP	2011-06-25	ENVEO	1
820	-2.40402e+06	1.26877e+06	-62.1762	-65.3537	coastline	tdm0_w063d70s64d77_22336_20110625T082334_002_AMP	2011-06-25	ENVEO	1
821	-2.40397e+06	1.26908e+06	-62.17	-65.3528	coastline	tdm0_w063d70s64d77_22336_20110625T082334_002_AMP	2011-06-25	ENVEO	1
822	-2.40385e+06	1.26922e+06	-62.1661	-65.3531	coastline	tdm0_w063d70s64d77_22336_20110625T082334_002_AMP	2011-06-25	ENVEO	1
823	-2.4037e+06	1.26936e+06	-62.1621	-65.3537	coastline	tdm0_w063d70s64d77_22336_20110625T082334_002_AMP	2011-06-25	ENVEO	1
824	-2.40354e+06	1.26952e+06	-62.1576	-65.3543	coastline	tdm0_w063d70s64d77_22336_20110625T082334_002_AMP	2011-06-25	ENVEO	1
825	-2.40346e+06	1.26964e+06	-62.1545	-65.3544	coastline	tdm0_w063d70s64d77_22336_20110625T082334_002_AMP	2011-06-25	ENVEO	1
826	-2.4034e+06	1.2698e+06	-62.1509	-65.3543	coastline	tdm0_w063d70s64d77_22336_20110625T082334_002_AMP	2011-06-25	ENVEO	1
827	-2.40333e+06	1.26999e+06	-62.1467	-65.354	coastline	tdm0_w063d70s64d77_22336_20110625T082334_002_AMP	2011-06-25	ENVEO	1
828	-2.40315e+06	1.2702e+06	-62.1411	-65.3546	coastline	tdm0_w063d70s64d77_22336_20110625T082334_002_AMP	2011-06-25	ENVEO	1
829	-2.40297e+06	1.2704e+06	-62.1355	-65.3552	coastline	tdm0_w063d70s64d77_22336_20110625T082334_002_AMP	2011-06-25	ENVEO	1
830	-2.40283e+06	1.27062e+06	-62.13	-65.3553	coastline	tdm0_w063d70s64d77_22336_20110625T082334_002_AMP	2011-06-25	ENVEO	1
831	-2.4027e+06	1.27092e+06	-62.1232	-65.3551	coastline	tdm0_w063d70s64d77_22336_20110625T082334_002_AMP	2011-06-25	ENVEO	1
832	-2.40257e+06	1.2712e+06	-62.1167	-65.3549	coastline	tdm0_w063d70s64d77_22336_20110625T082334_002_AMP	2011-06-25	ENVEO	1
833	-2.40246e+06	1.27133e+06	-62.1132	-65.3553	coastline	tdm0_w063d70s64d77_22336_20110625T082334_002_AMP	2011-06-25	ENVEO	1
834	-2.40218e+06	1.27144e+06	-62.1084	-65.357	coastline	tdm0_w063d70s64d77_22336_20110625T082334_002_AMP	2011-06-25	ENVEO	1
835	-2.4021e+06	1.27161e+06	-62.1044	-65.357	coastline	tdm0_w063d70s64d77_22336_20110625T082334_002_AMP	2011-06-25	ENVEO	1
836	-2.40213e+06	1.27177e+06	-62.1018	-65.356	coastline	tdm0_w063d70s64d77_22336_20110625T082334_002_AMP	2011-06-25	ENVEO	1
837	-2.40216e+06	1.27197e+06	-62.0984	-65.3549	coastline	tdm0_w063d70s64d77_22336_20110625T082334_002_AMP	2011-06-25	ENVEO	1
838	-2.40186e+06	1.27223e+06	-62.0905	-65.3562	coastline	tdm0_w063d70s64d77_22336_20110625T082334_002_AMP	2011-06-25	ENVEO	1
839	-2.40164e+06	1.27223e+06	-62.0884	-65.3579	coastline	tdm0_w063d70s64d77_22336_20110625T082334_002_AMP	2011-06-25	ENVEO	1
840	-2.40105e+06	1.27225e+06	-62.0821	-65.3625	coastline	tdm0_w063d70s64d77_22336_20110625T082334_002_AMP	2011-06-25	ENVEO	1
841	-2.40054e+06	1.27242e+06	-62.0739	-65.3657	coastline	tdm0_w063d70s64d77_22336_20110625T082334_002_AMP	2011-06-25	ENVEO	1
842	-2.40023e+06	1.27258e+06	-62.0679	-65.3674	coastline	tdm0_w063d70s64d77_22336_20110625T082334_002_AMP	2011-06-25	ENVEO	1
843	-2.39993e+06	1.27277e+06	-62.0613	-65.369	coastline	tdm0_w063d70s64d77_22336_20110625T082334_002_AMP	2011-06-25	ENVEO	1
844	-2.3996e+06	1.27299e+06	-62.0541	-65.3707	coastline	tdm0_w063d70s64d77_22336_20110625T082334_002_AMP	2011-06-25	ENVEO	1
845	-2.39931e+06	1.27321e+06	-62.047	-65.372	coastline	tdm0_w063d70s64d77_22336_20110625T082334_002_AMP	2011-06-25	ENVEO	1
846	-2.39902e+06	1.27353e+06	-62.0383	-65.3729	coastline	tdm0_w063d70s64d77_22336_20110625T082334_002_AMP	2011-06-25	ENVEO	1
847	-2.39866e+06	1.27381e+06	-62.0295	-65.3746	coastline	tdm0_w063d70s64d77_22336_20110625T082334_002_AMP	2011-06-25	ENVEO	1
848	-2.39823e+06	1.27409e+06	-62.0199	-65.3767	coastline	tdm0_w063d70s64d77_22336_20110625T082334_002_AMP	2011-06-25	ENVEO	1
849	-2.39796e+06	1.27426e+06	-62.0141	-65.3782	coastline	tdm0_w063d70s64d77_22336_20110625T082334_002_AMP	2011-06-25	ENVEO	1
850	-2.39769e+06	1.27426e+06	-62.0114	-65.3803	coastline	tdm0_w063d70s64d77_22336_20110625T082334_002_AMP	2011-06-25	ENVEO	1
851	-2.39691e+06	1.2744e+06	-62.0012	-65.3858	coastline	tdm0_w063d70s64d77_22336_20110625T082334_002_AMP	2011-06-25	ENVEO	1
852	-2.3968e+06	1.27463e+06	-61.9956	-65.3857	coastline	tdm0_w063d70s64d77_22336_20110625T082334_002_AMP	2011-06-25	ENVEO	1
853	-2.39702e+06	1.27401e+06	-62.0095	-65.3865	coastline	tdm0_w063d70s64d77_22336_20110625T082334_002_AMP	2011-06-25	ENVEO	1
854	-2.39712e+06	1.27354e+06	-62.0192	-65.3877	coastline	tdm0_w063d70s64d77_22336_20110625T082334_002_AMP	2011-06-25	ENVEO	1
855	-2.39721e+06	1.27303e+06	-62.0296	-65.3891	coastline	tdm0_w063d70s64d77_22336_20110625T082334_002_AMP	2011-06-25	ENVEO	1
856	-2.39731e+06	1.27276e+06	-62.0356	-65.3894	coastline	tdm0_w063d70s64d77_22336_20110625T082334_002_AMP	2011-06-25	ENVEO	1
857	-2.39739e+06	1.27241e+06	-62.0429	-65.3903	coastline	tdm0_w063d70s64d77_22336_20110625T082334_002_AMP	2011-06-25	ENVEO	1
858	-2.39753e+06	1.27212e+06	-62.0499	-65.3903	coastline	tdm0_w063d70s64d77_22336_20110625T082334_002_AMP	2011-06-25	ENVEO	1
859	-2.39757e+06	1.27189e+06	-62.0544	-65.391	coastline	tdm0_w063d70s64d77_22336_20110625T082334_002_AMP	2011-06-25	ENVEO	1
860	-2.39765e+06	1.27166e+06	-62.0594	-65.3913	coastline	tdm0_w063d70s64d77_22336_20110625T082334_002_AMP	2011-06-25	ENVEO	1
861	-2.39774e+06	1.27147e+06	-62.0639	-65.3914	coastline	tdm0_w063d70s64d77_22336_20110625T082334_002_AMP	2011-06-25	ENVEO	1
862	-2.398e+06	1.27119e+06	-62.0717	-65.3906	coastline	tdm0_w063d70s64d77_22336_20110625T082334_002_AMP	2011-06-25	ENVEO	1
863	-2.39808e+06	1.27097e+06	-62.0765	-65.3908	coastline	tdm0_w063d70s64d77_22336_20110625T082334_002_AMP	2011-06-25	ENVEO	1
864	-2.39815e+06	1.27091e+06	-62.0785	-65.3905	coastline	tdm0_w063d70s64d77_22336_20110625T082334_002_AMP	2011-06-25	ENVEO	1
865	-2.39825e+06	1.27092e+06	-62.0793	-65.3897	coastline	tdm0_w063d70s64d77_22336_20110625T082334_002_AMP	2011-06-25	ENVEO	1
866	-2.39828e+06	1.27092e+06	-62.0796	-65.3895	coastline	tdm0_w063d70s64d77_22336_20110625T082334_002_AMP	2011-06-25	ENVEO	1
867	-2.3985e+06	1.27094e+06	-62.0814	-65.3876	coastline	tdm0_w063d70s64d77_22336_20110625T082334_002_AMP	2011-06-25	ENVEO	1
868	-2.39871e+06	1.27062e+06	-62.0893	-65.3874	coastline	tdm0_w063d70s64d77_22336_20110625T082334_002_AMP	2011-06-25	ENVEO	1
869	-2.39879e+06	1.27047e+06	-62.093	-65.3874	coastline	tdm0_w063d70s64d77_22336_20110625T082334_002_AMP	2011-06-25	ENVEO	1
870	-2.39894e+06	1.27031e+06	-62.0975	-65.3868	coastline	tdm0_w063d70s64d77_22336_20110625T082334_002_AMP	2011-06-25	ENVEO	1
871	-2.39906e+06	1.27018e+06	-62.101	-65.3864	coastline	tdm0_w063d70s64d77_22336_20110625T082334_002_AMP	2011-06-25	ENVEO	1
872	-2.39919e+06	1.26979e+06	-62.1097	-65.387	coastline	tdm0_w063d70s64d77_22336_20110625T082334_002_AMP	2011-06-25	ENVEO	1
873	-2.39922e+06	1.26965e+06	-62.1124	-65.3874	coastline	tdm0_w063d70s64d77_22336_20110625T082334_002_AMP	2011-06-25	ENVEO	1
874	-2.39937e+06	1.26943e+06	-62.1182	-65.3871	coastline	tdm0_w063d70s64d77_22336_20110625T082334_002_AMP	2011-06-25	ENVEO	1
875	-2.39936e+06	1.26917e+06	-62.1229	-65.3883	coastline	tdm0_w063d70s64d77_22336_20110625T082334_002_AMP	2011-06-25	ENVEO	1
876	-2.39934e+06	1.26891e+06	-62.1276	-65.3895	coastline	tdm0_w063d70s64d77_22336_20110625T082334_002_AMP	2011-06-25	ENVEO	1
877	-2.39959e+06	1.26837e+06	-62.1401	-65.3898	coastline	tdm0_w063d70s64d77_22336_20110625T082334_002_AMP	2011-06-25	ENVEO	1
878	-2.39934e+06	1.26805e+06	-62.1436	-65.393	coastline	tdm0_w063d70s64d77_22336_20110625T082334_002_AMP	2011-06-25	ENVEO	1
879	-2.39902e+06	1.26793e+06	-62.1428	-65.396	coastline	tdm0_w063d70s64d77_22336_20110625T082334_002_AMP	2011-06-25	ENVEO	1
880	-2.39873e+06	1.26779e+06	-62.1424	-65.3989	coastline	tdm0_w063d70s64d77_22336_20110625T082334_002_AMP	2011-06-25	ENVEO	1
881	-2.3985e+06	1.26761e+06	-62.1436	-65.4014	coastline	tdm0_w063d70s64d77_22336_20110625T082334_002_AMP	2011-06-25	ENVEO	1
882	-2.39823e+06	1.26744e+06	-62.1441	-65.4042	coastline	tdm0_w063d70s64d77_22336_20110625T082334_002_AMP	2011-06-25	ENVEO	1
883	-2.39788e+06	1.26733e+06	-62.1427	-65.4073	coastline	tdm0_w063d70s64d77_22336_20110625T082334_002_AMP	2011-06-25	ENVEO	1
884	-2.39766e+06	1.26741e+06	-62.139	-65.4087	coastline	tdm0_w063d70s64d77_22336_20110625T082334_002_AMP	2011-06-25	ENVEO	1
885	-2.39738e+06	1.26745e+06	-62.1354	-65.4107	coastline	tdm0_w063d70s64d77_22336_20110625T082334_002_AMP	2011-06-25	ENVEO	1
886	-2.39709e+06	1.26752e+06	-62.1312	-65.4127	coastline	tdm0_w063d70s64d77_22336_20110625T082334_002_AMP	2011-06-25	ENVEO	1
887	-2.39688e+06	1.26765e+06	-62.1268	-65.4138	coastline	tdm0_w063d70s64d77_22336_20110625T082334_002_AMP	2011-06-25	ENVEO	1
888	-2.39667e+06	1.26765e+06	-62.1247	-65.4154	coastline	tdm0_w063d70s64d77_22336_20110625T082334_002_AMP	2011-06-25	ENVEO	1
889	-2.39656e+06	1.26763e+06	-62.124	-65.4164	coastline	tdm0_w063d70s64d77_22336_20110625T082334_002_AMP	2011-06-25	ENVEO	1
890	-2.39641e+06	1.26777e+06	-62.12	-65.417	coastline	tdm0_w063d70s64d77_22336_20110625T082334_002_AMP	2011-06-25	ENVEO	1
891	-2.3962e+06	1.26782e+06	-62.1168	-65.4184	coastline	tdm0_w063d70s64d77_22336_20110625T082334_002_AMP	2011-06-25	ENVEO	1
892	-2.39591e+06	1.26793e+06	-62.112	-65.4203	coastline	tdm0_w063d70s64d77_22336_20110625T082334_002_AMP	2011-06-25	ENVEO	1
893	-2.39566e+06	1.26804e+06	-62.1074	-65.4217	coastline	tdm0_w063d70s64d77_22336_20110625T082334_002_AMP	2011-06-25	ENVEO	1
894	-2.39543e+06	1.26805e+06	-62.105	-65.4234	coastline	tdm0_w063d70s64d77_22336_20110625T082334_002_AMP	2011-06-25	ENVEO	1
895	-2.39524e+06	1.26815e+06	-62.1012	-65.4245	coastline	tdm0_w063d70s64d77_22336_20110625T082334_002_AMP	2011-06-25	ENVEO	1
896	-2.39486e+06	1.26719e+06	-62.1153	-65.4315	coastline	tdm0_w063d70s64d77_22336_20110625T082334_002_AMP	2011-06-25	ENVEO	1
897	-2.39489e+06	1.26692e+06	-62.1207	-65.4323	coastline	tdm0_w063d70s64d77_22336_20110625T082334_002_AMP	2011-06-25	ENVEO	1
898	-2.39493e+06	1.26666e+06	-62.126	-65.433	coastline	tdm0_w063d70s64d77_22336_20110625T082334_002_AMP	2011-06-25	ENVEO	1
899	-2.39493e+06	1.26641e+06	-62.1307	-65.4341	coastline	tdm0_w063d70s64d77_22336_20110625T082334_002_AMP	2011-06-25	ENVEO	1
900	-2.39495e+06	1.26613e+06	-62.1361	-65.4351	coastline	tdm0_w063d70s64d77_22336_20110625T082334_002_AMP	2011-06-25	ENVEO	1
901	-2.39492e+06	1.26589e+06	-62.1403	-65.4363	coastline	tdm0_w063d70s64d77_22336_20110625T082334_002_AMP	2011-06-25	ENVEO	1
902	-2.39493e+06	1.26559e+06	-62.1461	-65.4374	coastline	tdm0_w063d70s64d77_22336_20110625T082334_002_AMP	2011-06-25	ENVEO	1
903	-2.39495e+06	1.26533e+06	-62.1511	-65.4384	coastline	tdm0_w063d70s64d77_22336_20110625T082334_002_AMP	2011-06-25	ENVEO	1
904	-2.39495e+06	1.26509e+06	-62.1555	-65.4394	coastline	tdm0_w063d70s64d77_22336_20110625T082334_002_AMP	2011-06-25	ENVEO	1
905	-2.39505e+06	1.26473e+06	-62.1633	-65.4401	coastline	tdm0_w063d70s64d77_22336_20110625T082334_002_AMP	2011-06-25	ENVEO	1
906	-2.39512e+06	1.26456e+06	-62.1671	-65.4403	coastline	tdm0_w063d70s64d77_22336_20110625T082334_002_AMP	2011-06-25	ENVEO	1
907	-2.39516e+06	1.26434e+06	-62.1716	-65.4408	coastline	tdm0_w063d70s64d77_22336_20110625T082334_002_AMP	2011-06-25	ENVEO	1
908	-2.39517e+06	1.26412e+06	-62.1759	-65.4416	coastline	tdm0_w063d70s64d77_22336_20110625T082334_002_AMP	2011-06-25	ENVEO	1
909	-2.39522e+06	1.2639e+06	-62.1804	-65.4422	coastline	tdm0_w063d70s64d77_22336_20110625T082334_002_AMP	2011-06-25	ENVEO	1
910	-2.39509e+06	1.26335e+06	-62.1895	-65.4454	coastline	tdm0_w063d70s64d77_22336_20110625T082334_002_AMP	2011-06-25	ENVEO	1
911	-2.39522e+06	1.2631e+06	-62.1954	-65.4455	coastline	tdm0_w063d70s64d77_22336_20110625T082334_002_AMP	2011-06-25	ENVEO	1
912	-2.39516e+06	1.2629e+06	-62.1986	-65.4467	coastline	tdm0_w063d70s64d77_22336_20110625T082334_002_AMP	2011-06-25	ENVEO	1
913	-2.39517e+06	1.26265e+06	-62.2034	-65.4477	coastline	tdm0_w063d70s64d77_22336_20110625T082334_002_AMP	2011-06-25	ENVEO	1
914	-2.39498e+06	1.26256e+06	-62.2033	-65.4495	coastline	tdm0_w063d70s64d77_22336_20110625T082334_002_AMP	2011-06-25	ENVEO	1
915	-2.3948e+06	1.26244e+06	-62.2036	-65.4514	coastline	tdm0_w063d70s64d77_22336_20110625T082334_002_AMP	2011-06-25	ENVEO	1
916	-2.3946e+06	1.26225e+06	-62.2053	-65.4537	coastline	tdm0_w063d70s64d77_22336_20110625T082334_002_AMP	2011-06-25	ENVEO	1
917	-2.39447e+06	1.26214e+06	-62.206	-65.4552	coastline	tdm0_w063d70s64d77_22336_20110625T082334_002_AMP	2011-06-25	ENVEO	1
918	-2.39432e+06	1.26201e+06	-62.207	-65.4569	coastline	tdm0_w063d70s64d77_22336_20110625T082334_002_AMP	2011-06-25	ENVEO	1
919	-2.39407e+06	1.26195e+06	-62.2057	-65.4591	coastline	tdm0_w063d70s64d77_22336_20110625T082334_002_AMP	2011-06-25	ENVEO	1
920	-2.39384e+06	1.26184e+06	-62.2055	-65.4614	coastline	tdm0_w063d70s64d77_22336_20110625T082334_002_AMP	2011-06-25	ENVEO	1
921	-2.39341e+06	1.2619e+06	-62.2	-65.4645	coastline	tdm0_w063d70s64d77_22336_20110625T082334_002_AMP	2011-06-25	ENVEO	1
922	-2.39306e+06	1.26207e+06	-62.1933	-65.4665	coastline	tdm0_w063d70s64d77_22336_20110625T082334_002_AMP	2011-06-25	ENVEO	1
923	-2.39289e+06	1.26227e+06	-62.188	-65.467	coastline	tdm0_w063d70s64d77_22336_20110625T082334_002_AMP	2011-06-25	ENVEO	1
924	-2.39271e+06	1.2625e+06	-62.1818	-65.4674	coastline	tdm0_w063d70s64d77_22336_20110625T082334_002_AMP	2011-06-25	ENVEO	1
925	-2.39256e+06	1.26284e+06	-62.174	-65.4672	coastline	tdm0_w063d70s64d77_22336_20110625T082334_002_AMP	2011-06-25	ENVEO	1
926	-2.3925e+06	1.26317e+06	-62.1672	-65.4664	coastline	tdm0_w063d70s64d77_22336_20110625T082334_002_AMP	2011-06-25	ENVEO	1
927	-2.39245e+06	1.26343e+06	-62.1619	-65.4657	coastline	tdm0_w063d70s64d77_22336_20110625T082334_002_AMP	2011-06-25	ENVEO	1
928	-2.39236e+06	1.26375e+06	-62.1551	-65.4651	coastline	tdm0_w063d70s64d77_22336_20110625T082334_002_AMP	2011-06-25	ENVEO	1
929	-2.39222e+06	1.26404e+06	-62.1482	-65.4649	coastline	tdm0_w063d70s64d77_22336_20110625T082334_002_AMP	2011-06-25	ENVEO	1
930	-2.39217e+06	1.2644e+06	-62.1409	-65.4639	coastline	tdm0_w063d70s64d77_22336_20110625T082334_002_AMP	2011-06-25	ENVEO	1
931	-2.39194e+06	1.26474e+06	-62.1323	-65.4642	coastline	tdm0_w063d70s64d77_22336_20110625T082334_002_AMP	2011-06-25	ENVEO	1
932	-2.39183e+06	1.26503e+06	-62.1257	-65.4639	coastline	tdm0_w063d70s64d77_22336_20110625T082334_002_AMP	2011-06-25	ENVEO	1
933	-2.39165e+06	1.26526e+06	-62.1197	-65.4644	coastline	tdm0_w063d70s64d77_22336_20110625T082334_002_AMP	2011-06-25	ENVEO	1
934	-2.39147e+06	1.26551e+06	-62.1133	-65.4648	coastline	tdm0_w063d70s64d77_22336_20110625T082334_002_AMP	2011-06-25	ENVEO	1
935	-2.3913e+06	1.26588e+06	-62.1046	-65.4645	coastline	tdm0_w063d70s64d77_22336_20110625T082334_002_AMP	2011-06-25	ENVEO	1
936	-2.39112e+06	1.26619e+06	-62.0971	-65.4647	coastline	tdm0_w063d70s64d77_22336_20110625T082334_002_AMP	2011-06-25	ENVEO	1
937	-2.39091e+06	1.26643e+06	-62.0904	-65.4653	coastline	tdm0_w063d70s64d77_22336_20110625T082334_002_AMP	2011-06-25	ENVEO	1
938	-2.39077e+06	1.26663e+06	-62.0854	-65.4656	coastline	tdm0_w063d70s64d77_22336_20110625T082334_002_AMP	2011-06-25	ENVEO	1
939	-2.39065e+06	1.26685e+06	-62.08	-65.4655	coastline	tdm0_w063d70s64d77_22336_20110625T082334_002_AMP	2011-06-25	ENVEO	1
940	-2.3905e+06	1.26684e+06	-62.0789	-65.4668	coastline	tdm0_w063d70s64d77_22336_20110625T082334_002_AMP	2011-06-25	ENVEO	1
941	-2.38933e+06	1.26709e+06	-62.0625	-65.4749	coastline	tdm0_w063d70s64d77_22336_20110625T082334_002_AMP	2011-06-25	ENVEO	1
942	-2.38902e+06	1.2673e+06	-62.0553	-65.4764	coastline	tdm0_w063d70s64d77_22336_20110625T082334_002_AMP	2011-06-25	ENVEO	1
943	-2.38885e+06	1.26751e+06	-62.0499	-65.4769	coastline	tdm0_w063d70s64d77_22336_20110625T082334_002_AMP	2011-06-25	ENVEO	1
944	-2.38873e+06	1.26771e+06	-62.0449	-65.4769	coastline	tdm0_w063d70s64d77_22336_20110625T082334_002_AMP	2011-06-25	ENVEO	1
945	-2.38854e+06	1.26782e+06	-62.0409	-65.478	coastline	tdm0_w063d70s64d77_22336_20110625T082334_002_AMP	2011-06-25	ENVEO	1
946	-2.38839e+06	1.26788e+06	-62.0384	-65.4789	coastline	tdm0_w063d70s64d77_22336_20110625T082334_002_AMP	2011-06-25	ENVEO	1
947	-2.38817e+06	1.26797e+06	-62.0345	-65.4803	coastline	tdm0_w063d70s64d77_22336_20110625T082334_002_AMP	2011-06-25	ENVEO	1
948	-2.38802e+06	1.26806e+06	-62.0313	-65.481	coastline	tdm0_w063d70s64d77_22336_20110625T082334_002_AMP	2011-06-25	ENVEO	1
949	-2.38789e+06	1.26818e+06	-62.0276	-65.4816	coastline	tdm0_w063d70s64d77_22336_20110625T082334_002_AMP	2011-06-25	ENVEO	1
950	-2.38766e+06	1.26839e+06	-62.0216	-65.4825	coastline	tdm0_w063d70s64d77_22336_20110625T082334_002_AMP	2011-06-25	ENVEO	1
951	-2.3875e+06	1.26857e+06	-62.0166	-65.483	coastline	tdm0_w063d70s64d77_22336_20110625T082334_002_AMP	2011-06-25	ENVEO	1
952	-2.38737e+06	1.26874e+06	-62.0121	-65.4833	coastline	tdm0_w063d70s64d77_22336_20110625T082334_002_AMP	2011-06-25	ENVEO	1
953	-2.3872e+06	1.26896e+06	-62.0062	-65.4837	coastline	tdm0_w063d70s64d77_22336_20110625T082334_002_AMP	2011-06-25	ENVEO	1
954	-2.38704e+06	1.26903e+06	-62.0034	-65.4847	coastline	tdm0_w063d70s64d77_22336_20110625T082334_002_AMP	2011-06-25	ENVEO	1
955	-2.38685e+06	1.26901e+06	-62.0019	-65.4862	coastline	tdm0_w063d70s64d77_22336_20110625T082334_002_AMP	2011-06-25	ENVEO	1
956	-2.38672e+06	1.26895e+06	-62.0017	-65.4874	coastline	tdm0_w063d70s64d77_22336_20110625T082334_002_AMP	2011-06-25	ENVEO	1
957	-2.38654e+06	1.26892e+06	-62.0005	-65.489	coastline	tdm0_w063d70s64d77_22336_20110625T082334_002_AMP	2011-06-25	ENVEO	1
958	-2.38637e+06	1.26896e+06	-61.998	-65.4901	coastline	tdm0_w063d70s64d77_22336_20110625T082334_002_AMP	2011-06-25	ENVEO	1
959	-2.38635e+06	1.26913e+06	-61.9946	-65.4896	coastline	tdm0_w063d70s64d77_22336_20110625T082334_002_AMP	2011-06-25	ENVEO	1
960	-2.38634e+06	1.26934e+06	-61.9907	-65.4888	coastline	tdm0_w063d70s64d77_22336_20110625T082334_002_AMP	2011-06-25	ENVEO	1
961	-2.3863e+06	1.26955e+06	-61.9863	-65.4882	coastline	tdm0_w063d70s64d77_22336_20110625T082334_002_AMP	2011-06-25	ENVEO	1
962	-2.38626e+06	1.26969e+06	-61.9833	-65.488	coastline	tdm0_w063d70s64d77_22336_20110625T082334_002_AMP	2011-06-25	ENVEO	1
963	-2.38618e+06	1.26979e+06	-61.9806	-65.4882	coastline	tdm0_w063d70s64d77_22336_20110625T082334_002_AMP	2011-06-25	ENVEO	1
964	-2.38618e+06	1.26979e+06	-61.9806	-65.4882	coastline	tdm0_w063d70s64d77_22336_20110625T082334_002_AMP	2011-06-25	ENVEO	1
965	-2.38607e+06	1.26991e+06	-61.9772	-65.4886	coastline	tdm0_w063d70s64d77_22336_20110625T082334_002_AMP	2011-06-25	ENVEO	1
966	-2.38598e+06	1.27004e+06	-61.974	-65.4888	coastline	tdm0_w063d70s64d77_22336_20110625T082334_002_AMP	2011-06-25	ENVEO	1
967	-2.38593e+06	1.27015e+06	-61.9714	-65.4886	coastline	tdm0_w063d70s64d77_22336_20110625T082334_002_AMP	2011-06-25	ENVEO	1
968	-2.38583e+06	1.27029e+06	-61.9679	-65.4889	coastline	tdm0_w063d70s64d77_22336_20110625T082334_002_AMP	2011-06-25	ENVEO	1
969	-2.3855e+06	1.2703e+06	-61.9644	-65.4914	coastline	tdm0_w063d70s64d77_22336_20110625T082334_002_AMP	2011-06-25	ENVEO	1
970	-2.38533e+06	1.27032e+06	-61.9623	-65.4926	coastline	tdm0_w063d70s64d77_22336_20110625T082334_002_AMP	2011-06-25	ENVEO	1
971	-2.38518e+06	1.2703e+06	-61.9611	-65.4939	coastline	tdm0_w063d70s64d77_22336_20110625T082334_002_AMP	2011-06-25	ENVEO	1
972	-2.38512e+06	1.27027e+06	-61.961	-65.4944	coastline	tdm0_w063d70s64d77_22336_20110625T082334_002_AMP	2011-06-25	ENVEO	1
973	-2.38497e+06	1.27029e+06	-61.9593	-65.4955	coastline	tdm0_w063d70s64d77_22336_20110625T082334_002_AMP	2011-06-25	ENVEO	1
974	-2.38477e+06	1.27044e+06	-61.9543	-65.4965	coastline	tdm0_w063d70s64d77_22336_20110625T082334_002_AMP	2011-06-25	ENVEO	1
975	-2.38475e+06	1.27055e+06	-61.9522	-65.4962	coastline	tdm0_w063d70s64d77_22336_20110625T082334_002_AMP	2011-06-25	ENVEO	1
976	-2.38463e+06	1.27066e+06	-61.9489	-65.4966	coastline	tdm0_w063d70s64d77_22336_20110625T082334_002_AMP	2011-06-25	ENVEO	1
977	-2.38448e+06	1.27081e+06	-61.9446	-65.4973	coastline	tdm0_w063d70s64d77_22336_20110625T082334_002_AMP	2011-06-25	ENVEO	1
978	-2.38438e+06	1.27091e+06	-61.9418	-65.4975	coastline	tdm0_w063d70s64d77_22336_20110625T082334_002_AMP	2011-06-25	ENVEO	1
979	-2.38419e+06	1.27096e+06	-61.9388	-65.4988	coastline	tdm0_w063d70s64d77_22336_20110625T082334_002_AMP	2011-06-25	ENVEO	1
980	-2.38403e+06	1.27083e+06	-61.9397	-65.5006	coastline	tdm0_w063d70s64d77_22336_20110625T082334_002_AMP	2011-06-25	ENVEO	1
981	-2.38401e+06	1.27082e+06	-61.9398	-65.5008	coastline	tdm0_w063d70s64d77_22336_20110625T082334_002_AMP	2011-06-25	ENVEO	1
982	-2.3839e+06	1.27055e+06	-61.9438	-65.5028	coastline	tdm0_w063d70s64d77_22336_20110625T082334_002_AMP	2011-06-25	ENVEO	1
983	-2.38385e+06	1.27045e+06	-61.9451	-65.5036	coastline	tdm0_w063d70s64d77_22336_20110625T082334_002_AMP	2011-06-25	ENVEO	1
984	-2.3837e+06	1.27026e+06	-61.9472	-65.5055	coastline	tdm0_w063d70s64d77_22336_20110625T082334_002_AMP	2011-06-25	ENVEO	1
985	-2.38359e+06	1.27013e+06	-61.9484	-65.5069	coastline	tdm0_w063d70s64d77_22336_20110625T082334_002_AMP	2011-06-25	ENVEO	1
986	-2.38354e+06	1.27004e+06	-61.9496	-65.5077	coastline	tdm0_w063d70s64d77_22336_20110625T082334_002_AMP	2011-06-25	ENVEO	1
987	-2.38311e+06	1.26987e+06	-61.9485	-65.5117	coastline	tdm0_w063d70s64d77_22336_20110625T082334_002_AMP	2011-06-25	ENVEO	1
988	-2.38308e+06	1.26974e+06	-61.9507	-65.5125	coastline	tdm0_w063d70s64d77_22336_20110625T082334_002_AMP	2011-06-25	ENVEO	1
989	-2.38291e+06	1.26955e+06	-61.9526	-65.5146	coastline	tdm0_w063d70s64d77_22336_20110625T082334_002_AMP	2011-06-25	ENVEO	1
990	-2.38275e+06	1.26946e+06	-61.9527	-65.5162	coastline	tdm0_w063d70s64d77_22336_20110625T082334_002_AMP	2011-06-25	ENVEO	1
991	-2.38261e+06	1.26938e+06	-61.9527	-65.5177	coastline	tdm0_w063d70s64d77_22336_20110625T082334_002_AMP	2011-06-25	ENVEO	1
992	-2.38223e+06	1.26939e+06	-61.9488	-65.5205	coastline	tdm0_w063d70s64d77_22336_20110625T082334_002_AMP	2011-06-25	ENVEO	1
993	-2.38192e+06	1.2693e+06	-61.9473	-65.5234	coastline	tdm0_w063d70s64d77_22336_20110625T082334_002_AMP	2011-06-25	ENVEO	1
994	-2.38167e+06	1.26918e+06	-61.947	-65.5258	coastline	tdm0_w063d70s64d77_22336_20110625T082334_002_AMP	2011-06-25	ENVEO	1
995	-2.38128e+06	1.26907e+06	-61.9452	-65.5292	coastline	tdm0_w063d70s64d77_22336_20110625T082334_002_AMP	2011-06-25	ENVEO	1
996	-2.38111e+06	1.26898e+06	-61.9452	-65.5309	coastline	tdm0_w063d70s64d77_22336_20110625T082334_002_AMP	2011-06-25	ENVEO	1
997	-2.38092e+06	1.26895e+06	-61.944	-65.5326	coastline	tdm0_w063d70s64d77_22336_20110625T082334_002_AMP	2011-06-25	ENVEO	1
998	-2.38072e+06	1.26891e+06	-61.9426	-65.5343	coastline	tdm0_w063d70s64d77_22336_20110625T082334_002_AMP	2011-06-25	ENVEO	1
999	-2.3805e+06	1.26888e+06	-61.9411	-65.5361	coastline	tdm0_w063d70s64d77_22336_20110625T082334_002_AMP	2011-06-25	ENVEO	1
1000	-2.38031e+06	1.26891e+06	-61.9385	-65.5374	coastline	tdm0_w063d70s64d77_22336_20110625T082334_002_AMP	2011-06-25	ENVEO	1
1001	-2.38e+06	1.26897e+06	-61.9343	-65.5397	coastline	tdm0_w063d70s64d77_22336_20110625T082334_002_AMP	2011-06-25	ENVEO	1
1002	-2.37991e+06	1.26903e+06	-61.9323	-65.5401	coastline	tdm0_w063d70s64d77_22336_20110625T082334_002_AMP	2011-06-25	ENVEO	1
1003	-2.37986e+06	1.26912e+06	-61.9302	-65.5401	coastline	tdm0_w063d70s64d77_22336_20110625T082334_002_AMP	2011-06-25	ENVEO	1
1004	-2.37978e+06	1.26921e+06	-61.9277	-65.5403	coastline	tdm0_w063d70s64d77_22336_20110625T082334_002_AMP	2011-06-25	ENVEO	1
1005	-2.37956e+06	1.26929e+06	-61.924	-65.5418	coastline	tdm0_w063d70s64d77_22336_20110625T082334_002_AMP	2011-06-25	ENVEO	1
1006	-2.37933e+06	1.26931e+06	-61.9213	-65.5434	coastline	tdm0_w063d70s64d77_22336_20110625T082334_002_AMP	2011-06-25	ENVEO	1
1007	-2.37905e+06	1.26937e+06	-61.9174	-65.5454	coastline	tdm0_w063d70s64d77_22336_20110625T082334_002_AMP	2011-06-25	ENVEO	1
1008	-2.37877e+06	1.26957e+06	-61.9108	-65.5467	coastline	tdm0_w063d70s64d77_22336_20110625T082334_002_AMP	2011-06-25	ENVEO	1
1009	-2.37864e+06	1.26969e+06	-61.9072	-65.5472	coastline	tdm0_w063d70s64d77_22336_20110625T082334_002_AMP	2011-06-25	ENVEO	1
1010	-2.37837e+06	1.26998e+06	-61.8992	-65.5481	coastline	tdm0_w063d70s64d77_22336_20110625T082334_002_AMP	2011-06-25	ENVEO	1
1011	-2.37826e+06	1.27014e+06	-61.8949	-65.5483	coastline	tdm0_w063d70s64d77_22336_20110625T082334_002_AMP	2011-06-25	ENVEO	1
1012	-2.37806e+06	1.27035e+06	-61.8891	-65.549	coastline	tdm0_w063d70s64d77_22336_20110625T082334_002_AMP	2011-06-25	ENVEO	1
1013	-2.37803e+06	1.27057e+06	-61.8846	-65.5483	coastline	tdm0_w063d70s64d77_22336_20110625T082334_002_AMP	2011-06-25	ENVEO	1
1014	-2.37802e+06	1.27078e+06	-61.8806	-65.5475	coastline	tdm0_w063d70s64d77_22336_20110625T082334_002_AMP	2011-06-25	ENVEO	1
1015	-2.37801e+06	1.271e+06	-61.8763	-65.5467	coastline	tdm0_w063d70s64d77_22336_20110625T082334_002_AMP	2011-06-25	ENVEO	1
1016	-2.378e+06	1.27114e+06	-61.8736	-65.5462	coastline	tdm0_w063d70s64d77_22336_20110625T082334_002_AMP	2011-06-25	ENVEO	1
1017	-2.37802e+06	1.27124e+06	-61.872	-65.5456	coastline	tdm0_w063d70s64d77_22336_20110625T082334_002_AMP	2011-06-25	ENVEO	1
1018	-2.37809e+06	1.27136e+06	-61.8703	-65.5446	coastline	tdm0_w063d70s64d77_22336_20110625T082334_002_AMP	2011-06-25	ENVEO	1
1019	-2.37816e+06	1.27151e+06	-61.8682	-65.5434	coastline	tdm0_w063d70s64d77_22336_20110625T082334_002_AMP	2011-06-25	ENVEO	1
1020	-2.37817e+06	1.27192e+06	-61.8607	-65.5416	coastline	tdm0_w063d70s64d77_22336_20110625T082334_002_AMP	2011-06-25	ENVEO	1
1021	-2.37816e+06	1.27218e+06	-61.8557	-65.5407	coastline	tdm0_w063d70s64d77_22336_20110625T082334_002_AMP	2011-06-25	ENVEO	1
1022	-2.3782e+06	1.27249e+06	-61.8503	-65.539	coastline	tdm0_w063d70s64d77_22336_20110625T082334_002_AMP	2011-06-25	ENVEO	1
1023	-2.37822e+06	1.27281e+06	-61.8446	-65.5375	coastline	tdm0_w063d70s64d77_22336_20110625T082334_002_AMP	2011-06-25	ENVEO	1
1024	-2.3783e+06	1.27306e+06	-61.8407	-65.5358	coastline	tdm0_w063d70s64d77_22336_20110625T082334_002_AMP	2011-06-25	ENVEO	1
1025	-2.37837e+06	1.27328e+06	-61.8372	-65.5344	coastline	tdm0_w063d70s64d77_22336_20110625T082334_002_AMP	2011-06-25	ENVEO	1
1026	-2.37843e+06	1.27348e+06	-61.8341	-65.5331	coastline	tdm0_w063d70s64d77_22336_20110625T082334_002_AMP	2011-06-25	ENVEO	1
1027	-2.37847e+06	1.27376e+06	-61.8293	-65.5316	coastline	tdm0_w063d70s64d77_22336_20110625T082334_002_AMP	2011-06-25	ENVEO	1
1028	-2.37839e+06	1.27411e+06	-61.822	-65.5308	coastline	tdm0_w063d70s64d77_22336_20110625T082334_002_AMP	2011-06-25	ENVEO	1
1029	-2.37833e+06	1.27425e+06	-61.8188	-65.5307	coastline	tdm0_w063d70s64d77_22336_20110625T082334_002_AMP	2011-06-25	ENVEO	1

## Sheet: CST_HGE-Crane_2013
id	x	y	lon	lat	line_type	data_src	src_time	anlst_inst	version
1	-2.36781e+06	1.27015e+06	-61.7898	-65.6294	coastline	tdm0_w063d77s64d67_33358_20130620T082343_007_AMP	2013-06-20	ENVEO	1
2	-2.36807e+06	1.26998e+06	-61.7957	-65.6281	coastline	tdm0_w063d77s64d67_33358_20130620T082343_007_AMP	2013-06-20	ENVEO	1
3	-2.36837e+06	1.26979e+06	-61.8023	-65.6266	coastline	tdm0_w063d77s64d67_33358_20130620T082343_007_AMP	2013-06-20	ENVEO	1
4	-2.36836e+06	1.26978e+06	-61.8024	-65.6267	coastline	tdm0_w063d77s64d67_33358_20130620T082343_007_AMP	2013-06-20	ENVEO	1
5	-2.36781e+06	1.26934e+06	-61.805	-65.6327	coastline	tdm0_w063d77s64d67_33358_20130620T082343_007_AMP	2013-06-20	ENVEO	1
6	-2.36718e+06	1.26893e+06	-61.8064	-65.6394	coastline	tdm0_w063d77s64d67_33358_20130620T082343_007_AMP	2013-06-20	ENVEO	1
7	-2.36682e+06	1.26868e+06	-61.8074	-65.6432	coastline	tdm0_w063d77s64d67_33358_20130620T082343_007_AMP	2013-06-20	ENVEO	1
8	-2.36756e+06	1.26885e+06	-61.8118	-65.6367	coastline	tdm0_w063d77s64d67_33358_20130620T082343_007_AMP	2013-06-20	ENVEO	1
9	-2.36808e+06	1.26876e+06	-61.8186	-65.6331	coastline	tdm0_w063d77s64d67_33358_20130620T082343_007_AMP	2013-06-20	ENVEO	1
10	-2.36783e+06	1.26847e+06	-61.8217	-65.6363	coastline	tdm0_w063d77s64d67_33358_20130620T082343_007_AMP	2013-06-20	ENVEO	1
11	-2.3675e+06	1.26828e+06	-61.8218	-65.6396	coastline	tdm0_w063d77s64d67_33358_20130620T082343_007_AMP	2013-06-20	ENVEO	1
12	-2.36733e+06	1.2681e+06	-61.8235	-65.6416	coastline	tdm0_w063d77s64d67_33358_20130620T082343_007_AMP	2013-06-20	ENVEO	1
13	-2.36786e+06	1.26815e+06	-61.828	-65.6373	coastline	tdm0_w063d77s64d67_33358_20130620T082343_007_AMP	2013-06-20	ENVEO	1
14	-2.36763e+06	1.26795e+06	-61.8294	-65.6399	coastline	tdm0_w063d77s64d67_33358_20130620T082343_007_AMP	2013-06-20	ENVEO	1
15	-2.36732e+06	1.26777e+06	-61.8296	-65.6432	coastline	tdm0_w063d77s64d67_33358_20130620T082343_007_AMP	2013-06-20	ENVEO	1
16	-2.36717e+06	1.26755e+06	-61.8322	-65.6452	coastline	tdm0_w063d77s64d67_33358_20130620T082343_007_AMP	2013-06-20	ENVEO	1
17	-2.36697e+06	1.26734e+06	-61.8342	-65.6477	coastline	tdm0_w063d77s64d67_33358_20130620T082343_007_AMP	2013-06-20	ENVEO	1
18	-2.36687e+06	1.26707e+06	-61.8382	-65.6495	coastline	tdm0_w063d77s64d67_33358_20130620T082343_007_AMP	2013-06-20	ENVEO	1
19	-2.3668e+06	1.26695e+06	-61.8397	-65.6505	coastline	tdm0_w063d77s64d67_33358_20130620T082343_007_AMP	2013-06-20	ENVEO	1
20	-2.36737e+06	1.26689e+06	-61.8467	-65.6464	coastline	tdm0_w063d77s64d67_33358_20130620T082343_007_AMP	2013-06-20	ENVEO	1
21	-2.36776e+06	1.26682e+06	-61.8519	-65.6436	coastline	tdm0_w063d77s64d67_33358_20130620T082343_007_AMP	2013-06-20	ENVEO	1
22	-2.36802e+06	1.26678e+06	-61.8553	-65.6418	coastline	tdm0_w063d77s64d67_33358_20130620T082343_007_AMP	2013-06-20	ENVEO	1
23	-2.36813e+06	1.26676e+06	-61.8569	-65.641	coastline	tdm0_w063d77s64d67_33358_20130620T082343_007_AMP	2013-06-20	ENVEO	1
24	-2.36824e+06	1.26674e+06	-61.8583	-65.6402	coastline	tdm0_w063d77s64d67_33358_20130620T082343_007_AMP	2013-06-20	ENVEO	1
25	-2.36851e+06	1.26725e+06	-61.8513	-65.636	coastline	tdm0_w063d77s64d67_33358_20130620T082343_007_AMP	2013-06-20	ENVEO	1
26	-2.36871e+06	1.26752e+06	-61.8483	-65.6334	coastline	tdm0_w063d77s64d67_33358_20130620T082343_007_AMP	2013-06-20	ENVEO	1
27	-2.36876e+06	1.26782e+06	-61.8432	-65.6317	coastline	tdm0_w063d77s64d67_33358_20130620T082343_007_AMP	2013-06-20	ENVEO	1
28	-2.36909e+06	1.26793e+06	-61.8444	-65.6286	coastline	tdm0_w063d77s64d67_33358_20130620T082343_007_AMP	2013-06-20	ENVEO	1
29	-2.36914e+06	1.26795e+06	-61.8446	-65.6282	coastline	tdm0_w063d77s64d67_33358_20130620T082343_007_AMP	2013-06-20	ENVEO	1
30	-2.36914e+06	1.26797e+06	-61.8441	-65.6282	coastline	tdm0_w063d77s64d67_33358_20130620T082343_007_AMP	2013-06-20	ENVEO	1
31	-2.36909e+06	1.26818e+06	-61.8397	-65.6276	coastline	tdm0_w063d77s64d67_33358_20130620T082343_007_AMP	2013-06-20	ENVEO	1
32	-2.36939e+06	1.26837e+06	-61.8393	-65.6246	coastline	tdm0_w063d77s64d67_33358_20130620T082343_007_AMP	2013-06-20	ENVEO	1
33	-2.36976e+06	1.26856e+06	-61.8392	-65.6209	coastline	tdm0_w063d77s64d67_33358_20130620T082343_007_AMP	2013-06-20	ENVEO	1
34	-2.3701e+06	1.26875e+06	-61.8393	-65.6174	coastline	tdm0_w063d77s64d67_33358_20130620T082343_007_AMP	2013-06-20	ENVEO	1
35	-2.37035e+06	1.26908e+06	-61.8355	-65.6141	coastline	tdm0_w063d77s64d67_33358_20130620T082343_007_AMP	2013-06-20	ENVEO	1
36	-2.37063e+06	1.26946e+06	-61.8312	-65.6103	coastline	tdm0_w063d77s64d67_33358_20130620T082343_007_AMP	2013-06-20	ENVEO	1
37	-2.3708e+06	1.26969e+06	-61.8285	-65.6081	coastline	tdm0_w063d77s64d67_33358_20130620T082343_007_AMP	2013-06-20	ENVEO	1
38	-2.37087e+06	1.27019e+06	-61.8198	-65.6055	coastline	tdm0_w063d77s64d67_33358_20130620T082343_007_AMP	2013-06-20	ENVEO	1
39	-2.37108e+06	1.27039e+06	-61.8183	-65.603	coastline	tdm0_w063d77s64d67_33358_20130620T082343_007_AMP	2013-06-20	ENVEO	1
40	-2.37125e+06	1.27051e+06	-61.8178	-65.6012	coastline	tdm0_w063d77s64d67_33358_20130620T082343_007_AMP	2013-06-20	ENVEO	1
41	-2.37148e+06	1.27104e+06	-61.8101	-65.5972	coastline	tdm0_w063d77s64d67_33358_20130620T082343_007_AMP	2013-06-20	ENVEO	1
42	-2.3717e+06	1.27137e+06	-61.8061	-65.5942	coastline	tdm0_w063d77s64d67_33358_20130620T082343_007_AMP	2013-06-20	ENVEO	1
43	-2.37178e+06	1.27155e+06	-61.8035	-65.5927	coastline	tdm0_w063d77s64d67_33358_20130620T082343_007_AMP	2013-06-20	ENVEO	1
44	-2.37201e+06	1.2718e+06	-61.8011	-65.5899	coastline	tdm0_w063d77s64d67_33358_20130620T082343_007_AMP	2013-06-20	ENVEO	1
45	-2.372e+06	1.2721e+06	-61.7954	-65.5888	coastline	tdm0_w063d77s64d67_33358_20130620T082343_007_AMP	2013-06-20	ENVEO	1
46	-2.37206e+06	1.2723e+06	-61.7923	-65.5874	coastline	tdm0_w063d77s64d67_33358_20130620T082343_007_AMP	2013-06-20	ENVEO	1
47	-2.37233e+06	1.2725e+06	-61.7912	-65.5846	coastline	tdm0_w063d77s64d67_33358_20130620T082343_007_AMP	2013-06-20	ENVEO	1
48	-2.37237e+06	1.27251e+06	-61.7914	-65.5842	coastline	tdm0_w063d77s64d67_33358_20130620T082343_007_AMP	2013-06-20	ENVEO	1
49	-2.37241e+06	1.27265e+06	-61.7891	-65.5833	coastline	tdm0_w063d77s64d67_33358_20130620T082343_007_AMP	2013-06-20	ENVEO	1
50	-2.37243e+06	1.27288e+06	-61.7851	-65.5822	coastline	tdm0_w063d77s64d67_33358_20130620T082343_007_AMP	2013-06-20	ENVEO	1
51	-2.37245e+06	1.27314e+06	-61.7805	-65.5809	coastline	tdm0_w063d77s64d67_33358_20130620T082343_007_AMP	2013-06-20	ENVEO	1
52	-2.37296e+06	1.2742e+06	-61.7657	-65.5726	coastline	tdm0_w063d77s64d67_33358_20130620T082343_007_AMP	2013-06-20	ENVEO	1
53	-2.37295e+06	1.27437e+06	-61.7624	-65.572	coastline	tdm0_w063d77s64d67_33358_20130620T082343_007_AMP	2013-06-20	ENVEO	1
54	-2.37291e+06	1.27457e+06	-61.7582	-65.5714	coastline	tdm0_w063d77s64d67_33358_20130620T082343_007_AMP	2013-06-20	ENVEO	1
55	-2.37285e+06	1.27476e+06	-61.754	-65.5711	coastline	tdm0_w063d77s64d67_33358_20130620T082343_007_AMP	2013-06-20	ENVEO	1
56	-2.37279e+06	1.27499e+06	-61.7492	-65.5706	coastline	tdm0_w063d77s64d67_33358_20130620T082343_007_AMP	2013-06-20	ENVEO	1
57	-2.37268e+06	1.27517e+06	-61.7446	-65.5707	coastline	tdm0_w063d77s64d67_33358_20130620T082343_007_AMP	2013-06-20	ENVEO	1
58	-2.37269e+06	1.2754e+06	-61.7405	-65.5697	coastline	tdm0_w063d77s64d67_33358_20130620T082343_007_AMP	2013-06-20	ENVEO	1
59	-2.3727e+06	1.27566e+06	-61.7358	-65.5685	coastline	tdm0_w063d77s64d67_33358_20130620T082343_007_AMP	2013-06-20	ENVEO	1
60	-2.3728e+06	1.27579e+06	-61.7343	-65.5672	coastline	tdm0_w063d77s64d67_33358_20130620T082343_007_AMP	2013-06-20	ENVEO	1
61	-2.37291e+06	1.27594e+06	-61.7326	-65.5657	coastline	tdm0_w063d77s64d67_33358_20130620T082343_007_AMP	2013-06-20	ENVEO	1
62	-2.37304e+06	1.27606e+06	-61.7316	-65.5642	coastline	tdm0_w063d77s64d67_33358_20130620T082343_007_AMP	2013-06-20	ENVEO	1
63	-2.37311e+06	1.27621e+06	-61.7295	-65.5631	coastline	tdm0_w063d77s64d67_33358_20130620T082343_007_AMP	2013-06-20	ENVEO	1
64	-2.37309e+06	1.27638e+06	-61.7262	-65.5624	coastline	tdm0_w063d77s64d67_33358_20130620T082343_007_AMP	2013-06-20	ENVEO	1
65	-2.37311e+06	1.27649e+06	-61.7242	-65.5619	coastline	tdm0_w063d77s64d67_33358_20130620T082343_007_AMP	2013-06-20	ENVEO	1
66	-2.37312e+06	1.27664e+06	-61.7216	-65.5612	coastline	tdm0_w063d77s64d67_33358_20130620T082343_007_AMP	2013-06-20	ENVEO	1
67	-2.37316e+06	1.27682e+06	-61.7186	-65.5601	coastline	tdm0_w063d77s64d67_33358_20130620T082343_007_AMP	2013-06-20	ENVEO	1
68	-2.37323e+06	1.27698e+06	-61.7164	-65.5589	coastline	tdm0_w063d77s64d67_33358_20130620T082343_007_AMP	2013-06-20	ENVEO	1
69	-2.37333e+06	1.27708e+06	-61.7155	-65.5577	coastline	tdm0_w063d77s64d67_33358_20130620T082343_007_AMP	2013-06-20	ENVEO	1
70	-2.3734e+06	1.2771e+06	-61.7157	-65.557	coastline	tdm0_w063d77s64d67_33358_20130620T082343_007_AMP	2013-06-20	ENVEO	1
71	-2.37363e+06	1.27715e+06	-61.7172	-65.5551	coastline	tdm0_w063d77s64d67_33358_20130620T082343_007_AMP	2013-06-20	ENVEO	1
72	-2.37372e+06	1.27717e+06	-61.7177	-65.5543	coastline	tdm0_w063d77s64d67_33358_20130620T082343_007_AMP	2013-06-20	ENVEO	1
73	-2.37384e+06	1.27728e+06	-61.7168	-65.5529	coastline	tdm0_w063d77s64d67_33358_20130620T082343_007_AMP	2013-06-20	ENVEO	1
74	-2.37392e+06	1.27742e+06	-61.7151	-65.5517	coastline	tdm0_w063d77s64d67_33358_20130620T082343_007_AMP	2013-06-20	ENVEO	1
75	-2.37394e+06	1.27757e+06	-61.7125	-65.5509	coastline	tdm0_w063d77s64d67_33358_20130620T082343_007_AMP	2013-06-20	ENVEO	1
76	-2.37398e+06	1.27771e+06	-61.7101	-65.55	coastline	tdm0_w063d77s64d67_33358_20130620T082343_007_AMP	2013-06-20	ENVEO	1
77	-2.37402e+06	1.27781e+06	-61.7087	-65.5493	coastline	tdm0_w063d77s64d67_33358_20130620T082343_007_AMP	2013-06-20	ENVEO	1
78	-2.37408e+06	1.27794e+06	-61.7069	-65.5483	coastline	tdm0_w063d77s64d67_33358_20130620T082343_007_AMP	2013-06-20	ENVEO	1
79	-2.3742e+06	1.278e+06	-61.7071	-65.5471	coastline	tdm0_w063d77s64d67_33358_20130620T082343_007_AMP	2013-06-20	ENVEO	1
80	-2.37439e+06	1.27804e+06	-61.7082	-65.5454	coastline	tdm0_w063d77s64d67_33358_20130620T082343_007_AMP	2013-06-20	ENVEO	1
81	-2.37457e+06	1.27819e+06	-61.7073	-65.5434	coastline	tdm0_w063d77s64d67_33358_20130620T082343_007_AMP	2013-06-20	ENVEO	1
82	-2.37468e+06	1.2784e+06	-61.7043	-65.5417	coastline	tdm0_w063d77s64d67_33358_20130620T082343_007_AMP	2013-06-20	ENVEO	1
83	-2.37479e+06	1.27848e+06	-61.7039	-65.5405	coastline	tdm0_w063d77s64d67_33358_20130620T082343_007_AMP	2013-06-20	ENVEO	1
84	-2.37488e+06	1.27862e+06	-61.7023	-65.5393	coastline	tdm0_w063d77s64d67_33358_20130620T082343_007_AMP	2013-06-20	ENVEO	1
85	-2.37509e+06	1.27887e+06	-61.6998	-65.5366	coastline	tdm0_w063d77s64d67_33358_20130620T082343_007_AMP	2013-06-20	ENVEO	1
86	-2.37542e+06	1.27883e+06	-61.7038	-65.5342	coastline	tdm0_w063d77s64d67_33358_20130620T082343_007_AMP	2013-06-20	ENVEO	1
87	-2.37559e+06	1.2789e+06	-61.7042	-65.5326	coastline	tdm0_w063d77s64d67_33358_20130620T082343_007_AMP	2013-06-20	ENVEO	1
88	-2.37574e+06	1.27894e+06	-61.7048	-65.5312	coastline	tdm0_w063d77s64d67_33358_20130620T082343_007_AMP	2013-06-20	ENVEO	1
89	-2.3759e+06	1.279e+06	-61.7054	-65.5298	coastline	tdm0_w063d77s64d67_33358_20130620T082343_007_AMP	2013-06-20	ENVEO	1
90	-2.37604e+06	1.27905e+06	-61.706	-65.5284	coastline	tdm0_w063d77s64d67_33358_20130620T082343_007_AMP	2013-06-20	ENVEO	1
91	-2.37613e+06	1.27911e+06	-61.7057	-65.5275	coastline	tdm0_w063d77s64d67_33358_20130620T082343_007_AMP	2013-06-20	ENVEO	1
92	-2.37633e+06	1.27924e+06	-61.7053	-65.5255	coastline	tdm0_w063d77s64d67_33358_20130620T082343_007_AMP	2013-06-20	ENVEO	1
93	-2.37651e+06	1.27923e+06	-61.7073	-65.5241	coastline	tdm0_w063d77s64d67_33358_20130620T082343_007_AMP	2013-06-20	ENVEO	1
94	-2.37663e+06	1.27911e+06	-61.7107	-65.5236	coastline	tdm0_w063d77s64d67_33358_20130620T082343_007_AMP	2013-06-20	ENVEO	1
95	-2.37671e+06	1.27891e+06	-61.7152	-65.5238	coastline	tdm0_w063d77s64d67_33358_20130620T082343_007_AMP	2013-06-20	ENVEO	1
96	-2.37678e+06	1.27871e+06	-61.7197	-65.5242	coastline	tdm0_w063d77s64d67_33358_20130620T082343_007_AMP	2013-06-20	ENVEO	1
97	-2.3769e+06	1.27841e+06	-61.7265	-65.5244	coastline	tdm0_w063d77s64d67_33358_20130620T082343_007_AMP	2013-06-20	ENVEO	1
98	-2.37692e+06	1.27814e+06	-61.7318	-65.5254	coastline	tdm0_w063d77s64d67_33358_20130620T082343_007_AMP	2013-06-20	ENVEO	1
99	-2.37699e+06	1.278e+06	-61.7352	-65.5255	coastline	tdm0_w063d77s64d67_33358_20130620T082343_007_AMP	2013-06-20	ENVEO	1
100	-2.37697e+06	1.27766e+06	-61.7413	-65.5271	coastline	tdm0_w063d77s64d67_33358_20130620T082343_007_AMP	2013-06-20	ENVEO	1
101	-2.37707e+06	1.2774e+06	-61.7472	-65.5274	coastline	tdm0_w063d77s64d67_33358_20130620T082343_007_AMP	2013-06-20	ENVEO	1
102	-2.37696e+06	1.2771e+06	-61.7515	-65.5295	coastline	tdm0_w063d77s64d67_33358_20130620T082343_007_AMP	2013-06-20	ENVEO	1
103	-2.37682e+06	1.27688e+06	-61.7544	-65.5314	coastline	tdm0_w063d77s64d67_33358_20130620T082343_007_AMP	2013-06-20	ENVEO	1
104	-2.37692e+06	1.27658e+06	-61.7609	-65.5319	coastline	tdm0_w063d77s64d67_33358_20130620T082343_007_AMP	2013-06-20	ENVEO	1
105	-2.37691e+06	1.27626e+06	-61.7669	-65.5333	coastline	tdm0_w063d77s64d67_33358_20130620T082343_007_AMP	2013-06-20	ENVEO	1
106	-2.37701e+06	1.27598e+06	-61.773	-65.5337	coastline	tdm0_w063d77s64d67_33358_20130620T082343_007_AMP	2013-06-20	ENVEO	1
107	-2.3771e+06	1.27579e+06	-61.7775	-65.5338	coastline	tdm0_w063d77s64d67_33358_20130620T082343_007_AMP	2013-06-20	ENVEO	1
108	-2.37722e+06	1.27559e+06	-61.7825	-65.5337	coastline	tdm0_w063d77s64d67_33358_20130620T082343_007_AMP	2013-06-20	ENVEO	1
109	-2.37731e+06	1.27545e+06	-61.7859	-65.5336	coastline	tdm0_w063d77s64d67_33358_20130620T082343_007_AMP	2013-06-20	ENVEO	1
110	-2.37748e+06	1.27531e+06	-61.7904	-65.5329	coastline	tdm0_w063d77s64d67_33358_20130620T082343_007_AMP	2013-06-20	ENVEO	1
111	-2.37765e+06	1.27515e+06	-61.795	-65.5322	coastline	tdm0_w063d77s64d67_33358_20130620T082343_007_AMP	2013-06-20	ENVEO	1
112	-2.37778e+06	1.27501e+06	-61.7989	-65.5318	coastline	tdm0_w063d77s64d67_33358_20130620T082343_007_AMP	2013-06-20	ENVEO	1
113	-2.37799e+06	1.2748e+06	-61.805	-65.5311	coastline	tdm0_w063d77s64d67_33358_20130620T082343_007_AMP	2013-06-20	ENVEO	1
114	-2.37816e+06	1.2746e+06	-61.8105	-65.5306	coastline	tdm0_w063d77s64d67_33358_20130620T082343_007_AMP	2013-06-20	ENVEO	1
115	-2.37827e+06	1.2744e+06	-61.8152	-65.5305	coastline	tdm0_w063d77s64d67_33358_20130620T082343_007_AMP	2013-06-20	ENVEO	1
116	-2.37839e+06	1.27411e+06	-61.822	-65.5308	coastline	tdm0_w063d77s64d67_33358_20130620T082343_007_AMP	2013-06-20	ENVEO	1
117	-2.37847e+06	1.27376e+06	-61.8293	-65.5316	coastline	tdm0_w063d77s64d67_33358_20130620T082343_007_AMP	2013-06-20	ENVEO	1
118	-2.37843e+06	1.27348e+06	-61.8341	-65.5331	coastline	tdm0_w063d77s64d67_33358_20130620T082343_007_AMP	2013-06-20	ENVEO	1
119	-2.37837e+06	1.27328e+06	-61.8372	-65.5344	coastline	tdm0_w063d77s64d67_33358_20130620T082343_007_AMP	2013-06-20	ENVEO	1
120	-2.3783e+06	1.27306e+06	-61.8407	-65.5358	coastline	tdm0_w063d77s64d67_33358_20130620T082343_007_AMP	2013-06-20	ENVEO	1
121	-2.37822e+06	1.27281e+06	-61.8446	-65.5375	coastline	tdm0_w063d77s64d67_33358_20130620T082343_007_AMP	2013-06-20	ENVEO	1
122	-2.3782e+06	1.27249e+06	-61.8503	-65.539	coastline	tdm0_w063d77s64d67_33358_20130620T082343_007_AMP	2013-06-20	ENVEO	1
123	-2.37816e+06	1.27218e+06	-61.8557	-65.5407	coastline	tdm0_w063d77s64d67_33358_20130620T082343_007_AMP	2013-06-20	ENVEO	1
124	-2.37817e+06	1.27192e+06	-61.8607	-65.5416	coastline	tdm0_w063d77s64d67_33358_20130620T082343_007_AMP	2013-06-20	ENVEO	1
125	-2.37816e+06	1.27151e+06	-61.8682	-65.5434	coastline	tdm0_w063d77s64d67_33358_20130620T082343_007_AMP	2013-06-20	ENVEO	1
126	-2.37809e+06	1.27136e+06	-61.8703	-65.5446	coastline	tdm0_w063d77s64d67_33358_20130620T082343_007_AMP	2013-06-20	ENVEO	1
127	-2.37802e+06	1.27124e+06	-61.872	-65.5456	coastline	tdm0_w063d77s64d67_33358_20130620T082343_007_AMP	2013-06-20	ENVEO	1
128	-2.378e+06	1.27114e+06	-61.8736	-65.5462	coastline	tdm0_w063d77s64d67_33358_20130620T082343_007_AMP	2013-06-20	ENVEO	1
129	-2.37801e+06	1.271e+06	-61.8763	-65.5467	coastline	tdm0_w063d77s64d67_33358_20130620T082343_007_AMP	2013-06-20	ENVEO	1
130	-2.37802e+06	1.27078e+06	-61.8806	-65.5475	coastline	tdm0_w063d77s64d67_33358_20130620T082343_007_AMP	2013-06-20	ENVEO	1
131	-2.37803e+06	1.27057e+06	-61.8846	-65.5483	coastline	tdm0_w063d77s64d67_33358_20130620T082343_007_AMP	2013-06-20	ENVEO	1
132	-2.37806e+06	1.27035e+06	-61.8891	-65.549	coastline	tdm0_w063d77s64d67_33358_20130620T082343_007_AMP	2013-06-20	ENVEO	1
133	-2.37826e+06	1.27014e+06	-61.8949	-65.5483	coastline	tdm0_w063d77s64d67_33358_20130620T082343_007_AMP	2013-06-20	ENVEO	1
134	-2.37837e+06	1.26998e+06	-61.8992	-65.5481	coastline	tdm0_w063d77s64d67_33358_20130620T082343_007_AMP	2013-06-20	ENVEO	1
135	-2.37864e+06	1.26969e+06	-61.9072	-65.5472	coastline	tdm0_w063d77s64d67_33358_20130620T082343_007_AMP	2013-06-20	ENVEO	1
136	-2.37877e+06	1.26957e+06	-61.9108	-65.5467	coastline	tdm0_w063d77s64d67_33358_20130620T082343_007_AMP	2013-06-20	ENVEO	1
137	-2.37905e+06	1.26937e+06	-61.9174	-65.5454	coastline	tdm0_w063d77s64d67_33358_20130620T082343_007_AMP	2013-06-20	ENVEO	1
138	-2.37933e+06	1.26931e+06	-61.9213	-65.5434	coastline	tdm0_w063d77s64d67_33358_20130620T082343_007_AMP	2013-06-20	ENVEO	1
139	-2.37956e+06	1.26929e+06	-61.924	-65.5418	coastline	tdm0_w063d77s64d67_33358_20130620T082343_007_AMP	2013-06-20	ENVEO	1
140	-2.37978e+06	1.26921e+06	-61.9277	-65.5403	coastline	tdm0_w063d77s64d67_33358_20130620T082343_007_AMP	2013-06-20	ENVEO	1
141	-2.37986e+06	1.26912e+06	-61.9302	-65.5401	coastline	tdm0_w063d77s64d67_33358_20130620T082343_007_AMP	2013-06-20	ENVEO	1
142	-2.37991e+06	1.26903e+06	-61.9323	-65.5401	coastline	tdm0_w063d77s64d67_33358_20130620T082343_007_AMP	2013-06-20	ENVEO	1
143	-2.38e+06	1.26897e+06	-61.9343	-65.5397	coastline	tdm0_w063d77s64d67_33358_20130620T082343_007_AMP	2013-06-20	ENVEO	1
144	-2.38031e+06	1.26891e+06	-61.9385	-65.5374	coastline	tdm0_w063d77s64d67_33358_20130620T082343_007_AMP	2013-06-20	ENVEO	1
145	-2.3805e+06	1.26888e+06	-61.9411	-65.5361	coastline	tdm0_w063d77s64d67_33358_20130620T082343_007_AMP	2013-06-20	ENVEO	1
146	-2.38072e+06	1.26891e+06	-61.9426	-65.5343	coastline	tdm0_w063d77s64d67_33358_20130620T082343_007_AMP	2013-06-20	ENVEO	1
147	-2.38092e+06	1.26895e+06	-61.944	-65.5326	coastline	tdm0_w063d77s64d67_33358_20130620T082343_007_AMP	2013-06-20	ENVEO	1
148	-2.38111e+06	1.26898e+06	-61.9452	-65.5309	coastline	tdm0_w063d77s64d67_33358_20130620T082343_007_AMP	2013-06-20	ENVEO	1
149	-2.38128e+06	1.26907e+06	-61.9452	-65.5292	coastline	tdm0_w063d77s64d67_33358_20130620T082343_007_AMP	2013-06-20	ENVEO	1
150	-2.38167e+06	1.26918e+06	-61.947	-65.5258	coastline	tdm0_w063d77s64d67_33358_20130620T082343_007_AMP	2013-06-20	ENVEO	1
151	-2.38192e+06	1.2693e+06	-61.9473	-65.5234	coastline	tdm0_w063d77s64d67_33358_20130620T082343_007_AMP	2013-06-20	ENVEO	1
152	-2.38223e+06	1.26939e+06	-61.9488	-65.5205	coastline	tdm0_w063d77s64d67_33358_20130620T082343_007_AMP	2013-06-20	ENVEO	1
153	-2.38261e+06	1.26938e+06	-61.9527	-65.5177	coastline	tdm0_w063d77s64d67_33358_20130620T082343_007_AMP	2013-06-20	ENVEO	1
154	-2.38275e+06	1.26946e+06	-61.9527	-65.5162	coastline	tdm0_w063d77s64d67_33358_20130620T082343_007_AMP	2013-06-20	ENVEO	1
155	-2.38291e+06	1.26955e+06	-61.9526	-65.5146	coastline	tdm0_w063d77s64d67_33358_20130620T082343_007_AMP	2013-06-20	ENVEO	1
156	-2.38308e+06	1.26974e+06	-61.9507	-65.5125	coastline	tdm0_w063d77s64d67_33358_20130620T082343_007_AMP	2013-06-20	ENVEO	1
157	-2.38311e+06	1.26987e+06	-61.9485	-65.5117	coastline	tdm0_w063d77s64d67_33358_20130620T082343_007_AMP	2013-06-20	ENVEO	1
158	-2.38354e+06	1.27004e+06	-61.9496	-65.5077	coastline	tdm0_w063d77s64d67_33358_20130620T082343_007_AMP	2013-06-20	ENVEO	1
159	-2.38359e+06	1.27013e+06	-61.9484	-65.5069	coastline	tdm0_w063d77s64d67_33358_20130620T082343_007_AMP	2013-06-20	ENVEO	1
160	-2.3837e+06	1.27026e+06	-61.9472	-65.5055	coastline	tdm0_w063d77s64d67_33358_20130620T082343_007_AMP	2013-06-20	ENVEO	1
161	-2.38385e+06	1.27045e+06	-61.9451	-65.5036	coastline	tdm0_w063d77s64d67_33358_20130620T082343_007_AMP	2013-06-20	ENVEO	1
162	-2.3839e+06	1.27055e+06	-61.9438	-65.5028	coastline	tdm0_w063d77s64d67_33358_20130620T082343_007_AMP	2013-06-20	ENVEO	1
163	-2.38401e+06	1.27082e+06	-61.9398	-65.5008	coastline	tdm0_w063d77s64d67_33358_20130620T082343_007_AMP	2013-06-20	ENVEO	1
164	-2.38403e+06	1.27083e+06	-61.9397	-65.5006	coastline	tdm0_w063d77s64d67_33358_20130620T082343_007_AMP	2013-06-20	ENVEO	1
165	-2.38419e+06	1.27096e+06	-61.9388	-65.4988	coastline	tdm0_w063d77s64d67_33358_20130620T082343_007_AMP	2013-06-20	ENVEO	1
166	-2.38438e+06	1.27091e+06	-61.9418	-65.4975	coastline	tdm0_w063d77s64d67_33358_20130620T082343_007_AMP	2013-06-20	ENVEO	1
167	-2.38448e+06	1.27081e+06	-61.9446	-65.4973	coastline	tdm0_w063d77s64d67_33358_20130620T082343_007_AMP	2013-06-20	ENVEO	1
168	-2.38463e+06	1.27066e+06	-61.9489	-65.4966	coastline	tdm0_w063d77s64d67_33358_20130620T082343_007_AMP	2013-06-20	ENVEO	1
169	-2.38475e+06	1.27055e+06	-61.9522	-65.4962	coastline	tdm0_w063d77s64d67_33358_20130620T082343_007_AMP	2013-06-20	ENVEO	1
170	-2.38477e+06	1.27044e+06	-61.9543	-65.4965	coastline	tdm0_w063d77s64d67_33358_20130620T082343_007_AMP	2013-06-20	ENVEO	1
171	-2.38497e+06	1.27029e+06	-61.9593	-65.4955	coastline	tdm0_w063d77s64d67_33358_20130620T082343_007_AMP	2013-06-20	ENVEO	1
172	-2.38512e+06	1.27027e+06	-61.961	-65.4944	coastline	tdm0_w063d77s64d67_33358_20130620T082343_007_AMP	2013-06-20	ENVEO	1
173	-2.38518e+06	1.2703e+06	-61.9611	-65.4939	coastline	tdm0_w063d77s64d67_33358_20130620T082343_007_AMP	2013-06-20	ENVEO	1
174	-2.38533e+06	1.27032e+06	-61.9623	-65.4926	coastline	tdm0_w063d77s64d67_33358_20130620T082343_007_AMP	2013-06-20	ENVEO	1
175	-2.3855e+06	1.2703e+06	-61.9644	-65.4914	coastline	tdm0_w063d77s64d67_33358_20130620T082343_007_AMP	2013-06-20	ENVEO	1
176	-2.38583e+06	1.27029e+06	-61.9679	-65.4889	coastline	tdm0_w063d77s64d67_33358_20130620T082343_007_AMP	2013-06-20	ENVEO	1
177	-2.38593e+06	1.27015e+06	-61.9714	-65.4886	coastline	tdm0_w063d77s64d67_33358_20130620T082343_007_AMP	2013-06-20	ENVEO	1
178	-2.38598e+06	1.27004e+06	-61.974	-65.4888	coastline	tdm0_w063d77s64d67_33358_20130620T082343_007_AMP	2013-06-20	ENVEO	1
179	-2.38607e+06	1.26991e+06	-61.9772	-65.4886	coastline	tdm0_w063d77s64d67_33358_20130620T082343_007_AMP	2013-06-20	ENVEO	1
180	-2.38618e+06	1.26979e+06	-61.9806	-65.4882	coastline	tdm0_w063d77s64d67_33358_20130620T082343_007_AMP	2013-06-20	ENVEO	1
181	-2.38618e+06	1.26979e+06	-61.9806	-65.4882	coastline	tdm0_w063d77s64d67_33358_20130620T082343_007_AMP	2013-06-20	ENVEO	1
182	-2.38626e+06	1.26969e+06	-61.9833	-65.488	coastline	tdm0_w063d77s64d67_33358_20130620T082343_007_AMP	2013-06-20	ENVEO	1
183	-2.3863e+06	1.26955e+06	-61.9863	-65.4882	coastline	tdm0_w063d77s64d67_33358_20130620T082343_007_AMP	2013-06-20	ENVEO	1
184	-2.38634e+06	1.26934e+06	-61.9907	-65.4888	coastline	tdm0_w063d77s64d67_33358_20130620T082343_007_AMP	2013-06-20	ENVEO	1
185	-2.38635e+06	1.26913e+06	-61.9946	-65.4896	coastline	tdm0_w063d77s64d67_33358_20130620T082343_007_AMP	2013-06-20	ENVEO	1
186	-2.38637e+06	1.26896e+06	-61.998	-65.4901	coastline	tdm0_w063d77s64d67_33358_20130620T082343_007_AMP	2013-06-20	ENVEO	1
187	-2.38641e+06	1.26896e+06	-61.9985	-65.4899	coastline	tdm0_w063d77s64d67_33358_20130620T082343_007_AMP	2013-06-20	ENVEO	1
188	-2.38643e+06	1.26893e+06	-61.9993	-65.4899	coastline	tdm0_w063d77s64d67_33358_20130620T082343_007_AMP	2013-06-20	ENVEO	1
189	-2.38656e+06	1.26889e+06	-62.0013	-65.489	coastline	tdm0_w063d77s64d67_33358_20130620T082343_007_AMP	2013-06-20	ENVEO	1
190	-2.38667e+06	1.26892e+06	-62.0018	-65.488	coastline	tdm0_w063d77s64d67_33358_20130620T082343_007_AMP	2013-06-20	ENVEO	1
191	-2.38672e+06	1.26895e+06	-62.0016	-65.4875	coastline	tdm0_w063d77s64d67_33358_20130620T082343_007_AMP	2013-06-20	ENVEO	1
192	-2.38672e+06	1.26895e+06	-62.0017	-65.4874	coastline	tdm0_w063d77s64d67_33358_20130620T082343_007_AMP	2013-06-20	ENVEO	1
193	-2.38677e+06	1.26898e+06	-62.0018	-65.487	coastline	tdm0_w063d77s64d67_33358_20130620T082343_007_AMP	2013-06-20	ENVEO	1
194	-2.38694e+06	1.26898e+06	-62.0034	-65.4857	coastline	tdm0_w063d77s64d67_33358_20130620T082343_007_AMP	2013-06-20	ENVEO	1
195	-2.38717e+06	1.26891e+06	-62.007	-65.4842	coastline	tdm0_w063d77s64d67_33358_20130620T082343_007_AMP	2013-06-20	ENVEO	1
196	-2.3873e+06	1.26874e+06	-62.0115	-65.4838	coastline	tdm0_w063d77s64d67_33358_20130620T082343_007_AMP	2013-06-20	ENVEO	1
197	-2.38737e+06	1.26854e+06	-62.016	-65.4841	coastline	tdm0_w063d77s64d67_33358_20130620T082343_007_AMP	2013-06-20	ENVEO	1
198	-2.38748e+06	1.26839e+06	-62.0198	-65.4839	coastline	tdm0_w063d77s64d67_33358_20130620T082343_007_AMP	2013-06-20	ENVEO	1
199	-2.38756e+06	1.2683e+06	-62.0222	-65.4837	coastline	tdm0_w063d77s64d67_33358_20130620T082343_007_AMP	2013-06-20	ENVEO	1
200	-2.38774e+06	1.26818e+06	-62.0263	-65.4827	coastline	tdm0_w063d77s64d67_33358_20130620T082343_007_AMP	2013-06-20	ENVEO	1
201	-2.38777e+06	1.26808e+06	-62.0284	-65.4829	coastline	tdm0_w063d77s64d67_33358_20130620T082343_007_AMP	2013-06-20	ENVEO	1
202	-2.38794e+06	1.268e+06	-62.0316	-65.4819	coastline	tdm0_w063d77s64d67_33358_20130620T082343_007_AMP	2013-06-20	ENVEO	1
203	-2.38814e+06	1.26799e+06	-62.0337	-65.4804	coastline	tdm0_w063d77s64d67_33358_20130620T082343_007_AMP	2013-06-20	ENVEO	1
204	-2.38817e+06	1.26797e+06	-62.0345	-65.4803	coastline	tdm0_w063d77s64d67_33358_20130620T082343_007_AMP	2013-06-20	ENVEO	1
205	-2.38839e+06	1.26788e+06	-62.0384	-65.4789	coastline	tdm0_w063d77s64d67_33358_20130620T082343_007_AMP	2013-06-20	ENVEO	1
206	-2.38854e+06	1.26782e+06	-62.0409	-65.478	coastline	tdm0_w063d77s64d67_33358_20130620T082343_007_AMP	2013-06-20	ENVEO	1
207	-2.38864e+06	1.26776e+06	-62.043	-65.4774	coastline	tdm0_w063d77s64d67_33358_20130620T082343_007_AMP	2013-06-20	ENVEO	1
208	-2.38873e+06	1.26753e+06	-62.0482	-65.4777	coastline	tdm0_w063d77s64d67_33358_20130620T082343_007_AMP	2013-06-20	ENVEO	1
209	-2.38877e+06	1.26743e+06	-62.0506	-65.4778	coastline	tdm0_w063d77s64d67_33358_20130620T082343_007_AMP	2013-06-20	ENVEO	1
210	-2.38885e+06	1.26729e+06	-62.0539	-65.4778	coastline	tdm0_w063d77s64d67_33358_20130620T082343_007_AMP	2013-06-20	ENVEO	1
211	-2.3889e+06	1.26717e+06	-62.0566	-65.4779	coastline	tdm0_w063d77s64d67_33358_20130620T082343_007_AMP	2013-06-20	ENVEO	1
212	-2.38898e+06	1.26714e+06	-62.0581	-65.4774	coastline	tdm0_w063d77s64d67_33358_20130620T082343_007_AMP	2013-06-20	ENVEO	1
213	-2.38903e+06	1.26715e+06	-62.0584	-65.4769	coastline	tdm0_w063d77s64d67_33358_20130620T082343_007_AMP	2013-06-20	ENVEO	1
214	-2.38915e+06	1.2671e+06	-62.0604	-65.4763	coastline	tdm0_w063d77s64d67_33358_20130620T082343_007_AMP	2013-06-20	ENVEO	1
215	-2.38932e+06	1.26702e+06	-62.0637	-65.4752	coastline	tdm0_w063d77s64d67_33358_20130620T082343_007_AMP	2013-06-20	ENVEO	1
216	-2.3895e+06	1.26697e+06	-62.0665	-65.474	coastline	tdm0_w063d77s64d67_33358_20130620T082343_007_AMP	2013-06-20	ENVEO	1
217	-2.38981e+06	1.2669e+06	-62.0707	-65.4719	coastline	tdm0_w063d77s64d67_33358_20130620T082343_007_AMP	2013-06-20	ENVEO	1
218	-2.38999e+06	1.26686e+06	-62.0733	-65.4707	coastline	tdm0_w063d77s64d67_33358_20130620T082343_007_AMP	2013-06-20	ENVEO	1
219	-2.39015e+06	1.26684e+06	-62.0752	-65.4695	coastline	tdm0_w063d77s64d67_33358_20130620T082343_007_AMP	2013-06-20	ENVEO	1
220	-2.3903e+06	1.26688e+06	-62.076	-65.4682	coastline	tdm0_w063d77s64d67_33358_20130620T082343_007_AMP	2013-06-20	ENVEO	1
221	-2.3905e+06	1.26684e+06	-62.0789	-65.4668	coastline	tdm0_w063d77s64d67_33358_20130620T082343_007_AMP	2013-06-20	ENVEO	1
222	-2.39065e+06	1.26685e+06	-62.08	-65.4655	coastline	tdm0_w063d77s64d67_33358_20130620T082343_007_AMP	2013-06-20	ENVEO	1
223	-2.39077e+06	1.26663e+06	-62.0854	-65.4656	coastline	tdm0_w063d77s64d67_33358_20130620T082343_007_AMP	2013-06-20	ENVEO	1
224	-2.39091e+06	1.26643e+06	-62.0904	-65.4653	coastline	tdm0_w063d77s64d67_33358_20130620T082343_007_AMP	2013-06-20	ENVEO	1
225	-2.39112e+06	1.26619e+06	-62.0971	-65.4647	coastline	tdm0_w063d77s64d67_33358_20130620T082343_007_AMP	2013-06-20	ENVEO	1
226	-2.3913e+06	1.26588e+06	-62.1046	-65.4645	coastline	tdm0_w063d77s64d67_33358_20130620T082343_007_AMP	2013-06-20	ENVEO	1
227	-2.39147e+06	1.26551e+06	-62.1133	-65.4648	coastline	tdm0_w063d77s64d67_33358_20130620T082343_007_AMP	2013-06-20	ENVEO	1
228	-2.39165e+06	1.26526e+06	-62.1197	-65.4644	coastline	tdm0_w063d77s64d67_33358_20130620T082343_007_AMP	2013-06-20	ENVEO	1
229	-2.39183e+06	1.26503e+06	-62.1257	-65.4639	coastline	tdm0_w063d77s64d67_33358_20130620T082343_007_AMP	2013-06-20	ENVEO	1
230	-2.39194e+06	1.26474e+06	-62.1323	-65.4642	coastline	tdm0_w063d77s64d67_33358_20130620T082343_007_AMP	2013-06-20	ENVEO	1
231	-2.39217e+06	1.2644e+06	-62.1409	-65.4639	coastline	tdm0_w063d77s64d67_33358_20130620T082343_007_AMP	2013-06-20	ENVEO	1
232	-2.39222e+06	1.26404e+06	-62.1482	-65.4649	coastline	tdm0_w063d77s64d67_33358_20130620T082343_007_AMP	2013-06-20	ENVEO	1
233	-2.39236e+06	1.26375e+06	-62.1551	-65.4651	coastline	tdm0_w063d77s64d67_33358_20130620T082343_007_AMP	2013-06-20	ENVEO	1
234	-2.39245e+06	1.26343e+06	-62.1619	-65.4657	coastline	tdm0_w063d77s64d67_33358_20130620T082343_007_AMP	2013-06-20	ENVEO	1
235	-2.3925e+06	1.26317e+06	-62.1672	-65.4664	coastline	tdm0_w063d77s64d67_33358_20130620T082343_007_AMP	2013-06-20	ENVEO	1
236	-2.39256e+06	1.26284e+06	-62.174	-65.4672	coastline	tdm0_w063d77s64d67_33358_20130620T082343_007_AMP	2013-06-20	ENVEO	1
237	-2.39271e+06	1.2625e+06	-62.1818	-65.4674	coastline	tdm0_w063d77s64d67_33358_20130620T082343_007_AMP	2013-06-20	ENVEO	1
238	-2.39289e+06	1.26227e+06	-62.188	-65.467	coastline	tdm0_w063d77s64d67_33358_20130620T082343_007_AMP	2013-06-20	ENVEO	1
239	-2.39306e+06	1.26207e+06	-62.1933	-65.4665	coastline	tdm0_w063d77s64d67_33358_20130620T082343_007_AMP	2013-06-20	ENVEO	1
240	-2.39321e+06	1.262e+06	-62.1962	-65.4656	coastline	tdm0_w063d77s64d67_33358_20130620T082343_007_AMP	2013-06-20	ENVEO	1
241	-2.39329e+06	1.262e+06	-62.197	-65.465	coastline	tdm0_w063d77s64d67_33358_20130620T082343_007_AMP	2013-06-20	ENVEO	1
242	-2.39346e+06	1.26198e+06	-62.1992	-65.4637	coastline	tdm0_w063d77s64d67_33358_20130620T082343_007_AMP	2013-06-20	ENVEO	1
243	-2.39361e+06	1.26193e+06	-62.2014	-65.4628	coastline	tdm0_w063d77s64d67_33358_20130620T082343_007_AMP	2013-06-20	ENVEO	1
244	-2.39371e+06	1.26191e+06	-62.2028	-65.4621	coastline	tdm0_w063d77s64d67_33358_20130620T082343_007_AMP	2013-06-20	ENVEO	1
245	-2.39388e+06	1.26188e+06	-62.205	-65.4609	coastline	tdm0_w063d77s64d67_33358_20130620T082343_007_AMP	2013-06-20	ENVEO	1
246	-2.39398e+06	1.26185e+06	-62.2066	-65.4602	coastline	tdm0_w063d77s64d67_33358_20130620T082343_007_AMP	2013-06-20	ENVEO	1
247	-2.3941e+06	1.26184e+06	-62.208	-65.4593	coastline	tdm0_w063d77s64d67_33358_20130620T082343_007_AMP	2013-06-20	ENVEO	1
248	-2.39438e+06	1.26193e+06	-62.209	-65.4568	coastline	tdm0_w063d77s64d67_33358_20130620T082343_007_AMP	2013-06-20	ENVEO	1
249	-2.39455e+06	1.26203e+06	-62.2088	-65.455	coastline	tdm0_w063d77s64d67_33358_20130620T082343_007_AMP	2013-06-20	ENVEO	1
250	-2.39464e+06	1.26214e+06	-62.2077	-65.4539	coastline	tdm0_w063d77s64d67_33358_20130620T082343_007_AMP	2013-06-20	ENVEO	1
251	-2.39474e+06	1.26227e+06	-62.2063	-65.4526	coastline	tdm0_w063d77s64d67_33358_20130620T082343_007_AMP	2013-06-20	ENVEO	1
252	-2.39485e+06	1.26243e+06	-62.2044	-65.4511	coastline	tdm0_w063d77s64d67_33358_20130620T082343_007_AMP	2013-06-20	ENVEO	1
253	-2.39498e+06	1.26256e+06	-62.2031	-65.4495	coastline	tdm0_w063d77s64d67_33358_20130620T082343_007_AMP	2013-06-20	ENVEO	1
254	-2.39507e+06	1.26279e+06	-62.1999	-65.4479	coastline	tdm0_w063d77s64d67_33358_20130620T082343_007_AMP	2013-06-20	ENVEO	1
255	-2.39505e+06	1.26299e+06	-62.1958	-65.4472	coastline	tdm0_w063d77s64d67_33358_20130620T082343_007_AMP	2013-06-20	ENVEO	1
256	-2.39507e+06	1.26319e+06	-62.1923	-65.4463	coastline	tdm0_w063d77s64d67_33358_20130620T082343_007_AMP	2013-06-20	ENVEO	1
257	-2.39511e+06	1.26331e+06	-62.1904	-65.4454	coastline	tdm0_w063d77s64d67_33358_20130620T082343_007_AMP	2013-06-20	ENVEO	1
258	-2.39509e+06	1.26335e+06	-62.1895	-65.4454	coastline	tdm0_w063d77s64d67_33358_20130620T082343_007_AMP	2013-06-20	ENVEO	1
259	-2.39522e+06	1.2639e+06	-62.1804	-65.4422	coastline	tdm0_w063d77s64d67_33358_20130620T082343_007_AMP	2013-06-20	ENVEO	1
260	-2.39517e+06	1.26412e+06	-62.1759	-65.4416	coastline	tdm0_w063d77s64d67_33358_20130620T082343_007_AMP	2013-06-20	ENVEO	1
261	-2.39516e+06	1.26434e+06	-62.1716	-65.4408	coastline	tdm0_w063d77s64d67_33358_20130620T082343_007_AMP	2013-06-20	ENVEO	1
262	-2.39512e+06	1.26456e+06	-62.1671	-65.4403	coastline	tdm0_w063d77s64d67_33358_20130620T082343_007_AMP	2013-06-20	ENVEO	1
263	-2.39505e+06	1.26473e+06	-62.1633	-65.4401	coastline	tdm0_w063d77s64d67_33358_20130620T082343_007_AMP	2013-06-20	ENVEO	1
264	-2.39495e+06	1.26509e+06	-62.1555	-65.4394	coastline	tdm0_w063d77s64d67_33358_20130620T082343_007_AMP	2013-06-20	ENVEO	1
265	-2.39495e+06	1.26533e+06	-62.1511	-65.4384	coastline	tdm0_w063d77s64d67_33358_20130620T082343_007_AMP	2013-06-20	ENVEO	1
266	-2.39493e+06	1.26559e+06	-62.1461	-65.4374	coastline	tdm0_w063d77s64d67_33358_20130620T082343_007_AMP	2013-06-20	ENVEO	1
267	-2.39492e+06	1.26589e+06	-62.1403	-65.4363	coastline	tdm0_w063d77s64d67_33358_20130620T082343_007_AMP	2013-06-20	ENVEO	1
268	-2.39495e+06	1.26613e+06	-62.1361	-65.4351	coastline	tdm0_w063d77s64d67_33358_20130620T082343_007_AMP	2013-06-20	ENVEO	1
269	-2.39493e+06	1.26641e+06	-62.1307	-65.4341	coastline	tdm0_w063d77s64d67_33358_20130620T082343_007_AMP	2013-06-20	ENVEO	1
270	-2.39493e+06	1.26666e+06	-62.126	-65.433	coastline	tdm0_w063d77s64d67_33358_20130620T082343_007_AMP	2013-06-20	ENVEO	1
271	-2.39489e+06	1.26692e+06	-62.1207	-65.4323	coastline	tdm0_w063d77s64d67_33358_20130620T082343_007_AMP	2013-06-20	ENVEO	1
272	-2.39486e+06	1.26719e+06	-62.1153	-65.4315	coastline	tdm0_w063d77s64d67_33358_20130620T082343_007_AMP	2013-06-20	ENVEO	1
273	-2.39524e+06	1.26815e+06	-62.1012	-65.4245	coastline	tdm0_w063d77s64d67_33358_20130620T082343_007_AMP	2013-06-20	ENVEO	1
274	-2.39543e+06	1.26805e+06	-62.105	-65.4234	coastline	tdm0_w063d77s64d67_33358_20130620T082343_007_AMP	2013-06-20	ENVEO	1
275	-2.39566e+06	1.26804e+06	-62.1074	-65.4217	coastline	tdm0_w063d77s64d67_33358_20130620T082343_007_AMP	2013-06-20	ENVEO	1
276	-2.39591e+06	1.26793e+06	-62.112	-65.4203	coastline	tdm0_w063d77s64d67_33358_20130620T082343_007_AMP	2013-06-20	ENVEO	1
277	-2.3962e+06	1.26782e+06	-62.1168	-65.4184	coastline	tdm0_w063d77s64d67_33358_20130620T082343_007_AMP	2013-06-20	ENVEO	1
278	-2.39641e+06	1.26777e+06	-62.12	-65.417	coastline	tdm0_w063d77s64d67_33358_20130620T082343_007_AMP	2013-06-20	ENVEO	1
279	-2.39656e+06	1.26763e+06	-62.124	-65.4164	coastline	tdm0_w063d77s64d67_33358_20130620T082343_007_AMP	2013-06-20	ENVEO	1
280	-2.39665e+06	1.26738e+06	-62.1295	-65.4167	coastline	tdm0_w063d77s64d67_33358_20130620T082343_007_AMP	2013-06-20	ENVEO	1
281	-2.39695e+06	1.26727e+06	-62.1345	-65.4149	coastline	tdm0_w063d77s64d67_33358_20130620T082343_007_AMP	2013-06-20	ENVEO	1
282	-2.3971e+06	1.26724e+06	-62.1366	-65.4138	coastline	tdm0_w063d77s64d67_33358_20130620T082343_007_AMP	2013-06-20	ENVEO	1
283	-2.3973e+06	1.26714e+06	-62.1404	-65.4126	coastline	tdm0_w063d77s64d67_33358_20130620T082343_007_AMP	2013-06-20	ENVEO	1
284	-2.39761e+06	1.2672e+06	-62.1424	-65.41	coastline	tdm0_w063d77s64d67_33358_20130620T082343_007_AMP	2013-06-20	ENVEO	1
285	-2.39788e+06	1.26726e+06	-62.144	-65.4076	coastline	tdm0_w063d77s64d67_33358_20130620T082343_007_AMP	2013-06-20	ENVEO	1
286	-2.39817e+06	1.26735e+06	-62.1451	-65.4051	coastline	tdm0_w063d77s64d67_33358_20130620T082343_007_AMP	2013-06-20	ENVEO	1
287	-2.39844e+06	1.26744e+06	-62.1461	-65.4026	coastline	tdm0_w063d77s64d67_33358_20130620T082343_007_AMP	2013-06-20	ENVEO	1
288	-2.39869e+06	1.26748e+06	-62.1479	-65.4005	coastline	tdm0_w063d77s64d67_33358_20130620T082343_007_AMP	2013-06-20	ENVEO	1
289	-2.39884e+06	1.2676e+06	-62.1469	-65.3988	coastline	tdm0_w063d77s64d67_33358_20130620T082343_007_AMP	2013-06-20	ENVEO	1
290	-2.39901e+06	1.2678e+06	-62.1451	-65.3966	coastline	tdm0_w063d77s64d67_33358_20130620T082343_007_AMP	2013-06-20	ENVEO	1
291	-2.39913e+06	1.26793e+06	-62.1437	-65.3952	coastline	tdm0_w063d77s64d67_33358_20130620T082343_007_AMP	2013-06-20	ENVEO	1
292	-2.39919e+06	1.26805e+06	-62.1421	-65.3942	coastline	tdm0_w063d77s64d67_33358_20130620T082343_007_AMP	2013-06-20	ENVEO	1
293	-2.39923e+06	1.2681e+06	-62.1416	-65.3937	coastline	tdm0_w063d77s64d67_33358_20130620T082343_007_AMP	2013-06-20	ENVEO	1
294	-2.39933e+06	1.26833e+06	-62.1383	-65.392	coastline	tdm0_w063d77s64d67_33358_20130620T082343_007_AMP	2013-06-20	ENVEO	1
295	-2.39934e+06	1.26859e+06	-62.1335	-65.3909	coastline	tdm0_w063d77s64d67_33358_20130620T082343_007_AMP	2013-06-20	ENVEO	1
296	-2.39939e+06	1.26881e+06	-62.1299	-65.3896	coastline	tdm0_w063d77s64d67_33358_20130620T082343_007_AMP	2013-06-20	ENVEO	1
297	-2.3994e+06	1.26888e+06	-62.1286	-65.3891	coastline	tdm0_w063d77s64d67_33358_20130620T082343_007_AMP	2013-06-20	ENVEO	1
298	-2.39935e+06	1.26904e+06	-62.1253	-65.3889	coastline	tdm0_w063d77s64d67_33358_20130620T082343_007_AMP	2013-06-20	ENVEO	1
299	-2.39936e+06	1.26917e+06	-62.1229	-65.3883	coastline	tdm0_w063d77s64d67_33358_20130620T082343_007_AMP	2013-06-20	ENVEO	1
300	-2.39937e+06	1.26943e+06	-62.1182	-65.3871	coastline	tdm0_w063d77s64d67_33358_20130620T082343_007_AMP	2013-06-20	ENVEO	1
301	-2.39922e+06	1.26965e+06	-62.1124	-65.3874	coastline	tdm0_w063d77s64d67_33358_20130620T082343_007_AMP	2013-06-20	ENVEO	1
302	-2.39919e+06	1.26979e+06	-62.1097	-65.387	coastline	tdm0_w063d77s64d67_33358_20130620T082343_007_AMP	2013-06-20	ENVEO	1
303	-2.39906e+06	1.27018e+06	-62.101	-65.3864	coastline	tdm0_w063d77s64d67_33358_20130620T082343_007_AMP	2013-06-20	ENVEO	1
304	-2.39894e+06	1.27031e+06	-62.0975	-65.3868	coastline	tdm0_w063d77s64d67_33358_20130620T082343_007_AMP	2013-06-20	ENVEO	1
305	-2.39879e+06	1.27047e+06	-62.093	-65.3874	coastline	tdm0_w063d77s64d67_33358_20130620T082343_007_AMP	2013-06-20	ENVEO	1
306	-2.39871e+06	1.27062e+06	-62.0893	-65.3874	coastline	tdm0_w063d77s64d67_33358_20130620T082343_007_AMP	2013-06-20	ENVEO	1
307	-2.3985e+06	1.27094e+06	-62.0814	-65.3876	coastline	tdm0_w063d77s64d67_33358_20130620T082343_007_AMP	2013-06-20	ENVEO	1
308	-2.39828e+06	1.27092e+06	-62.0796	-65.3895	coastline	tdm0_w063d77s64d67_33358_20130620T082343_007_AMP	2013-06-20	ENVEO	1
309	-2.39825e+06	1.27092e+06	-62.0793	-65.3897	coastline	tdm0_w063d77s64d67_33358_20130620T082343_007_AMP	2013-06-20	ENVEO	1
310	-2.39815e+06	1.27091e+06	-62.0785	-65.3905	coastline	tdm0_w063d77s64d67_33358_20130620T082343_007_AMP	2013-06-20	ENVEO	1
311	-2.39808e+06	1.27097e+06	-62.0765	-65.3908	coastline	tdm0_w063d77s64d67_33358_20130620T082343_007_AMP	2013-06-20	ENVEO	1
312	-2.398e+06	1.27119e+06	-62.0717	-65.3906	coastline	tdm0_w063d77s64d67_33358_20130620T082343_007_AMP	2013-06-20	ENVEO	1
313	-2.39774e+06	1.27147e+06	-62.0639	-65.3914	coastline	tdm0_w063d77s64d67_33358_20130620T082343_007_AMP	2013-06-20	ENVEO	1
314	-2.39765e+06	1.27166e+06	-62.0594	-65.3913	coastline	tdm0_w063d77s64d67_33358_20130620T082343_007_AMP	2013-06-20	ENVEO	1
315	-2.39757e+06	1.27189e+06	-62.0544	-65.391	coastline	tdm0_w063d77s64d67_33358_20130620T082343_007_AMP	2013-06-20	ENVEO	1
316	-2.39753e+06	1.27212e+06	-62.0499	-65.3903	coastline	tdm0_w063d77s64d67_33358_20130620T082343_007_AMP	2013-06-20	ENVEO	1
317	-2.39739e+06	1.27241e+06	-62.0429	-65.3903	coastline	tdm0_w063d77s64d67_33358_20130620T082343_007_AMP	2013-06-20	ENVEO	1
318	-2.39731e+06	1.27276e+06	-62.0356	-65.3894	coastline	tdm0_w063d77s64d67_33358_20130620T082343_007_AMP	2013-06-20	ENVEO	1
319	-2.39721e+06	1.27303e+06	-62.0296	-65.3891	coastline	tdm0_w063d77s64d67_33358_20130620T082343_007_AMP	2013-06-20	ENVEO	1
320	-2.39712e+06	1.27354e+06	-62.0192	-65.3877	coastline	tdm0_w063d77s64d67_33358_20130620T082343_007_AMP	2013-06-20	ENVEO	1
321	-2.39702e+06	1.27401e+06	-62.0095	-65.3865	coastline	tdm0_w063d77s64d67_33358_20130620T082343_007_AMP	2013-06-20	ENVEO	1
322	-2.3968e+06	1.27463e+06	-61.9956	-65.3857	coastline	tdm0_w063d77s64d67_33358_20130620T082343_007_AMP	2013-06-20	ENVEO	1
323	-2.39691e+06	1.2744e+06	-62.0012	-65.3858	coastline	tdm0_w063d77s64d67_33358_20130620T082343_007_AMP	2013-06-20	ENVEO	1
324	-2.39769e+06	1.27426e+06	-62.0114	-65.3803	coastline	tdm0_w063d77s64d67_33358_20130620T082343_007_AMP	2013-06-20	ENVEO	1
325	-2.39796e+06	1.27426e+06	-62.0141	-65.3782	coastline	tdm0_w063d77s64d67_33358_20130620T082343_007_AMP	2013-06-20	ENVEO	1
326	-2.39823e+06	1.27409e+06	-62.0199	-65.3767	coastline	tdm0_w063d77s64d67_33358_20130620T082343_007_AMP	2013-06-20	ENVEO	1
327	-2.39866e+06	1.27381e+06	-62.0295	-65.3746	coastline	tdm0_w063d77s64d67_33358_20130620T082343_007_AMP	2013-06-20	ENVEO	1
328	-2.39902e+06	1.27353e+06	-62.0383	-65.3729	coastline	tdm0_w063d77s64d67_33358_20130620T082343_007_AMP	2013-06-20	ENVEO	1
329	-2.39931e+06	1.27321e+06	-62.047	-65.372	coastline	tdm0_w063d77s64d67_33358_20130620T082343_007_AMP	2013-06-20	ENVEO	1
330	-2.3996e+06	1.27299e+06	-62.0541	-65.3707	coastline	tdm0_w063d77s64d67_33358_20130620T082343_007_AMP	2013-06-20	ENVEO	1
331	-2.39993e+06	1.27277e+06	-62.0613	-65.369	coastline	tdm0_w063d77s64d67_33358_20130620T082343_007_AMP	2013-06-20	ENVEO	1
332	-2.40023e+06	1.27258e+06	-62.0679	-65.3674	coastline	tdm0_w063d77s64d67_33358_20130620T082343_007_AMP	2013-06-20	ENVEO	1
333	-2.40054e+06	1.27242e+06	-62.0739	-65.3657	coastline	tdm0_w063d77s64d67_33358_20130620T082343_007_AMP	2013-06-20	ENVEO	1
334	-2.40105e+06	1.27225e+06	-62.0821	-65.3625	coastline	tdm0_w063d77s64d67_33358_20130620T082343_007_AMP	2013-06-20	ENVEO	1
335	-2.40164e+06	1.27223e+06	-62.0884	-65.3579	coastline	tdm0_w063d77s64d67_33358_20130620T082343_007_AMP	2013-06-20	ENVEO	1
336	-2.40186e+06	1.27223e+06	-62.0905	-65.3562	coastline	tdm0_w063d77s64d67_33358_20130620T082343_007_AMP	2013-06-20	ENVEO	1
337	-2.40216e+06	1.27197e+06	-62.0984	-65.3549	coastline	tdm0_w063d77s64d67_33358_20130620T082343_007_AMP	2013-06-20	ENVEO	1
338	-2.40213e+06	1.27177e+06	-62.1018	-65.356	coastline	tdm0_w063d77s64d67_33358_20130620T082343_007_AMP	2013-06-20	ENVEO	1
339	-2.4021e+06	1.27161e+06	-62.1044	-65.357	coastline	tdm0_w063d77s64d67_33358_20130620T082343_007_AMP	2013-06-20	ENVEO	1
340	-2.40218e+06	1.27144e+06	-62.1084	-65.357	coastline	tdm0_w063d77s64d67_33358_20130620T082343_007_AMP	2013-06-20	ENVEO	1
341	-2.40246e+06	1.27133e+06	-62.1132	-65.3553	coastline	tdm0_w063d77s64d67_33358_20130620T082343_007_AMP	2013-06-20	ENVEO	1
342	-2.40257e+06	1.2712e+06	-62.1167	-65.3549	coastline	tdm0_w063d77s64d67_33358_20130620T082343_007_AMP	2013-06-20	ENVEO	1
343	-2.4027e+06	1.27092e+06	-62.1232	-65.3551	coastline	tdm0_w063d77s64d67_33358_20130620T082343_007_AMP	2013-06-20	ENVEO	1
344	-2.40283e+06	1.27062e+06	-62.13	-65.3553	coastline	tdm0_w063d77s64d67_33358_20130620T082343_007_AMP	2013-06-20	ENVEO	1
345	-2.40297e+06	1.2704e+06	-62.1355	-65.3552	coastline	tdm0_w063d77s64d67_33358_20130620T082343_007_AMP	2013-06-20	ENVEO	1
346	-2.40315e+06	1.2702e+06	-62.1411	-65.3546	coastline	tdm0_w063d77s64d67_33358_20130620T082343_007_AMP	2013-06-20	ENVEO	1
347	-2.40333e+06	1.26999e+06	-62.1467	-65.354	coastline	tdm0_w063d77s64d67_33358_20130620T082343_007_AMP	2013-06-20	ENVEO	1
348	-2.4034e+06	1.2698e+06	-62.1509	-65.3543	coastline	tdm0_w063d77s64d67_33358_20130620T082343_007_AMP	2013-06-20	ENVEO	1
349	-2.40346e+06	1.26964e+06	-62.1545	-65.3544	coastline	tdm0_w063d77s64d67_33358_20130620T082343_007_AMP	2013-06-20	ENVEO	1
350	-2.40354e+06	1.26952e+06	-62.1576	-65.3543	coastline	tdm0_w063d77s64d67_33358_20130620T082343_007_AMP	2013-06-20	ENVEO	1
351	-2.4037e+06	1.26936e+06	-62.1621	-65.3537	coastline	tdm0_w063d77s64d67_33358_20130620T082343_007_AMP	2013-06-20	ENVEO	1
352	-2.40385e+06	1.26922e+06	-62.1661	-65.3531	coastline	tdm0_w063d77s64d67_33358_20130620T082343_007_AMP	2013-06-20	ENVEO	1
353	-2.40397e+06	1.26908e+06	-62.17	-65.3528	coastline	tdm0_w063d77s64d67_33358_20130620T082343_007_AMP	2013-06-20	ENVEO	1
354	-2.40402e+06	1.26877e+06	-62.1762	-65.3537	coastline	tdm0_w063d77s64d67_33358_20130620T082343_007_AMP	2013-06-20	ENVEO	1
355	-2.40406e+06	1.26858e+06	-62.1802	-65.3541	coastline	tdm0_w063d77s64d67_33358_20130620T082343_007_AMP	2013-06-20	ENVEO	1
356	-2.40416e+06	1.26841e+06	-62.1844	-65.354	coastline	tdm0_w063d77s64d67_33358_20130620T082343_007_AMP	2013-06-20	ENVEO	1
357	-2.40428e+06	1.26826e+06	-62.1882	-65.3537	coastline	tdm0_w063d77s64d67_33358_20130620T082343_007_AMP	2013-06-20	ENVEO	1
358	-2.40446e+06	1.26803e+06	-62.1943	-65.3532	coastline	tdm0_w063d77s64d67_33358_20130620T082343_007_AMP	2013-06-20	ENVEO	1
359	-2.4046e+06	1.26787e+06	-62.1988	-65.3529	coastline	tdm0_w063d77s64d67_33358_20130620T082343_007_AMP	2013-06-20	ENVEO	1
360	-2.40466e+06	1.26766e+06	-62.2033	-65.3533	coastline	tdm0_w063d77s64d67_33358_20130620T082343_007_AMP	2013-06-20	ENVEO	1
361	-2.40476e+06	1.26749e+06	-62.2075	-65.3532	coastline	tdm0_w063d77s64d67_33358_20130620T082343_007_AMP	2013-06-20	ENVEO	1
362	-2.40488e+06	1.2673e+06	-62.2121	-65.353	coastline	tdm0_w063d77s64d67_33358_20130620T082343_007_AMP	2013-06-20	ENVEO	1
363	-2.40499e+06	1.26703e+06	-62.2181	-65.3533	coastline	tdm0_w063d77s64d67_33358_20130620T082343_007_AMP	2013-06-20	ENVEO	1
364	-2.4053e+06	1.26693e+06	-62.2232	-65.3512	coastline	tdm0_w063d77s64d67_33358_20130620T082343_007_AMP	2013-06-20	ENVEO	1
365	-2.4055e+06	1.26668e+06	-62.2297	-65.3507	coastline	tdm0_w063d77s64d67_33358_20130620T082343_007_AMP	2013-06-20	ENVEO	1
366	-2.40556e+06	1.26664e+06	-62.2312	-65.3504	coastline	tdm0_w063d77s64d67_33358_20130620T082343_007_AMP	2013-06-20	ENVEO	1
367	-2.40572e+06	1.26647e+06	-62.2359	-65.3499	coastline	tdm0_w063d77s64d67_33358_20130620T082343_007_AMP	2013-06-20	ENVEO	1
368	-2.40595e+06	1.2662e+06	-62.2432	-65.3492	coastline	tdm0_w063d77s64d67_33358_20130620T082343_007_AMP	2013-06-20	ENVEO	1
369	-2.40605e+06	1.26605e+06	-62.2469	-65.349	coastline	tdm0_w063d77s64d67_33358_20130620T082343_007_AMP	2013-06-20	ENVEO	1
370	-2.40622e+06	1.26584e+06	-62.2526	-65.3486	coastline	tdm0_w063d77s64d67_33358_20130620T082343_007_AMP	2013-06-20	ENVEO	1
371	-2.40641e+06	1.26565e+06	-62.2578	-65.3478	coastline	tdm0_w063d77s64d67_33358_20130620T082343_007_AMP	2013-06-20	ENVEO	1
372	-2.40656e+06	1.26551e+06	-62.262	-65.3473	coastline	tdm0_w063d77s64d67_33358_20130620T082343_007_AMP	2013-06-20	ENVEO	1
373	-2.40669e+06	1.26537e+06	-62.2659	-65.3468	coastline	tdm0_w063d77s64d67_33358_20130620T082343_007_AMP	2013-06-20	ENVEO	1
374	-2.40676e+06	1.26525e+06	-62.2688	-65.3468	coastline	tdm0_w063d77s64d67_33358_20130620T082343_007_AMP	2013-06-20	ENVEO	1
375	-2.40678e+06	1.26508e+06	-62.2722	-65.3473	coastline	tdm0_w063d77s64d67_33358_20130620T082343_007_AMP	2013-06-20	ENVEO	1
376	-2.40678e+06	1.2649e+06	-62.2755	-65.348	coastline	tdm0_w063d77s64d67_33358_20130620T082343_007_AMP	2013-06-20	ENVEO	1
377	-2.40683e+06	1.26481e+06	-62.2777	-65.348	coastline	tdm0_w063d77s64d67_33358_20130620T082343_007_AMP	2013-06-20	ENVEO	1
378	-2.40688e+06	1.26471e+06	-62.2801	-65.3481	coastline	tdm0_w063d77s64d67_33358_20130620T082343_007_AMP	2013-06-20	ENVEO	1
379	-2.40688e+06	1.26463e+06	-62.2816	-65.3483	coastline	tdm0_w063d77s64d67_33358_20130620T082343_007_AMP	2013-06-20	ENVEO	1
380	-2.4069e+06	1.26455e+06	-62.2832	-65.3485	coastline	tdm0_w063d77s64d67_33358_20130620T082343_007_AMP	2013-06-20	ENVEO	1
381	-2.40695e+06	1.26444e+06	-62.2856	-65.3486	coastline	tdm0_w063d77s64d67_33358_20130620T082343_007_AMP	2013-06-20	ENVEO	1
382	-2.40699e+06	1.26442e+06	-62.2865	-65.3484	coastline	tdm0_w063d77s64d67_33358_20130620T082343_007_AMP	2013-06-20	ENVEO	1
383	-2.40702e+06	1.26442e+06	-62.2867	-65.3481	coastline	tdm0_w063d77s64d67_33358_20130620T082343_007_AMP	2013-06-20	ENVEO	1
384	-2.40706e+06	1.26446e+06	-62.2865	-65.3476	coastline	tdm0_w063d77s64d67_33358_20130620T082343_007_AMP	2013-06-20	ENVEO	1
385	-2.40713e+06	1.26448e+06	-62.2867	-65.347	coastline	tdm0_w063d77s64d67_33358_20130620T082343_007_AMP	2013-06-20	ENVEO	1
386	-2.4072e+06	1.26448e+06	-62.2874	-65.3465	coastline	tdm0_w063d77s64d67_33358_20130620T082343_007_AMP	2013-06-20	ENVEO	1
387	-2.4073e+06	1.26454e+06	-62.2874	-65.3454	coastline	tdm0_w063d77s64d67_33358_20130620T082343_007_AMP	2013-06-20	ENVEO	1
388	-2.40738e+06	1.26455e+06	-62.288	-65.3448	coastline	tdm0_w063d77s64d67_33358_20130620T082343_007_AMP	2013-06-20	ENVEO	1
389	-2.40749e+06	1.26462e+06	-62.2877	-65.3437	coastline	tdm0_w063d77s64d67_33358_20130620T082343_007_AMP	2013-06-20	ENVEO	1
390	-2.40764e+06	1.26466e+06	-62.2885	-65.3423	coastline	tdm0_w063d77s64d67_33358_20130620T082343_007_AMP	2013-06-20	ENVEO	1
391	-2.4078e+06	1.26468e+06	-62.2896	-65.341	coastline	tdm0_w063d77s64d67_33358_20130620T082343_007_AMP	2013-06-20	ENVEO	1
392	-2.40794e+06	1.26471e+06	-62.2905	-65.3398	coastline	tdm0_w063d77s64d67_33358_20130620T082343_007_AMP	2013-06-20	ENVEO	1
393	-2.40808e+06	1.2647e+06	-62.292	-65.3388	coastline	tdm0_w063d77s64d67_33358_20130620T082343_007_AMP	2013-06-20	ENVEO	1
394	-2.40834e+06	1.26465e+06	-62.2955	-65.3369	coastline	tdm0_w063d77s64d67_33358_20130620T082343_007_AMP	2013-06-20	ENVEO	1
395	-2.40858e+06	1.26459e+06	-62.299	-65.3352	coastline	tdm0_w063d77s64d67_33358_20130620T082343_007_AMP	2013-06-20	ENVEO	1
396	-2.4088e+06	1.26456e+06	-62.3017	-65.3337	coastline	tdm0_w063d77s64d67_33358_20130620T082343_007_AMP	2013-06-20	ENVEO	1
397	-2.409e+06	1.26454e+06	-62.304	-65.3322	coastline	tdm0_w063d77s64d67_33358_20130620T082343_007_AMP	2013-06-20	ENVEO	1
398	-2.40913e+06	1.2645e+06	-62.3061	-65.3314	coastline	tdm0_w063d77s64d67_33358_20130620T082343_007_AMP	2013-06-20	ENVEO	1
399	-2.40929e+06	1.26448e+06	-62.3079	-65.3302	coastline	tdm0_w063d77s64d67_33358_20130620T082343_007_AMP	2013-06-20	ENVEO	1
400	-2.40945e+06	1.26445e+06	-62.31	-65.329	coastline	tdm0_w063d77s64d67_33358_20130620T082343_007_AMP	2013-06-20	ENVEO	1
401	-2.40955e+06	1.26443e+06	-62.3115	-65.3284	coastline	tdm0_w063d77s64d67_33358_20130620T082343_007_AMP	2013-06-20	ENVEO	1
402	-2.4098e+06	1.26446e+06	-62.3133	-65.3263	coastline	tdm0_w063d77s64d67_33358_20130620T082343_007_AMP	2013-06-20	ENVEO	1
403	-2.41017e+06	1.26457e+06	-62.3149	-65.323	coastline	tdm0_w063d77s64d67_33358_20130620T082343_007_AMP	2013-06-20	ENVEO	1
404	-2.41041e+06	1.26452e+06	-62.3181	-65.3213	coastline	tdm0_w063d77s64d67_33358_20130620T082343_007_AMP	2013-06-20	ENVEO	1
405	-2.41057e+06	1.26439e+06	-62.3221	-65.3206	coastline	tdm0_w063d77s64d67_33358_20130620T082343_007_AMP	2013-06-20	ENVEO	1
406	-2.41068e+06	1.26441e+06	-62.3228	-65.3197	coastline	tdm0_w063d77s64d67_33358_20130620T082343_007_AMP	2013-06-20	ENVEO	1
407	-2.41072e+06	1.26466e+06	-62.3185	-65.3184	coastline	tdm0_w063d77s64d67_33358_20130620T082343_007_AMP	2013-06-20	ENVEO	1
408	-2.41072e+06	1.26483e+06	-62.3153	-65.3177	coastline	tdm0_w063d77s64d67_33358_20130620T082343_007_AMP	2013-06-20	ENVEO	1
409	-2.41063e+06	1.26512e+06	-62.3091	-65.3171	coastline	tdm0_w063d77s64d67_33358_20130620T082343_007_AMP	2013-06-20	ENVEO	1
410	-2.41062e+06	1.26526e+06	-62.3064	-65.3166	coastline	tdm0_w063d77s64d67_33358_20130620T082343_007_AMP	2013-06-20	ENVEO	1
411	-2.41053e+06	1.2654e+06	-62.3029	-65.3167	coastline	tdm0_w063d77s64d67_33358_20130620T082343_007_AMP	2013-06-20	ENVEO	1
412	-2.41052e+06	1.26556e+06	-62.2998	-65.3162	coastline	tdm0_w063d77s64d67_33358_20130620T082343_007_AMP	2013-06-20	ENVEO	1
413	-2.41055e+06	1.26572e+06	-62.2972	-65.3153	coastline	tdm0_w063d77s64d67_33358_20130620T082343_007_AMP	2013-06-20	ENVEO	1
414	-2.41051e+06	1.26587e+06	-62.2939	-65.315	coastline	tdm0_w063d77s64d67_33358_20130620T082343_007_AMP	2013-06-20	ENVEO	1
415	-2.41059e+06	1.26605e+06	-62.2914	-65.3136	coastline	tdm0_w063d77s64d67_33358_20130620T082343_007_AMP	2013-06-20	ENVEO	1
416	-2.41056e+06	1.26624e+06	-62.2875	-65.3131	coastline	tdm0_w063d77s64d67_33358_20130620T082343_007_AMP	2013-06-20	ENVEO	1
417	-2.41052e+06	1.26648e+06	-62.2827	-65.3124	coastline	tdm0_w063d77s64d67_33358_20130620T082343_007_AMP	2013-06-20	ENVEO	1
418	-2.41051e+06	1.26665e+06	-62.2795	-65.3118	coastline	tdm0_w063d77s64d67_33358_20130620T082343_007_AMP	2013-06-20	ENVEO	1
419	-2.41049e+06	1.26684e+06	-62.2757	-65.3112	coastline	tdm0_w063d77s64d67_33358_20130620T082343_007_AMP	2013-06-20	ENVEO	1
420	-2.41049e+06	1.26707e+06	-62.2715	-65.3103	coastline	tdm0_w063d77s64d67_33358_20130620T082343_007_AMP	2013-06-20	ENVEO	1
421	-2.41042e+06	1.26735e+06	-62.2655	-65.3096	coastline	tdm0_w063d77s64d67_33358_20130620T082343_007_AMP	2013-06-20	ENVEO	1
422	-2.41039e+06	1.26757e+06	-62.261	-65.309	coastline	tdm0_w063d77s64d67_33358_20130620T082343_007_AMP	2013-06-20	ENVEO	1
423	-2.4103e+06	1.26779e+06	-62.2561	-65.3088	coastline	tdm0_w063d77s64d67_33358_20130620T082343_007_AMP	2013-06-20	ENVEO	1
424	-2.41018e+06	1.268e+06	-62.251	-65.3088	coastline	tdm0_w063d77s64d67_33358_20130620T082343_007_AMP	2013-06-20	ENVEO	1
425	-2.41011e+06	1.26824e+06	-62.2458	-65.3085	coastline	tdm0_w063d77s64d67_33358_20130620T082343_007_AMP	2013-06-20	ENVEO	1
426	-2.41015e+06	1.26837e+06	-62.244	-65.3076	coastline	tdm0_w063d77s64d67_33358_20130620T082343_007_AMP	2013-06-20	ENVEO	1
427	-2.41025e+06	1.26848e+06	-62.2427	-65.3064	coastline	tdm0_w063d77s64d67_33358_20130620T082343_007_AMP	2013-06-20	ENVEO	1
428	-2.41011e+06	1.26886e+06	-62.2344	-65.3058	coastline	tdm0_w063d77s64d67_33358_20130620T082343_007_AMP	2013-06-20	ENVEO	1
429	-2.41013e+06	1.26893e+06	-62.2332	-65.3055	coastline	tdm0_w063d77s64d67_33358_20130620T082343_007_AMP	2013-06-20	ENVEO	1
430	-2.41019e+06	1.26908e+06	-62.2312	-65.3044	coastline	tdm0_w063d77s64d67_33358_20130620T082343_007_AMP	2013-06-20	ENVEO	1
431	-2.4102e+06	1.26909e+06	-62.2309	-65.3043	coastline	tdm0_w063d77s64d67_33358_20130620T082343_007_AMP	2013-06-20	ENVEO	1
432	-2.41029e+06	1.26917e+06	-62.2304	-65.3033	coastline	tdm0_w063d77s64d67_33358_20130620T082343_007_AMP	2013-06-20	ENVEO	1
433	-2.41035e+06	1.26939e+06	-62.2268	-65.3018	coastline	tdm0_w063d77s64d67_33358_20130620T082343_007_AMP	2013-06-20	ENVEO	1
434	-2.41041e+06	1.26965e+06	-62.2226	-65.3003	coastline	tdm0_w063d77s64d67_33358_20130620T082343_007_AMP	2013-06-20	ENVEO	1
435	-2.41044e+06	1.26989e+06	-62.2183	-65.2991	coastline	tdm0_w063d77s64d67_33358_20130620T082343_007_AMP	2013-06-20	ENVEO	1
436	-2.41042e+06	1.27005e+06	-62.2153	-65.2986	coastline	tdm0_w063d77s64d67_33358_20130620T082343_007_AMP	2013-06-20	ENVEO	1
437	-2.41035e+06	1.27026e+06	-62.2106	-65.2983	coastline	tdm0_w063d77s64d67_33358_20130620T082343_007_AMP	2013-06-20	ENVEO	1
438	-2.41028e+06	1.2704e+06	-62.2073	-65.2982	coastline	tdm0_w063d77s64d67_33358_20130620T082343_007_AMP	2013-06-20	ENVEO	1
439	-2.41026e+06	1.27047e+06	-62.2059	-65.2981	coastline	tdm0_w063d77s64d67_33358_20130620T082343_007_AMP	2013-06-20	ENVEO	1
440	-2.41024e+06	1.27061e+06	-62.2032	-65.2977	coastline	tdm0_w063d77s64d67_33358_20130620T082343_007_AMP	2013-06-20	ENVEO	1
441	-2.41012e+06	1.27064e+06	-62.2013	-65.2985	coastline	tdm0_w063d77s64d67_33358_20130620T082343_007_AMP	2013-06-20	ENVEO	1
442	-2.40997e+06	1.27083e+06	-62.1964	-65.2989	coastline	tdm0_w063d77s64d67_33358_20130620T082343_007_AMP	2013-06-20	ENVEO	1
443	-2.40986e+06	1.27099e+06	-62.1923	-65.2991	coastline	tdm0_w063d77s64d67_33358_20130620T082343_007_AMP	2013-06-20	ENVEO	1
444	-2.40979e+06	1.27128e+06	-62.1862	-65.2985	coastline	tdm0_w063d77s64d67_33358_20130620T082343_007_AMP	2013-06-20	ENVEO	1
445	-2.40974e+06	1.27144e+06	-62.1828	-65.2982	coastline	tdm0_w063d77s64d67_33358_20130620T082343_007_AMP	2013-06-20	ENVEO	1
446	-2.40956e+06	1.27184e+06	-62.1735	-65.2979	coastline	tdm0_w063d77s64d67_33358_20130620T082343_007_AMP	2013-06-20	ENVEO	1
447	-2.40938e+06	1.27209e+06	-62.1671	-65.2983	coastline	tdm0_w063d77s64d67_33358_20130620T082343_007_AMP	2013-06-20	ENVEO	1
448	-2.40931e+06	1.27232e+06	-62.1622	-65.2979	coastline	tdm0_w063d77s64d67_33358_20130620T082343_007_AMP	2013-06-20	ENVEO	1
449	-2.40922e+06	1.27257e+06	-62.1567	-65.2976	coastline	tdm0_w063d77s64d67_33358_20130620T082343_007_AMP	2013-06-20	ENVEO	1
450	-2.4092e+06	1.27282e+06	-62.1519	-65.2967	coastline	tdm0_w063d77s64d67_33358_20130620T082343_007_AMP	2013-06-20	ENVEO	1
451	-2.40916e+06	1.27304e+06	-62.1472	-65.2961	coastline	tdm0_w063d77s64d67_33358_20130620T082343_007_AMP	2013-06-20	ENVEO	1
452	-2.40913e+06	1.27327e+06	-62.1428	-65.2954	coastline	tdm0_w063d77s64d67_33358_20130620T082343_007_AMP	2013-06-20	ENVEO	1
453	-2.40889e+06	1.2739e+06	-62.1286	-65.2947	coastline	tdm0_w063d77s64d67_33358_20130620T082343_007_AMP	2013-06-20	ENVEO	1
454	-2.40873e+06	1.27422e+06	-62.1212	-65.2946	coastline	tdm0_w063d77s64d67_33358_20130620T082343_007_AMP	2013-06-20	ENVEO	1
455	-2.40864e+06	1.27458e+06	-62.1135	-65.2939	coastline	tdm0_w063d77s64d67_33358_20130620T082343_007_AMP	2013-06-20	ENVEO	1
456	-2.4087e+06	1.27546e+06	-62.0978	-65.2897	coastline	tdm0_w063d77s64d67_33358_20130620T082343_007_AMP	2013-06-20	ENVEO	1
457	-2.4087e+06	1.27557e+06	-62.0957	-65.2892	coastline	tdm0_w063d77s64d67_33358_20130620T082343_007_AMP	2013-06-20	ENVEO	1
458	-2.40895e+06	1.27553e+06	-62.099	-65.2875	coastline	tdm0_w063d77s64d67_33358_20130620T082343_007_AMP	2013-06-20	ENVEO	1
459	-2.40922e+06	1.27544e+06	-62.1034	-65.2858	coastline	tdm0_w063d77s64d67_33358_20130620T082343_007_AMP	2013-06-20	ENVEO	1
460	-2.40956e+06	1.27553e+06	-62.105	-65.2828	coastline	tdm0_w063d77s64d67_33358_20130620T082343_007_AMP	2013-06-20	ENVEO	1
461	-2.4097e+06	1.27562e+06	-62.1047	-65.2813	coastline	tdm0_w063d77s64d67_33358_20130620T082343_007_AMP	2013-06-20	ENVEO	1
462	-2.40981e+06	1.27572e+06	-62.1039	-65.2801	coastline	tdm0_w063d77s64d67_33358_20130620T082343_007_AMP	2013-06-20	ENVEO	1
463	-2.40985e+06	1.27598e+06	-62.0995	-65.2786	coastline	tdm0_w063d77s64d67_33358_20130620T082343_007_AMP	2013-06-20	ENVEO	1
464	-2.40986e+06	1.27605e+06	-62.0982	-65.2783	coastline	tdm0_w063d77s64d67_33358_20130620T082343_007_AMP	2013-06-20	ENVEO	1
465	-2.40999e+06	1.27619e+06	-62.0969	-65.2767	coastline	tdm0_w063d77s64d67_33358_20130620T082343_007_AMP	2013-06-20	ENVEO	1
466	-2.41002e+06	1.27628e+06	-62.0956	-65.2761	coastline	tdm0_w063d77s64d67_33358_20130620T082343_007_AMP	2013-06-20	ENVEO	1
467	-2.41015e+06	1.2763e+06	-62.0963	-65.275	coastline	tdm0_w063d77s64d67_33358_20130620T082343_007_AMP	2013-06-20	ENVEO	1
468	-2.41031e+06	1.27632e+06	-62.0976	-65.2737	coastline	tdm0_w063d77s64d67_33358_20130620T082343_007_AMP	2013-06-20	ENVEO	1
469	-2.41037e+06	1.27633e+06	-62.0981	-65.2732	coastline	tdm0_w063d77s64d67_33358_20130620T082343_007_AMP	2013-06-20	ENVEO	1
470	-2.41047e+06	1.27647e+06	-62.0964	-65.2718	coastline	tdm0_w063d77s64d67_33358_20130620T082343_007_AMP	2013-06-20	ENVEO	1
471	-2.41048e+06	1.27649e+06	-62.0962	-65.2717	coastline	tdm0_w063d77s64d67_33358_20130620T082343_007_AMP	2013-06-20	ENVEO	1
472	-2.41059e+06	1.27673e+06	-62.0929	-65.2698	coastline	tdm0_w063d77s64d67_33358_20130620T082343_007_AMP	2013-06-20	ENVEO	1
473	-2.41064e+06	1.27693e+06	-62.0897	-65.2686	coastline	tdm0_w063d77s64d67_33358_20130620T082343_007_AMP	2013-06-20	ENVEO	1
474	-2.41064e+06	1.27722e+06	-62.0843	-65.2674	coastline	tdm0_w063d77s64d67_33358_20130620T082343_007_AMP	2013-06-20	ENVEO	1
475	-2.41065e+06	1.27745e+06	-62.08	-65.2664	coastline	tdm0_w063d77s64d67_33358_20130620T082343_007_AMP	2013-06-20	ENVEO	1
476	-2.41058e+06	1.27767e+06	-62.0752	-65.266	coastline	tdm0_w063d77s64d67_33358_20130620T082343_007_AMP	2013-06-20	ENVEO	1
477	-2.41049e+06	1.27792e+06	-62.0697	-65.2657	coastline	tdm0_w063d77s64d67_33358_20130620T082343_007_AMP	2013-06-20	ENVEO	1
478	-2.4104e+06	1.27806e+06	-62.0663	-65.2658	coastline	tdm0_w063d77s64d67_33358_20130620T082343_007_AMP	2013-06-20	ENVEO	1
479	-2.4102e+06	1.27831e+06	-62.0597	-65.2664	coastline	tdm0_w063d77s64d67_33358_20130620T082343_007_AMP	2013-06-20	ENVEO	1
480	-2.41008e+06	1.27855e+06	-62.0539	-65.2662	coastline	tdm0_w063d77s64d67_33358_20130620T082343_007_AMP	2013-06-20	ENVEO	1
481	-2.41004e+06	1.2788e+06	-62.0489	-65.2656	coastline	tdm0_w063d77s64d67_33358_20130620T082343_007_AMP	2013-06-20	ENVEO	1
482	-2.40981e+06	1.27925e+06	-62.0383	-65.2655	coastline	tdm0_w063d77s64d67_33358_20130620T082343_007_AMP	2013-06-20	ENVEO	1
483	-2.40972e+06	1.2795e+06	-62.0328	-65.2651	coastline	tdm0_w063d77s64d67_33358_20130620T082343_007_AMP	2013-06-20	ENVEO	1
484	-2.40972e+06	1.27956e+06	-62.0318	-65.2649	coastline	tdm0_w063d77s64d67_33358_20130620T082343_007_AMP	2013-06-20	ENVEO	1
485	-2.40972e+06	1.2799e+06	-62.0254	-65.2635	coastline	tdm0_w063d77s64d67_33358_20130620T082343_007_AMP	2013-06-20	ENVEO	1
486	-2.40972e+06	1.27994e+06	-62.0246	-65.2633	coastline	tdm0_w063d77s64d67_33358_20130620T082343_007_AMP	2013-06-20	ENVEO	1
487	-2.40972e+06	1.27996e+06	-62.0244	-65.2633	coastline	tdm0_w063d77s64d67_33358_20130620T082343_007_AMP	2013-06-20	ENVEO	1
488	-2.40971e+06	1.28051e+06	-62.014	-65.2611	coastline	tdm0_w063d77s64d67_33358_20130620T082343_007_AMP	2013-06-20	ENVEO	1
489	-2.4097e+06	1.28088e+06	-62.0071	-65.2597	coastline	tdm0_w063d77s64d67_33358_20130620T082343_007_AMP	2013-06-20	ENVEO	1
490	-2.41005e+06	1.28092e+06	-62.0099	-65.2567	coastline	tdm0_w063d77s64d67_33358_20130620T082343_007_AMP	2013-06-20	ENVEO	1
491	-2.41021e+06	1.28085e+06	-62.0125	-65.2558	coastline	tdm0_w063d77s64d67_33358_20130620T082343_007_AMP	2013-06-20	ENVEO	1
492	-2.41034e+06	1.28077e+06	-62.0154	-65.2551	coastline	tdm0_w063d77s64d67_33358_20130620T082343_007_AMP	2013-06-20	ENVEO	1
493	-2.41049e+06	1.28073e+06	-62.0176	-65.2541	coastline	tdm0_w063d77s64d67_33358_20130620T082343_007_AMP	2013-06-20	ENVEO	1
494	-2.41071e+06	1.28067e+06	-62.0208	-65.2526	coastline	tdm0_w063d77s64d67_33358_20130620T082343_007_AMP	2013-06-20	ENVEO	1
495	-2.41101e+06	1.28065e+06	-62.0242	-65.2504	coastline	tdm0_w063d77s64d67_33358_20130620T082343_007_AMP	2013-06-20	ENVEO	1
496	-2.41122e+06	1.28065e+06	-62.0263	-65.2487	coastline	tdm0_w063d77s64d67_33358_20130620T082343_007_AMP	2013-06-20	ENVEO	1
497	-2.41139e+06	1.2806e+06	-62.0289	-65.2477	coastline	tdm0_w063d77s64d67_33358_20130620T082343_007_AMP	2013-06-20	ENVEO	1
498	-2.41156e+06	1.28051e+06	-62.0322	-65.2467	coastline	tdm0_w063d77s64d67_33358_20130620T082343_007_AMP	2013-06-20	ENVEO	1
499	-2.41173e+06	1.28036e+06	-62.0366	-65.246	coastline	tdm0_w063d77s64d67_33358_20130620T082343_007_AMP	2013-06-20	ENVEO	1
500	-2.41189e+06	1.28024e+06	-62.0404	-65.2453	coastline	tdm0_w063d77s64d67_33358_20130620T082343_007_AMP	2013-06-20	ENVEO	1
501	-2.41195e+06	1.2802e+06	-62.0418	-65.245	coastline	tdm0_w063d77s64d67_33358_20130620T082343_007_AMP	2013-06-20	ENVEO	1
502	-2.41197e+06	1.28012e+06	-62.0435	-65.2451	coastline	tdm0_w063d77s64d67_33358_20130620T082343_007_AMP	2013-06-20	ENVEO	1
503	-2.41204e+06	1.27994e+06	-62.0474	-65.2453	coastline	tdm0_w063d77s64d67_33358_20130620T082343_007_AMP	2013-06-20	ENVEO	1
504	-2.41218e+06	1.27985e+06	-62.0506	-65.2446	coastline	tdm0_w063d77s64d67_33358_20130620T082343_007_AMP	2013-06-20	ENVEO	1
505	-2.41232e+06	1.27975e+06	-62.0539	-65.2439	coastline	tdm0_w063d77s64d67_33358_20130620T082343_007_AMP	2013-06-20	ENVEO	1
506	-2.41244e+06	1.27972e+06	-62.0555	-65.2431	coastline	tdm0_w063d77s64d67_33358_20130620T082343_007_AMP	2013-06-20	ENVEO	1
507	-2.41253e+06	1.27963e+06	-62.0581	-65.2428	coastline	tdm0_w063d77s64d67_33358_20130620T082343_007_AMP	2013-06-20	ENVEO	1
508	-2.41262e+06	1.27951e+06	-62.0611	-65.2426	coastline	tdm0_w063d77s64d67_33358_20130620T082343_007_AMP	2013-06-20	ENVEO	1
509	-2.41276e+06	1.27939e+06	-62.0648	-65.242	coastline	tdm0_w063d77s64d67_33358_20130620T082343_007_AMP	2013-06-20	ENVEO	1
510	-2.41292e+06	1.2793e+06	-62.068	-65.2411	coastline	tdm0_w063d77s64d67_33358_20130620T082343_007_AMP	2013-06-20	ENVEO	1
511	-2.41306e+06	1.27928e+06	-62.0697	-65.2401	coastline	tdm0_w063d77s64d67_33358_20130620T082343_007_AMP	2013-06-20	ENVEO	1
512	-2.41317e+06	1.27917e+06	-62.0729	-65.2397	coastline	tdm0_w063d77s64d67_33358_20130620T082343_007_AMP	2013-06-20	ENVEO	1
513	-2.41332e+06	1.27914e+06	-62.075	-65.2387	coastline	tdm0_w063d77s64d67_33358_20130620T082343_007_AMP	2013-06-20	ENVEO	1
514	-2.41357e+06	1.27924e+06	-62.0755	-65.2363	coastline	tdm0_w063d77s64d67_33358_20130620T082343_007_AMP	2013-06-20	ENVEO	1
515	-2.41362e+06	1.27925e+06	-62.0758	-65.2359	coastline	tdm0_w063d77s64d67_33358_20130620T082343_007_AMP	2013-06-20	ENVEO	1
516	-2.41368e+06	1.27919e+06	-62.0775	-65.2357	coastline	tdm0_w063d77s64d67_33358_20130620T082343_007_AMP	2013-06-20	ENVEO	1
517	-2.41387e+06	1.27913e+06	-62.0805	-65.2344	coastline	tdm0_w063d77s64d67_33358_20130620T082343_007_AMP	2013-06-20	ENVEO	1
518	-2.41422e+06	1.27902e+06	-62.086	-65.2322	coastline	tdm0_w063d77s64d67_33358_20130620T082343_007_AMP	2013-06-20	ENVEO	1
519	-2.41434e+06	1.27893e+06	-62.0887	-65.2316	coastline	tdm0_w063d77s64d67_33358_20130620T082343_007_AMP	2013-06-20	ENVEO	1
520	-2.41449e+06	1.27881e+06	-62.0925	-65.2309	coastline	tdm0_w063d77s64d67_33358_20130620T082343_007_AMP	2013-06-20	ENVEO	1
521	-2.4145e+06	1.2788e+06	-62.0927	-65.2309	coastline	tdm0_w063d77s64d67_33358_20130620T082343_007_AMP	2013-06-20	ENVEO	1
522	-2.41466e+06	1.27852e+06	-62.0995	-65.2308	coastline	tdm0_w063d77s64d67_33358_20130620T082343_007_AMP	2013-06-20	ENVEO	1
523	-2.41479e+06	1.27838e+06	-62.1034	-65.2303	coastline	tdm0_w063d77s64d67_33358_20130620T082343_007_AMP	2013-06-20	ENVEO	1
524	-2.41491e+06	1.2783e+06	-62.1061	-65.2298	coastline	tdm0_w063d77s64d67_33358_20130620T082343_007_AMP	2013-06-20	ENVEO	1
525	-2.41506e+06	1.27822e+06	-62.1091	-65.229	coastline	tdm0_w063d77s64d67_33358_20130620T082343_007_AMP	2013-06-20	ENVEO	1
526	-2.41523e+06	1.27814e+06	-62.1122	-65.228	coastline	tdm0_w063d77s64d67_33358_20130620T082343_007_AMP	2013-06-20	ENVEO	1
527	-2.41535e+06	1.27806e+06	-62.1148	-65.2273	coastline	tdm0_w063d77s64d67_33358_20130620T082343_007_AMP	2013-06-20	ENVEO	1
528	-2.41543e+06	1.27798e+06	-62.1172	-65.227	coastline	tdm0_w063d77s64d67_33358_20130620T082343_007_AMP	2013-06-20	ENVEO	1
529	-2.41567e+06	1.27789e+06	-62.1212	-65.2255	coastline	tdm0_w063d77s64d67_33358_20130620T082343_007_AMP	2013-06-20	ENVEO	1
530	-2.41587e+06	1.27781e+06	-62.1245	-65.2243	coastline	tdm0_w063d77s64d67_33358_20130620T082343_007_AMP	2013-06-20	ENVEO	1
531	-2.41595e+06	1.27772e+06	-62.1271	-65.2241	coastline	tdm0_w063d77s64d67_33358_20130620T082343_007_AMP	2013-06-20	ENVEO	1
532	-2.41604e+06	1.27764e+06	-62.1294	-65.2237	coastline	tdm0_w063d77s64d67_33358_20130620T082343_007_AMP	2013-06-20	ENVEO	1
533	-2.41607e+06	1.27759e+06	-62.1306	-65.2236	coastline	tdm0_w063d77s64d67_33358_20130620T082343_007_AMP	2013-06-20	ENVEO	1
534	-2.41641e+06	1.27736e+06	-62.1383	-65.2219	coastline	tdm0_w063d77s64d67_33358_20130620T082343_007_AMP	2013-06-20	ENVEO	1
535	-2.4166e+06	1.2773e+06	-62.1412	-65.2207	coastline	tdm0_w063d77s64d67_33358_20130620T082343_007_AMP	2013-06-20	ENVEO	1
536	-2.41683e+06	1.27733e+06	-62.1429	-65.2189	coastline	tdm0_w063d77s64d67_33358_20130620T082343_007_AMP	2013-06-20	ENVEO	1
537	-2.41713e+06	1.27732e+06	-62.1461	-65.2165	coastline	tdm0_w063d77s64d67_33358_20130620T082343_007_AMP	2013-06-20	ENVEO	1
538	-2.41723e+06	1.27732e+06	-62.1469	-65.2158	coastline	tdm0_w063d77s64d67_33358_20130620T082343_007_AMP	2013-06-20	ENVEO	1
539	-2.41734e+06	1.27733e+06	-62.148	-65.2148	coastline	tdm0_w063d77s64d67_33358_20130620T082343_007_AMP	2013-06-20	ENVEO	1
540	-2.41751e+06	1.27735e+06	-62.1492	-65.2135	coastline	tdm0_w063d77s64d67_33358_20130620T082343_007_AMP	2013-06-20	ENVEO	1
541	-2.41758e+06	1.27738e+06	-62.1492	-65.2128	coastline	tdm0_w063d77s64d67_33358_20130620T082343_007_AMP	2013-06-20	ENVEO	1
542	-2.41771e+06	1.27747e+06	-62.1488	-65.2114	coastline	tdm0_w063d77s64d67_33358_20130620T082343_007_AMP	2013-06-20	ENVEO	1
543	-2.41784e+06	1.27748e+06	-62.15	-65.2104	coastline	tdm0_w063d77s64d67_33358_20130620T082343_007_AMP	2013-06-20	ENVEO	1
544	-2.41794e+06	1.27753e+06	-62.15	-65.2094	coastline	tdm0_w063d77s64d67_33358_20130620T082343_007_AMP	2013-06-20	ENVEO	1
545	-2.41809e+06	1.2777e+06	-62.1484	-65.2075	coastline	tdm0_w063d77s64d67_33358_20130620T082343_007_AMP	2013-06-20	ENVEO	1
546	-2.41826e+06	1.27786e+06	-62.1471	-65.2055	coastline	tdm0_w063d77s64d67_33358_20130620T082343_007_AMP	2013-06-20	ENVEO	1
547	-2.41834e+06	1.27805e+06	-62.1444	-65.2041	coastline	tdm0_w063d77s64d67_33358_20130620T082343_007_AMP	2013-06-20	ENVEO	1
548	-2.41852e+06	1.2783e+06	-62.1415	-65.2017	coastline	tdm0_w063d77s64d67_33358_20130620T082343_007_AMP	2013-06-20	ENVEO	1
549	-2.41854e+06	1.27834e+06	-62.1409	-65.2014	coastline	tdm0_w063d77s64d67_33358_20130620T082343_007_AMP	2013-06-20	ENVEO	1
550	-2.41855e+06	1.27848e+06	-62.1384	-65.2007	coastline	tdm0_w063d77s64d67_33358_20130620T082343_007_AMP	2013-06-20	ENVEO	1
551	-2.41849e+06	1.27868e+06	-62.1342	-65.2004	coastline	tdm0_w063d77s64d67_33358_20130620T082343_007_AMP	2013-06-20	ENVEO	1
552	-2.41844e+06	1.27883e+06	-62.1307	-65.2002	coastline	tdm0_w063d77s64d67_33358_20130620T082343_007_AMP	2013-06-20	ENVEO	1
553	-2.41838e+06	1.27902e+06	-62.1268	-65.1998	coastline	tdm0_w063d77s64d67_33358_20130620T082343_007_AMP	2013-06-20	ENVEO	1
554	-2.41857e+06	1.2792e+06	-62.1254	-65.1976	coastline	tdm0_w063d77s64d67_33358_20130620T082343_007_AMP	2013-06-20	ENVEO	1
555	-2.41866e+06	1.27924e+06	-62.1255	-65.1968	coastline	tdm0_w063d77s64d67_33358_20130620T082343_007_AMP	2013-06-20	ENVEO	1
556	-2.41909e+06	1.2793e+06	-62.1285	-65.1932	coastline	tdm0_w063d77s64d67_33358_20130620T082343_007_AMP	2013-06-20	ENVEO	1
557	-2.41943e+06	1.27936e+06	-62.1308	-65.1903	coastline	tdm0_w063d77s64d67_33358_20130620T082343_007_AMP	2013-06-20	ENVEO	1
558	-2.41972e+06	1.27953e+06	-62.1305	-65.1873	coastline	tdm0_w063d77s64d67_33358_20130620T082343_007_AMP	2013-06-20	ENVEO	1
559	-2.41991e+06	1.27982e+06	-62.127	-65.1847	coastline	tdm0_w063d77s64d67_33358_20130620T082343_007_AMP	2013-06-20	ENVEO	1
560	-2.42004e+06	1.27993e+06	-62.1263	-65.1832	coastline	tdm0_w063d77s64d67_33358_20130620T082343_007_AMP	2013-06-20	ENVEO	1
561	-2.42007e+06	1.27997e+06	-62.1258	-65.1828	coastline	tdm0_w063d77s64d67_33358_20130620T082343_007_AMP	2013-06-20	ENVEO	1
562	-2.42016e+06	1.28009e+06	-62.1243	-65.1816	coastline	tdm0_w063d77s64d67_33358_20130620T082343_007_AMP	2013-06-20	ENVEO	1
563	-2.4202e+06	1.28029e+06	-62.1211	-65.1805	coastline	tdm0_w063d77s64d67_33358_20130620T082343_007_AMP	2013-06-20	ENVEO	1
564	-2.42019e+06	1.2805e+06	-62.1171	-65.1796	coastline	tdm0_w063d77s64d67_33358_20130620T082343_007_AMP	2013-06-20	ENVEO	1
565	-2.42017e+06	1.28081e+06	-62.1111	-65.1786	coastline	tdm0_w063d77s64d67_33358_20130620T082343_007_AMP	2013-06-20	ENVEO	1
566	-2.41993e+06	1.28101e+06	-62.1051	-65.1796	coastline	tdm0_w063d77s64d67_33358_20130620T082343_007_AMP	2013-06-20	ENVEO	1
567	-2.41986e+06	1.28106e+06	-62.1036	-65.18	coastline	tdm0_w063d77s64d67_33358_20130620T082343_007_AMP	2013-06-20	ENVEO	1
568	-2.41982e+06	1.28108e+06	-62.1028	-65.1802	coastline	tdm0_w063d77s64d67_33358_20130620T082343_007_AMP	2013-06-20	ENVEO	1
569	-2.41973e+06	1.28113e+06	-62.1009	-65.1807	coastline	tdm0_w063d77s64d67_33358_20130620T082343_007_AMP	2013-06-20	ENVEO	1
570	-2.41951e+06	1.28124e+06	-62.0968	-65.1819	coastline	tdm0_w063d77s64d67_33358_20130620T082343_007_AMP	2013-06-20	ENVEO	1
571	-2.41945e+06	1.28132e+06	-62.0947	-65.1821	coastline	tdm0_w063d77s64d67_33358_20130620T082343_007_AMP	2013-06-20	ENVEO	1
572	-2.41933e+06	1.28146e+06	-62.091	-65.1824	coastline	tdm0_w063d77s64d67_33358_20130620T082343_007_AMP	2013-06-20	ENVEO	1
573	-2.4192e+06	1.2817e+06	-62.0853	-65.1824	coastline	tdm0_w063d77s64d67_33358_20130620T082343_007_AMP	2013-06-20	ENVEO	1
574	-2.41902e+06	1.28179e+06	-62.0818	-65.1834	coastline	tdm0_w063d77s64d67_33358_20130620T082343_007_AMP	2013-06-20	ENVEO	1
575	-2.41889e+06	1.28185e+06	-62.0794	-65.1842	coastline	tdm0_w063d77s64d67_33358_20130620T082343_007_AMP	2013-06-20	ENVEO	1
576	-2.41872e+06	1.28194e+06	-62.0761	-65.1851	coastline	tdm0_w063d77s64d67_33358_20130620T082343_007_AMP	2013-06-20	ENVEO	1
577	-2.41855e+06	1.28203e+06	-62.0727	-65.1861	coastline	tdm0_w063d77s64d67_33358_20130620T082343_007_AMP	2013-06-20	ENVEO	1
578	-2.41836e+06	1.28206e+06	-62.0703	-65.1874	coastline	tdm0_w063d77s64d67_33358_20130620T082343_007_AMP	2013-06-20	ENVEO	1
579	-2.41806e+06	1.28203e+06	-62.0679	-65.1899	coastline	tdm0_w063d77s64d67_33358_20130620T082343_007_AMP	2013-06-20	ENVEO	1
580	-2.41785e+06	1.282e+06	-62.0664	-65.1916	coastline	tdm0_w063d77s64d67_33358_20130620T082343_007_AMP	2013-06-20	ENVEO	1
581	-2.4177e+06	1.28199e+06	-62.0651	-65.1929	coastline	tdm0_w063d77s64d67_33358_20130620T082343_007_AMP	2013-06-20	ENVEO	1
582	-2.4176e+06	1.28199e+06	-62.0641	-65.1937	coastline	tdm0_w063d77s64d67_33358_20130620T082343_007_AMP	2013-06-20	ENVEO	1
583	-2.41745e+06	1.282e+06	-62.0625	-65.1948	coastline	tdm0_w063d77s64d67_33358_20130620T082343_007_AMP	2013-06-20	ENVEO	1
584	-2.41733e+06	1.28197e+06	-62.0618	-65.1958	coastline	tdm0_w063d77s64d67_33358_20130620T082343_007_AMP	2013-06-20	ENVEO	1
585	-2.4172e+06	1.28192e+06	-62.0616	-65.1971	coastline	tdm0_w063d77s64d67_33358_20130620T082343_007_AMP	2013-06-20	ENVEO	1
586	-2.41711e+06	1.28188e+06	-62.0614	-65.1979	coastline	tdm0_w063d77s64d67_33358_20130620T082343_007_AMP	2013-06-20	ENVEO	1
587	-2.41704e+06	1.28203e+06	-62.0579	-65.1979	coastline	tdm0_w063d77s64d67_33358_20130620T082343_007_AMP	2013-06-20	ENVEO	1
588	-2.41691e+06	1.282e+06	-62.0571	-65.199	coastline	tdm0_w063d77s64d67_33358_20130620T082343_007_AMP	2013-06-20	ENVEO	1
589	-2.41686e+06	1.28206e+06	-62.0555	-65.1991	coastline	tdm0_w063d77s64d67_33358_20130620T082343_007_AMP	2013-06-20	ENVEO	1
590	-2.41682e+06	1.28209e+06	-62.0547	-65.1993	coastline	tdm0_w063d77s64d67_33358_20130620T082343_007_AMP	2013-06-20	ENVEO	1
591	-2.41672e+06	1.28212e+06	-62.0532	-65.2	coastline	tdm0_w063d77s64d67_33358_20130620T082343_007_AMP	2013-06-20	ENVEO	1
592	-2.41665e+06	1.28209e+06	-62.0531	-65.2006	coastline	tdm0_w063d77s64d67_33358_20130620T082343_007_AMP	2013-06-20	ENVEO	1
593	-2.41664e+06	1.28211e+06	-62.0525	-65.2006	coastline	tdm0_w063d77s64d67_33358_20130620T082343_007_AMP	2013-06-20	ENVEO	1
594	-2.41664e+06	1.28212e+06	-62.0523	-65.2006	coastline	tdm0_w063d77s64d67_33358_20130620T082343_007_AMP	2013-06-20	ENVEO	1
595	-2.41658e+06	1.28222e+06	-62.0499	-65.2006	coastline	tdm0_w063d77s64d67_33358_20130620T082343_007_AMP	2013-06-20	ENVEO	1
596	-2.41652e+06	1.28233e+06	-62.0472	-65.2007	coastline	tdm0_w063d77s64d67_33358_20130620T082343_007_AMP	2013-06-20	ENVEO	1
597	-2.41645e+06	1.28249e+06	-62.0435	-65.2005	coastline	tdm0_w063d77s64d67_33358_20130620T082343_007_AMP	2013-06-20	ENVEO	1
598	-2.41636e+06	1.28263e+06	-62.0401	-65.2006	coastline	tdm0_w063d77s64d67_33358_20130620T082343_007_AMP	2013-06-20	ENVEO	1
599	-2.4163e+06	1.28275e+06	-62.0374	-65.2006	coastline	tdm0_w063d77s64d67_33358_20130620T082343_007_AMP	2013-06-20	ENVEO	1
600	-2.41618e+06	1.28288e+06	-62.0337	-65.201	coastline	tdm0_w063d77s64d67_33358_20130620T082343_007_AMP	2013-06-20	ENVEO	1
601	-2.41607e+06	1.28314e+06	-62.0279	-65.2008	coastline	tdm0_w063d77s64d67_33358_20130620T082343_007_AMP	2013-06-20	ENVEO	1
602	-2.416e+06	1.28325e+06	-62.0251	-65.2009	coastline	tdm0_w063d77s64d67_33358_20130620T082343_007_AMP	2013-06-20	ENVEO	1
603	-2.41594e+06	1.28336e+06	-62.0226	-65.2009	coastline	tdm0_w063d77s64d67_33358_20130620T082343_007_AMP	2013-06-20	ENVEO	1
604	-2.41585e+06	1.28346e+06	-62.0197	-65.2012	coastline	tdm0_w063d77s64d67_33358_20130620T082343_007_AMP	2013-06-20	ENVEO	1
605	-2.41572e+06	1.28356e+06	-62.0167	-65.2018	coastline	tdm0_w063d77s64d67_33358_20130620T082343_007_AMP	2013-06-20	ENVEO	1
606	-2.41565e+06	1.28364e+06	-62.0145	-65.202	coastline	tdm0_w063d77s64d67_33358_20130620T082343_007_AMP	2013-06-20	ENVEO	1
607	-2.41557e+06	1.28372e+06	-62.0122	-65.2023	coastline	tdm0_w063d77s64d67_33358_20130620T082343_007_AMP	2013-06-20	ENVEO	1
608	-2.41549e+06	1.28382e+06	-62.0096	-65.2025	coastline	tdm0_w063d77s64d67_33358_20130620T082343_007_AMP	2013-06-20	ENVEO	1
609	-2.41544e+06	1.284e+06	-62.0058	-65.2022	coastline	tdm0_w063d77s64d67_33358_20130620T082343_007_AMP	2013-06-20	ENVEO	1
610	-2.4154e+06	1.2841e+06	-62.0035	-65.202	coastline	tdm0_w063d77s64d67_33358_20130620T082343_007_AMP	2013-06-20	ENVEO	1
611	-2.41532e+06	1.28421e+06	-62.0006	-65.2022	coastline	tdm0_w063d77s64d67_33358_20130620T082343_007_AMP	2013-06-20	ENVEO	1
612	-2.41522e+06	1.2843e+06	-61.9981	-65.2027	coastline	tdm0_w063d77s64d67_33358_20130620T082343_007_AMP	2013-06-20	ENVEO	1
613	-2.41518e+06	1.28442e+06	-61.9954	-65.2024	coastline	tdm0_w063d77s64d67_33358_20130620T082343_007_AMP	2013-06-20	ENVEO	1
614	-2.4151e+06	1.28455e+06	-61.9924	-65.2025	coastline	tdm0_w063d77s64d67_33358_20130620T082343_007_AMP	2013-06-20	ENVEO	1
615	-2.41501e+06	1.28464e+06	-61.9897	-65.2028	coastline	tdm0_w063d77s64d67_33358_20130620T082343_007_AMP	2013-06-20	ENVEO	1
616	-2.4149e+06	1.28472e+06	-61.9872	-65.2034	coastline	tdm0_w063d77s64d67_33358_20130620T082343_007_AMP	2013-06-20	ENVEO	1
617	-2.41487e+06	1.28482e+06	-61.985	-65.2032	coastline	tdm0_w063d77s64d67_33358_20130620T082343_007_AMP	2013-06-20	ENVEO	1
618	-2.41486e+06	1.28496e+06	-61.9823	-65.2027	coastline	tdm0_w063d77s64d67_33358_20130620T082343_007_AMP	2013-06-20	ENVEO	1
619	-2.41493e+06	1.28506e+06	-61.9811	-65.2017	coastline	tdm0_w063d77s64d67_33358_20130620T082343_007_AMP	2013-06-20	ENVEO	1
620	-2.41507e+06	1.28515e+06	-61.9808	-65.2003	coastline	tdm0_w063d77s64d67_33358_20130620T082343_007_AMP	2013-06-20	ENVEO	1
621	-2.4152e+06	1.28526e+06	-61.9802	-65.1988	coastline	tdm0_w063d77s64d67_33358_20130620T082343_007_AMP	2013-06-20	ENVEO	1
622	-2.41526e+06	1.28529e+06	-61.9801	-65.1982	coastline	tdm0_w063d77s64d67_33358_20130620T082343_007_AMP	2013-06-20	ENVEO	1
623	-2.41534e+06	1.28544e+06	-61.9782	-65.197	coastline	tdm0_w063d77s64d67_33358_20130620T082343_007_AMP	2013-06-20	ENVEO	1
624	-2.41556e+06	1.28562e+06	-61.977	-65.1946	coastline	tdm0_w063d77s64d67_33358_20130620T082343_007_AMP	2013-06-20	ENVEO	1
625	-2.41568e+06	1.28568e+06	-61.9771	-65.1934	coastline	tdm0_w063d77s64d67_33358_20130620T082343_007_AMP	2013-06-20	ENVEO	1
626	-2.41581e+06	1.2859e+06	-61.9743	-65.1914	coastline	tdm0_w063d77s64d67_33358_20130620T082343_007_AMP	2013-06-20	ENVEO	1
627	-2.4159e+06	1.28601e+06	-61.9731	-65.1903	coastline	tdm0_w063d77s64d67_33358_20130620T082343_007_AMP	2013-06-20	ENVEO	1
628	-2.41599e+06	1.28632e+06	-61.9682	-65.1883	coastline	tdm0_w063d77s64d67_33358_20130620T082343_007_AMP	2013-06-20	ENVEO	1
629	-2.41608e+06	1.28659e+06	-61.9642	-65.1865	coastline	tdm0_w063d77s64d67_33358_20130620T082343_007_AMP	2013-06-20	ENVEO	1
630	-2.41615e+06	1.28684e+06	-61.9602	-65.185	coastline	tdm0_w063d77s64d67_33358_20130620T082343_007_AMP	2013-06-20	ENVEO	1
631	-2.41605e+06	1.28723e+06	-61.9521	-65.1841	coastline	tdm0_w063d77s64d67_33358_20130620T082343_007_AMP	2013-06-20	ENVEO	1
632	-2.41596e+06	1.28757e+06	-61.945	-65.1834	coastline	tdm0_w063d77s64d67_33358_20130620T082343_007_AMP	2013-06-20	ENVEO	1
633	-2.41583e+06	1.28776e+06	-61.9401	-65.1836	coastline	tdm0_w063d77s64d67_33358_20130620T082343_007_AMP	2013-06-20	ENVEO	1
634	-2.41574e+06	1.28805e+06	-61.9339	-65.1831	coastline	tdm0_w063d77s64d67_33358_20130620T082343_007_AMP	2013-06-20	ENVEO	1
635	-2.41555e+06	1.28817e+06	-61.9298	-65.184	coastline	tdm0_w063d77s64d67_33358_20130620T082343_007_AMP	2013-06-20	ENVEO	1
636	-2.4155e+06	1.28826e+06	-61.9277	-65.1841	coastline	tdm0_w063d77s64d67_33358_20130620T082343_007_AMP	2013-06-20	ENVEO	1
637	-2.41531e+06	1.28837e+06	-61.9238	-65.1851	coastline	tdm0_w063d77s64d67_33358_20130620T082343_007_AMP	2013-06-20	ENVEO	1
638	-2.41528e+06	1.28838e+06	-61.9233	-65.1853	coastline	tdm0_w063d77s64d67_33358_20130620T082343_007_AMP	2013-06-20	ENVEO	1
639	-2.41524e+06	1.2884e+06	-61.9225	-65.1855	coastline	tdm0_w063d77s64d67_33358_20130620T082343_007_AMP	2013-06-20	ENVEO	1
640	-2.41513e+06	1.28848e+06	-61.9199	-65.186	coastline	tdm0_w063d77s64d67_33358_20130620T082343_007_AMP	2013-06-20	ENVEO	1
641	-2.41507e+06	1.28851e+06	-61.9189	-65.1864	coastline	tdm0_w063d77s64d67_33358_20130620T082343_007_AMP	2013-06-20	ENVEO	1
642	-2.41497e+06	1.28855e+06	-61.9171	-65.187	coastline	tdm0_w063d77s64d67_33358_20130620T082343_007_AMP	2013-06-20	ENVEO	1
643	-2.41487e+06	1.28858e+06	-61.9156	-65.1876	coastline	tdm0_w063d77s64d67_33358_20130620T082343_007_AMP	2013-06-20	ENVEO	1
644	-2.41474e+06	1.28861e+06	-61.9137	-65.1886	coastline	tdm0_w063d77s64d67_33358_20130620T082343_007_AMP	2013-06-20	ENVEO	1
645	-2.41464e+06	1.2886e+06	-61.913	-65.1894	coastline	tdm0_w063d77s64d67_33358_20130620T082343_007_AMP	2013-06-20	ENVEO	1
646	-2.41452e+06	1.28855e+06	-61.9127	-65.1905	coastline	tdm0_w063d77s64d67_33358_20130620T082343_007_AMP	2013-06-20	ENVEO	1
647	-2.41441e+06	1.28853e+06	-61.9119	-65.1914	coastline	tdm0_w063d77s64d67_33358_20130620T082343_007_AMP	2013-06-20	ENVEO	1
648	-2.41431e+06	1.28853e+06	-61.9109	-65.1922	coastline	tdm0_w063d77s64d67_33358_20130620T082343_007_AMP	2013-06-20	ENVEO	1
649	-2.41375e+06	1.28851e+06	-61.9059	-65.1966	coastline	tdm0_w063d77s64d67_33358_20130620T082343_007_AMP	2013-06-20	ENVEO	1
650	-2.4136e+06	1.28851e+06	-61.9043	-65.1978	coastline	tdm0_w063d77s64d67_33358_20130620T082343_007_AMP	2013-06-20	ENVEO	1
651	-2.41334e+06	1.28861e+06	-61.8998	-65.1994	coastline	tdm0_w063d77s64d67_33358_20130620T082343_007_AMP	2013-06-20	ENVEO	1
652	-2.41325e+06	1.28865e+06	-61.8982	-65.1999	coastline	tdm0_w063d77s64d67_33358_20130620T082343_007_AMP	2013-06-20	ENVEO	1
653	-2.41313e+06	1.2887e+06	-61.8962	-65.2006	coastline	tdm0_w063d77s64d67_33358_20130620T082343_007_AMP	2013-06-20	ENVEO	1
654	-2.41301e+06	1.28873e+06	-61.8944	-65.2015	coastline	tdm0_w063d77s64d67_33358_20130620T082343_007_AMP	2013-06-20	ENVEO	1
655	-2.41279e+06	1.28874e+06	-61.8921	-65.2031	coastline	tdm0_w063d77s64d67_33358_20130620T082343_007_AMP	2013-06-20	ENVEO	1
656	-2.41265e+06	1.28875e+06	-61.8904	-65.2042	coastline	tdm0_w063d77s64d67_33358_20130620T082343_007_AMP	2013-06-20	ENVEO	1
657	-2.41242e+06	1.28886e+06	-61.8862	-65.2055	coastline	tdm0_w063d77s64d67_33358_20130620T082343_007_AMP	2013-06-20	ENVEO	1
658	-2.41225e+06	1.2889e+06	-61.8838	-65.2066	coastline	tdm0_w063d77s64d67_33358_20130620T082343_007_AMP	2013-06-20	ENVEO	1
659	-2.41202e+06	1.28895e+06	-61.8805	-65.2082	coastline	tdm0_w063d77s64d67_33358_20130620T082343_007_AMP	2013-06-20	ENVEO	1
660	-2.41187e+06	1.28897e+06	-61.8786	-65.2093	coastline	tdm0_w063d77s64d67_33358_20130620T082343_007_AMP	2013-06-20	ENVEO	1
661	-2.41169e+06	1.28904e+06	-61.8756	-65.2104	coastline	tdm0_w063d77s64d67_33358_20130620T082343_007_AMP	2013-06-20	ENVEO	1
662	-2.41159e+06	1.28908e+06	-61.8739	-65.211	coastline	tdm0_w063d77s64d67_33358_20130620T082343_007_AMP	2013-06-20	ENVEO	1
663	-2.41145e+06	1.28915e+06	-61.8713	-65.2118	coastline	tdm0_w063d77s64d67_33358_20130620T082343_007_AMP	2013-06-20	ENVEO	1
664	-2.41143e+06	1.28923e+06	-61.8695	-65.2116	coastline	tdm0_w063d77s64d67_33358_20130620T082343_007_AMP	2013-06-20	ENVEO	1
665	-2.41142e+06	1.28938e+06	-61.8666	-65.2111	coastline	tdm0_w063d77s64d67_33358_20130620T082343_007_AMP	2013-06-20	ENVEO	1
666	-2.41142e+06	1.28952e+06	-61.8642	-65.2105	coastline	tdm0_w063d77s64d67_33358_20130620T082343_007_AMP	2013-06-20	ENVEO	1
667	-2.41141e+06	1.28968e+06	-61.8611	-65.21	coastline	tdm0_w063d77s64d67_33358_20130620T082343_007_AMP	2013-06-20	ENVEO	1
668	-2.41135e+06	1.28981e+06	-61.8581	-65.2098	coastline	tdm0_w063d77s64d67_33358_20130620T082343_007_AMP	2013-06-20	ENVEO	1
669	-2.41129e+06	1.28996e+06	-61.8547	-65.2097	coastline	tdm0_w063d77s64d67_33358_20130620T082343_007_AMP	2013-06-20	ENVEO	1
670	-2.41123e+06	1.29006e+06	-61.8523	-65.2097	coastline	tdm0_w063d77s64d67_33358_20130620T082343_007_AMP	2013-06-20	ENVEO	1
671	-2.41113e+06	1.29012e+06	-61.8501	-65.2103	coastline	tdm0_w063d77s64d67_33358_20130620T082343_007_AMP	2013-06-20	ENVEO	1
672	-2.41103e+06	1.29016e+06	-61.8484	-65.2109	coastline	tdm0_w063d77s64d67_33358_20130620T082343_007_AMP	2013-06-20	ENVEO	1
673	-2.41093e+06	1.29019e+06	-61.8468	-65.2115	coastline	tdm0_w063d77s64d67_33358_20130620T082343_007_AMP	2013-06-20	ENVEO	1
674	-2.4108e+06	1.29019e+06	-61.8455	-65.2125	coastline	tdm0_w063d77s64d67_33358_20130620T082343_007_AMP	2013-06-20	ENVEO	1
675	-2.41062e+06	1.29021e+06	-61.8435	-65.2139	coastline	tdm0_w063d77s64d67_33358_20130620T082343_007_AMP	2013-06-20	ENVEO	1
676	-2.41049e+06	1.29021e+06	-61.8422	-65.2149	coastline	tdm0_w063d77s64d67_33358_20130620T082343_007_AMP	2013-06-20	ENVEO	1
677	-2.41034e+06	1.2902e+06	-61.8409	-65.216	coastline	tdm0_w063d77s64d67_33358_20130620T082343_007_AMP	2013-06-20	ENVEO	1
678	-2.41018e+06	1.29017e+06	-61.8398	-65.2174	coastline	tdm0_w063d77s64d67_33358_20130620T082343_007_AMP	2013-06-20	ENVEO	1
679	-2.41016e+06	1.29016e+06	-61.8398	-65.2176	coastline	tdm0_w063d77s64d67_33358_20130620T082343_007_AMP	2013-06-20	ENVEO	1
680	-2.40998e+06	1.29011e+06	-61.839	-65.2192	coastline	tdm0_w063d77s64d67_33358_20130620T082343_007_AMP	2013-06-20	ENVEO	1
681	-2.40988e+06	1.29007e+06	-61.8388	-65.2201	coastline	tdm0_w063d77s64d67_33358_20130620T082343_007_AMP	2013-06-20	ENVEO	1
682	-2.40979e+06	1.29003e+06	-61.8387	-65.221	coastline	tdm0_w063d77s64d67_33358_20130620T082343_007_AMP	2013-06-20	ENVEO	1
683	-2.40972e+06	1.28998e+06	-61.8388	-65.2218	coastline	tdm0_w063d77s64d67_33358_20130620T082343_007_AMP	2013-06-20	ENVEO	1
684	-2.40959e+06	1.2899e+06	-61.8389	-65.2232	coastline	tdm0_w063d77s64d67_33358_20130620T082343_007_AMP	2013-06-20	ENVEO	1
685	-2.40947e+06	1.28979e+06	-61.8398	-65.2245	coastline	tdm0_w063d77s64d67_33358_20130620T082343_007_AMP	2013-06-20	ENVEO	1
686	-2.40939e+06	1.2897e+06	-61.8407	-65.2255	coastline	tdm0_w063d77s64d67_33358_20130620T082343_007_AMP	2013-06-20	ENVEO	1
687	-2.4093e+06	1.28963e+06	-61.8412	-65.2265	coastline	tdm0_w063d77s64d67_33358_20130620T082343_007_AMP	2013-06-20	ENVEO	1
688	-2.40918e+06	1.28958e+06	-61.8408	-65.2276	coastline	tdm0_w063d77s64d67_33358_20130620T082343_007_AMP	2013-06-20	ENVEO	1
689	-2.40909e+06	1.28959e+06	-61.8398	-65.2283	coastline	tdm0_w063d77s64d67_33358_20130620T082343_007_AMP	2013-06-20	ENVEO	1
690	-2.40894e+06	1.28962e+06	-61.8378	-65.2293	coastline	tdm0_w063d77s64d67_33358_20130620T082343_007_AMP	2013-06-20	ENVEO	1
691	-2.40878e+06	1.28964e+06	-61.8359	-65.2305	coastline	tdm0_w063d77s64d67_33358_20130620T082343_007_AMP	2013-06-20	ENVEO	1
692	-2.40866e+06	1.28964e+06	-61.8347	-65.2314	coastline	tdm0_w063d77s64d67_33358_20130620T082343_007_AMP	2013-06-20	ENVEO	1
693	-2.40841e+06	1.28962e+06	-61.8324	-65.2334	coastline	tdm0_w063d77s64d67_33358_20130620T082343_007_AMP	2013-06-20	ENVEO	1
694	-2.40834e+06	1.28966e+06	-61.8311	-65.2338	coastline	tdm0_w063d77s64d67_33358_20130620T082343_007_AMP	2013-06-20	ENVEO	1
695	-2.40812e+06	1.28977e+06	-61.8268	-65.2351	coastline	tdm0_w063d77s64d67_33358_20130620T082343_007_AMP	2013-06-20	ENVEO	1
696	-2.40798e+06	1.28986e+06	-61.8239	-65.2358	coastline	tdm0_w063d77s64d67_33358_20130620T082343_007_AMP	2013-06-20	ENVEO	1
697	-2.40779e+06	1.28995e+06	-61.8203	-65.2369	coastline	tdm0_w063d77s64d67_33358_20130620T082343_007_AMP	2013-06-20	ENVEO	1
698	-2.40744e+06	1.28995e+06	-61.8169	-65.2396	coastline	tdm0_w063d77s64d67_33358_20130620T082343_007_AMP	2013-06-20	ENVEO	1
699	-2.4072e+06	1.28996e+06	-61.8143	-65.2414	coastline	tdm0_w063d77s64d67_33358_20130620T082343_007_AMP	2013-06-20	ENVEO	1
700	-2.4071e+06	1.28995e+06	-61.8134	-65.2422	coastline	tdm0_w063d77s64d67_33358_20130620T082343_007_AMP	2013-06-20	ENVEO	1
701	-2.40699e+06	1.28993e+06	-61.8126	-65.2432	coastline	tdm0_w063d77s64d67_33358_20130620T082343_007_AMP	2013-06-20	ENVEO	1
702	-2.40693e+06	1.28993e+06	-61.8121	-65.2437	coastline	tdm0_w063d77s64d67_33358_20130620T082343_007_AMP	2013-06-20	ENVEO	1
703	-2.40679e+06	1.28993e+06	-61.8106	-65.2447	coastline	tdm0_w063d77s64d67_33358_20130620T082343_007_AMP	2013-06-20	ENVEO	1
704	-2.40675e+06	1.28994e+06	-61.8101	-65.245	coastline	tdm0_w063d77s64d67_33358_20130620T082343_007_AMP	2013-06-20	ENVEO	1
705	-2.40669e+06	1.29001e+06	-61.8082	-65.2452	coastline	tdm0_w063d77s64d67_33358_20130620T082343_007_AMP	2013-06-20	ENVEO	1
706	-2.40665e+06	1.29013e+06	-61.8057	-65.245	coastline	tdm0_w063d77s64d67_33358_20130620T082343_007_AMP	2013-06-20	ENVEO	1
707	-2.40662e+06	1.29021e+06	-61.8038	-65.2449	coastline	tdm0_w063d77s64d67_33358_20130620T082343_007_AMP	2013-06-20	ENVEO	1
708	-2.40659e+06	1.29033e+06	-61.8013	-65.2446	coastline	tdm0_w063d77s64d67_33358_20130620T082343_007_AMP	2013-06-20	ENVEO	1
709	-2.40653e+06	1.29043e+06	-61.7989	-65.2446	coastline	tdm0_w063d77s64d67_33358_20130620T082343_007_AMP	2013-06-20	ENVEO	1
710	-2.40646e+06	1.29051e+06	-61.7967	-65.2448	coastline	tdm0_w063d77s64d67_33358_20130620T082343_007_AMP	2013-06-20	ENVEO	1
711	-2.40641e+06	1.29057e+06	-61.7951	-65.245	coastline	tdm0_w063d77s64d67_33358_20130620T082343_007_AMP	2013-06-20	ENVEO	1
712	-2.40631e+06	1.29068e+06	-61.7921	-65.2453	coastline	tdm0_w063d77s64d67_33358_20130620T082343_007_AMP	2013-06-20	ENVEO	1
713	-2.40626e+06	1.29077e+06	-61.7899	-65.2453	coastline	tdm0_w063d77s64d67_33358_20130620T082343_007_AMP	2013-06-20	ENVEO	1
714	-2.40626e+06	1.29081e+06	-61.7892	-65.2452	coastline	tdm0_w063d77s64d67_33358_20130620T082343_007_AMP	2013-06-20	ENVEO	1
715	-2.40628e+06	1.29092e+06	-61.7873	-65.2445	coastline	tdm0_w063d77s64d67_33358_20130620T082343_007_AMP	2013-06-20	ENVEO	1
716	-2.40632e+06	1.29104e+06	-61.7856	-65.2438	coastline	tdm0_w063d77s64d67_33358_20130620T082343_007_AMP	2013-06-20	ENVEO	1
717	-2.40635e+06	1.29115e+06	-61.7837	-65.243	coastline	tdm0_w063d77s64d67_33358_20130620T082343_007_AMP	2013-06-20	ENVEO	1
718	-2.40636e+06	1.2913e+06	-61.7812	-65.2424	coastline	tdm0_w063d77s64d67_33358_20130620T082343_007_AMP	2013-06-20	ENVEO	1
719	-2.40638e+06	1.29138e+06	-61.78	-65.2419	coastline	tdm0_w063d77s64d67_33358_20130620T082343_007_AMP	2013-06-20	ENVEO	1
720	-2.40642e+06	1.29144e+06	-61.779	-65.2413	coastline	tdm0_w063d77s64d67_33358_20130620T082343_007_AMP	2013-06-20	ENVEO	1
721	-2.40643e+06	1.29157e+06	-61.7768	-65.2406	coastline	tdm0_w063d77s64d67_33358_20130620T082343_007_AMP	2013-06-20	ENVEO	1
722	-2.40642e+06	1.29175e+06	-61.7735	-65.24	coastline	tdm0_w063d77s64d67_33358_20130620T082343_007_AMP	2013-06-20	ENVEO	1
723	-2.40633e+06	1.29188e+06	-61.7701	-65.2401	coastline	tdm0_w063d77s64d67_33358_20130620T082343_007_AMP	2013-06-20	ENVEO	1
724	-2.40629e+06	1.29215e+06	-61.7646	-65.2394	coastline	tdm0_w063d77s64d67_33358_20130620T082343_007_AMP	2013-06-20	ENVEO	1
725	-2.40625e+06	1.29237e+06	-61.7602	-65.2388	coastline	tdm0_w063d77s64d67_33358_20130620T082343_007_AMP	2013-06-20	ENVEO	1
726	-2.40624e+06	1.29254e+06	-61.757	-65.2381	coastline	tdm0_w063d77s64d67_33358_20130620T082343_007_AMP	2013-06-20	ENVEO	1
727	-2.40622e+06	1.29271e+06	-61.7537	-65.2376	coastline	tdm0_w063d77s64d67_33358_20130620T082343_007_AMP	2013-06-20	ENVEO	1
728	-2.40618e+06	1.29291e+06	-61.7497	-65.2371	coastline	tdm0_w063d77s64d67_33358_20130620T082343_007_AMP	2013-06-20	ENVEO	1
729	-2.40609e+06	1.29308e+06	-61.7456	-65.2371	coastline	tdm0_w063d77s64d67_33358_20130620T082343_007_AMP	2013-06-20	ENVEO	1
730	-2.406e+06	1.29318e+06	-61.7428	-65.2373	coastline	tdm0_w063d77s64d67_33358_20130620T082343_007_AMP	2013-06-20	ENVEO	1
731	-2.4059e+06	1.2933e+06	-61.7395	-65.2376	coastline	tdm0_w063d77s64d67_33358_20130620T082343_007_AMP	2013-06-20	ENVEO	1
732	-2.40569e+06	1.29352e+06	-61.7335	-65.2383	coastline	tdm0_w063d77s64d67_33358_20130620T082343_007_AMP	2013-06-20	ENVEO	1
733	-2.40561e+06	1.29365e+06	-61.7302	-65.2384	coastline	tdm0_w063d77s64d67_33358_20130620T082343_007_AMP	2013-06-20	ENVEO	1
734	-2.40555e+06	1.29371e+06	-61.7285	-65.2386	coastline	tdm0_w063d77s64d67_33358_20130620T082343_007_AMP	2013-06-20	ENVEO	1
735	-2.40552e+06	1.29375e+06	-61.7275	-65.2387	coastline	tdm0_w063d77s64d67_33358_20130620T082343_007_AMP	2013-06-20	ENVEO	1
736	-2.40542e+06	1.29385e+06	-61.7246	-65.239	coastline	tdm0_w063d77s64d67_33358_20130620T082343_007_AMP	2013-06-20	ENVEO	1
737	-2.40532e+06	1.29394e+06	-61.7219	-65.2394	coastline	tdm0_w063d77s64d67_33358_20130620T082343_007_AMP	2013-06-20	ENVEO	1
738	-2.4052e+06	1.29401e+06	-61.7196	-65.2401	coastline	tdm0_w063d77s64d67_33358_20130620T082343_007_AMP	2013-06-20	ENVEO	1
739	-2.40478e+06	1.29445e+06	-61.7073	-65.2415	coastline	tdm0_w063d77s64d67_33358_20130620T082343_007_AMP	2013-06-20	ENVEO	1
740	-2.40473e+06	1.2946e+06	-61.704	-65.2412	coastline	tdm0_w063d77s64d67_33358_20130620T082343_007_AMP	2013-06-20	ENVEO	1
741	-2.40467e+06	1.29473e+06	-61.701	-65.2412	coastline	tdm0_w063d77s64d67_33358_20130620T082343_007_AMP	2013-06-20	ENVEO	1
742	-2.40459e+06	1.29485e+06	-61.6978	-65.2413	coastline	tdm0_w063d77s64d67_33358_20130620T082343_007_AMP	2013-06-20	ENVEO	1
743	-2.4045e+06	1.29494e+06	-61.6953	-65.2416	coastline	tdm0_w063d77s64d67_33358_20130620T082343_007_AMP	2013-06-20	ENVEO	1
744	-2.4044e+06	1.29503e+06	-61.6927	-65.242	coastline	tdm0_w063d77s64d67_33358_20130620T082343_007_AMP	2013-06-20	ENVEO	1
745	-2.40438e+06	1.29511e+06	-61.691	-65.2418	coastline	tdm0_w063d77s64d67_33358_20130620T082343_007_AMP	2013-06-20	ENVEO	1
746	-2.40435e+06	1.29519e+06	-61.6893	-65.2417	coastline	tdm0_w063d77s64d67_33358_20130620T082343_007_AMP	2013-06-20	ENVEO	1
747	-2.40421e+06	1.2953e+06	-61.6859	-65.2423	coastline	tdm0_w063d77s64d67_33358_20130620T082343_007_AMP	2013-06-20	ENVEO	1
748	-2.40415e+06	1.29533e+06	-61.6846	-65.2427	coastline	tdm0_w063d77s64d67_33358_20130620T082343_007_AMP	2013-06-20	ENVEO	1
749	-2.4041e+06	1.29542e+06	-61.6825	-65.2427	coastline	tdm0_w063d77s64d67_33358_20130620T082343_007_AMP	2013-06-20	ENVEO	1
750	-2.40408e+06	1.2955e+06	-61.6809	-65.2425	coastline	tdm0_w063d77s64d67_33358_20130620T082343_007_AMP	2013-06-20	ENVEO	1
751	-2.40403e+06	1.29573e+06	-61.6762	-65.2419	coastline	tdm0_w063d77s64d67_33358_20130620T082343_007_AMP	2013-06-20	ENVEO	1
752	-2.40395e+06	1.29586e+06	-61.673	-65.242	coastline	tdm0_w063d77s64d67_33358_20130620T082343_007_AMP	2013-06-20	ENVEO	1
753	-2.40387e+06	1.29593e+06	-61.6708	-65.2423	coastline	tdm0_w063d77s64d67_33358_20130620T082343_007_AMP	2013-06-20	ENVEO	1
754	-2.40379e+06	1.296e+06	-61.6687	-65.2427	coastline	tdm0_w063d77s64d67_33358_20130620T082343_007_AMP	2013-06-20	ENVEO	1
755	-2.4037e+06	1.29607e+06	-61.6666	-65.2431	coastline	tdm0_w063d77s64d67_33358_20130620T082343_007_AMP	2013-06-20	ENVEO	1
756	-2.40362e+06	1.29614e+06	-61.6645	-65.2434	coastline	tdm0_w063d77s64d67_33358_20130620T082343_007_AMP	2013-06-20	ENVEO	1
757	-2.40356e+06	1.2962e+06	-61.6628	-65.2436	coastline	tdm0_w063d77s64d67_33358_20130620T082343_007_AMP	2013-06-20	ENVEO	1
758	-2.40351e+06	1.29625e+06	-61.6613	-65.2438	coastline	tdm0_w063d77s64d67_33358_20130620T082343_007_AMP	2013-06-20	ENVEO	1
759	-2.40343e+06	1.29633e+06	-61.659	-65.2441	coastline	tdm0_w063d77s64d67_33358_20130620T082343_007_AMP	2013-06-20	ENVEO	1
760	-2.40337e+06	1.29638e+06	-61.6575	-65.2443	coastline	tdm0_w063d77s64d67_33358_20130620T082343_007_AMP	2013-06-20	ENVEO	1
761	-2.40329e+06	1.29643e+06	-61.6558	-65.2448	coastline	tdm0_w063d77s64d67_33358_20130620T082343_007_AMP	2013-06-20	ENVEO	1
762	-2.40323e+06	1.29646e+06	-61.6547	-65.2451	coastline	tdm0_w063d77s64d67_33358_20130620T082343_007_AMP	2013-06-20	ENVEO	1
763	-2.40306e+06	1.29667e+06	-61.6492	-65.2455	coastline	tdm0_w063d77s64d67_33358_20130620T082343_007_AMP	2013-06-20	ENVEO	1
764	-2.40305e+06	1.29676e+06	-61.6472	-65.2453	coastline	tdm0_w063d77s64d67_33358_20130620T082343_007_AMP	2013-06-20	ENVEO	1
765	-2.403e+06	1.2969e+06	-61.6442	-65.245	coastline	tdm0_w063d77s64d67_33358_20130620T082343_007_AMP	2013-06-20	ENVEO	1
766	-2.40293e+06	1.29705e+06	-61.6408	-65.245	coastline	tdm0_w063d77s64d67_33358_20130620T082343_007_AMP	2013-06-20	ENVEO	1
767	-2.40285e+06	1.29719e+06	-61.6373	-65.245	coastline	tdm0_w063d77s64d67_33358_20130620T082343_007_AMP	2013-06-20	ENVEO	1
768	-2.4028e+06	1.29727e+06	-61.6354	-65.2451	coastline	tdm0_w063d77s64d67_33358_20130620T082343_007_AMP	2013-06-20	ENVEO	1
769	-2.40289e+06	1.29746e+06	-61.6327	-65.2436	coastline	tdm0_w063d77s64d67_33358_20130620T082343_007_AMP	2013-06-20	ENVEO	1
770	-2.40294e+06	1.2977e+06	-61.6289	-65.2421	coastline	tdm0_w063d77s64d67_33358_20130620T082343_007_AMP	2013-06-20	ENVEO	1
771	-2.40292e+06	1.29785e+06	-61.626	-65.2417	coastline	tdm0_w063d77s64d67_33358_20130620T082343_007_AMP	2013-06-20	ENVEO	1
772	-2.40291e+06	1.29803e+06	-61.6225	-65.241	coastline	tdm0_w063d77s64d67_33358_20130620T082343_007_AMP	2013-06-20	ENVEO	1
773	-2.40289e+06	1.29823e+06	-61.6185	-65.2403	coastline	tdm0_w063d77s64d67_33358_20130620T082343_007_AMP	2013-06-20	ENVEO	1
774	-2.40282e+06	1.29838e+06	-61.6152	-65.2403	coastline	tdm0_w063d77s64d67_33358_20130620T082343_007_AMP	2013-06-20	ENVEO	1
775	-2.40275e+06	1.29851e+06	-61.612	-65.2402	coastline	tdm0_w063d77s64d67_33358_20130620T082343_007_AMP	2013-06-20	ENVEO	1
776	-2.40269e+06	1.29855e+06	-61.6107	-65.2406	coastline	tdm0_w063d77s64d67_33358_20130620T082343_007_AMP	2013-06-20	ENVEO	1
777	-2.40265e+06	1.29872e+06	-61.6072	-65.2401	coastline	tdm0_w063d77s64d67_33358_20130620T082343_007_AMP	2013-06-20	ENVEO	1
778	-2.40258e+06	1.29889e+06	-61.6034	-65.24	coastline	tdm0_w063d77s64d67_33358_20130620T082343_007_AMP	2013-06-20	ENVEO	1
779	-2.40271e+06	1.29898e+06	-61.6029	-65.2386	coastline	tdm0_w063d77s64d67_33358_20130620T082343_007_AMP	2013-06-20	ENVEO	1
780	-2.40281e+06	1.29904e+06	-61.6027	-65.2376	coastline	tdm0_w063d77s64d67_33358_20130620T082343_007_AMP	2013-06-20	ENVEO	1
781	-2.4029e+06	1.2991e+06	-61.6026	-65.2366	coastline	tdm0_w063d77s64d67_33358_20130620T082343_007_AMP	2013-06-20	ENVEO	1
782	-2.40301e+06	1.29919e+06	-61.602	-65.2354	coastline	tdm0_w063d77s64d67_33358_20130620T082343_007_AMP	2013-06-20	ENVEO	1
783	-2.40306e+06	1.29927e+06	-61.6012	-65.2347	coastline	tdm0_w063d77s64d67_33358_20130620T082343_007_AMP	2013-06-20	ENVEO	1
784	-2.40324e+06	1.29938e+06	-61.6009	-65.2328	coastline	tdm0_w063d77s64d67_33358_20130620T082343_007_AMP	2013-06-20	ENVEO	1
785	-2.40341e+06	1.29948e+06	-61.6007	-65.2311	coastline	tdm0_w063d77s64d67_33358_20130620T082343_007_AMP	2013-06-20	ENVEO	1
786	-2.40354e+06	1.29961e+06	-61.5996	-65.2296	coastline	tdm0_w063d77s64d67_33358_20130620T082343_007_AMP	2013-06-20	ENVEO	1
787	-2.40364e+06	1.29979e+06	-61.5973	-65.228	coastline	tdm0_w063d77s64d67_33358_20130620T082343_007_AMP	2013-06-20	ENVEO	1
788	-2.40373e+06	1.29986e+06	-61.5969	-65.227	coastline	tdm0_w063d77s64d67_33358_20130620T082343_007_AMP	2013-06-20	ENVEO	1
789	-2.40389e+06	1.29993e+06	-61.5972	-65.2255	coastline	tdm0_w063d77s64d67_33358_20130620T082343_007_AMP	2013-06-20	ENVEO	1
790	-2.40401e+06	1.3e+06	-61.5971	-65.2243	coastline	tdm0_w063d77s64d67_33358_20130620T082343_007_AMP	2013-06-20	ENVEO	1
791	-2.40414e+06	1.30006e+06	-61.5973	-65.2231	coastline	tdm0_w063d77s64d67_33358_20130620T082343_007_AMP	2013-06-20	ENVEO	1
792	-2.40433e+06	1.30021e+06	-61.5964	-65.2209	coastline	tdm0_w063d77s64d67_33358_20130620T082343_007_AMP	2013-06-20	ENVEO	1
793	-2.40439e+06	1.30033e+06	-61.5948	-65.2199	coastline	tdm0_w063d77s64d67_33358_20130620T082343_007_AMP	2013-06-20	ENVEO	1
794	-2.40443e+06	1.30045e+06	-61.593	-65.2191	coastline	tdm0_w063d77s64d67_33358_20130620T082343_007_AMP	2013-06-20	ENVEO	1
795	-2.40459e+06	1.3005e+06	-61.5937	-65.2177	coastline	tdm0_w063d77s64d67_33358_20130620T082343_007_AMP	2013-06-20	ENVEO	1
796	-2.40468e+06	1.30052e+06	-61.5943	-65.2169	coastline	tdm0_w063d77s64d67_33358_20130620T082343_007_AMP	2013-06-20	ENVEO	1
797	-2.40481e+06	1.30056e+06	-61.5948	-65.2158	coastline	tdm0_w063d77s64d67_33358_20130620T082343_007_AMP	2013-06-20	ENVEO	1
798	-2.40494e+06	1.30062e+06	-61.595	-65.2144	coastline	tdm0_w063d77s64d67_33358_20130620T082343_007_AMP	2013-06-20	ENVEO	1
799	-2.40504e+06	1.30071e+06	-61.5943	-65.2133	coastline	tdm0_w063d77s64d67_33358_20130620T082343_007_AMP	2013-06-20	ENVEO	1
800	-2.40515e+06	1.30081e+06	-61.5936	-65.212	coastline	tdm0_w063d77s64d67_33358_20130620T082343_007_AMP	2013-06-20	ENVEO	1
801	-2.40517e+06	1.30087e+06	-61.5926	-65.2116	coastline	tdm0_w063d77s64d67_33358_20130620T082343_007_AMP	2013-06-20	ENVEO	1
802	-2.40536e+06	1.3009e+06	-61.594	-65.2101	coastline	tdm0_w063d77s64d67_33358_20130620T082343_007_AMP	2013-06-20	ENVEO	1
803	-2.40552e+06	1.30098e+06	-61.5941	-65.2085	coastline	tdm0_w063d77s64d67_33358_20130620T082343_007_AMP	2013-06-20	ENVEO	1
804	-2.40562e+06	1.30107e+06	-61.5934	-65.2073	coastline	tdm0_w063d77s64d67_33358_20130620T082343_007_AMP	2013-06-20	ENVEO	1
805	-2.40577e+06	1.30119e+06	-61.5927	-65.2056	coastline	tdm0_w063d77s64d67_33358_20130620T082343_007_AMP	2013-06-20	ENVEO	1
806	-2.40595e+06	1.30135e+06	-61.5916	-65.2036	coastline	tdm0_w063d77s64d67_33358_20130620T082343_007_AMP	2013-06-20	ENVEO	1
807	-2.40611e+06	1.30147e+06	-61.5909	-65.2018	coastline	tdm0_w063d77s64d67_33358_20130620T082343_007_AMP	2013-06-20	ENVEO	1
808	-2.40629e+06	1.30161e+06	-61.5901	-65.1998	coastline	tdm0_w063d77s64d67_33358_20130620T082343_007_AMP	2013-06-20	ENVEO	1
809	-2.40648e+06	1.30158e+06	-61.5926	-65.1985	coastline	tdm0_w063d77s64d67_33358_20130620T082343_007_AMP	2013-06-20	ENVEO	1
810	-2.40662e+06	1.3015e+06	-61.5955	-65.1978	coastline	tdm0_w063d77s64d67_33358_20130620T082343_007_AMP	2013-06-20	ENVEO	1
811	-2.40681e+06	1.30135e+06	-61.6001	-65.1969	coastline	tdm0_w063d77s64d67_33358_20130620T082343_007_AMP	2013-06-20	ENVEO	1
812	-2.40687e+06	1.30123e+06	-61.6029	-65.197	coastline	tdm0_w063d77s64d67_33358_20130620T082343_007_AMP	2013-06-20	ENVEO	1
813	-2.40691e+06	1.30106e+06	-61.6065	-65.1974	coastline	tdm0_w063d77s64d67_33358_20130620T082343_007_AMP	2013-06-20	ENVEO	1
814	-2.40708e+06	1.30087e+06	-61.6117	-65.1968	coastline	tdm0_w063d77s64d67_33358_20130620T082343_007_AMP	2013-06-20	ENVEO	1
815	-2.40723e+06	1.30074e+06	-61.6155	-65.1962	coastline	tdm0_w063d77s64d67_33358_20130620T082343_007_AMP	2013-06-20	ENVEO	1
816	-2.40743e+06	1.30061e+06	-61.62	-65.1952	coastline	tdm0_w063d77s64d67_33358_20130620T082343_007_AMP	2013-06-20	ENVEO	1
817	-2.40767e+06	1.30046e+06	-61.6251	-65.194	coastline	tdm0_w063d77s64d67_33358_20130620T082343_007_AMP	2013-06-20	ENVEO	1
818	-2.40793e+06	1.30019e+06	-61.6326	-65.1931	coastline	tdm0_w063d77s64d67_33358_20130620T082343_007_AMP	2013-06-20	ENVEO	1
819	-2.4081e+06	1.30017e+06	-61.6347	-65.1919	coastline	tdm0_w063d77s64d67_33358_20130620T082343_007_AMP	2013-06-20	ENVEO	1
820	-2.40819e+06	1.30014e+06	-61.6362	-65.1913	coastline	tdm0_w063d77s64d67_33358_20130620T082343_007_AMP	2013-06-20	ENVEO	1
821	-2.40869e+06	1.30018e+06	-61.6404	-65.1873	coastline	tdm0_w063d77s64d67_33358_20130620T082343_007_AMP	2013-06-20	ENVEO	1
822	-2.40892e+06	1.30025e+06	-61.6414	-65.1852	coastline	tdm0_w063d77s64d67_33358_20130620T082343_007_AMP	2013-06-20	ENVEO	1
823	-2.40922e+06	1.30037e+06	-61.6421	-65.1824	coastline	tdm0_w063d77s64d67_33358_20130620T082343_007_AMP	2013-06-20	ENVEO	1
824	-2.40947e+06	1.30061e+06	-61.6402	-65.1794	coastline	tdm0_w063d77s64d67_33358_20130620T082343_007_AMP	2013-06-20	ENVEO	1
825	-2.40961e+06	1.30083e+06	-61.6376	-65.1774	coastline	tdm0_w063d77s64d67_33358_20130620T082343_007_AMP	2013-06-20	ENVEO	1
826	-2.40969e+06	1.30094e+06	-61.6364	-65.1764	coastline	tdm0_w063d77s64d67_33358_20130620T082343_007_AMP	2013-06-20	ENVEO	1
827	-2.40973e+06	1.301e+06	-61.6356	-65.1758	coastline	tdm0_w063d77s64d67_33358_20130620T082343_007_AMP	2013-06-20	ENVEO	1
828	-2.4098e+06	1.30111e+06	-61.6343	-65.1748	coastline	tdm0_w063d77s64d67_33358_20130620T082343_007_AMP	2013-06-20	ENVEO	1
829	-2.4098e+06	1.30137e+06	-61.6296	-65.1737	coastline	tdm0_w063d77s64d67_33358_20130620T082343_007_AMP	2013-06-20	ENVEO	1
830	-2.40976e+06	1.30146e+06	-61.6275	-65.1737	coastline	tdm0_w063d77s64d67_33358_20130620T082343_007_AMP	2013-06-20	ENVEO	1
831	-2.40975e+06	1.30157e+06	-61.6253	-65.1733	coastline	tdm0_w063d77s64d67_33358_20130620T082343_007_AMP	2013-06-20	ENVEO	1
832	-2.40969e+06	1.30172e+06	-61.6221	-65.1731	coastline	tdm0_w063d77s64d67_33358_20130620T082343_007_AMP	2013-06-20	ENVEO	1
833	-2.40964e+06	1.30183e+06	-61.6194	-65.1731	coastline	tdm0_w063d77s64d67_33358_20130620T082343_007_AMP	2013-06-20	ENVEO	1
834	-2.4096e+06	1.30196e+06	-61.6166	-65.1728	coastline	tdm0_w063d77s64d67_33358_20130620T082343_007_AMP	2013-06-20	ENVEO	1
835	-2.40957e+06	1.30211e+06	-61.6136	-65.1724	coastline	tdm0_w063d77s64d67_33358_20130620T082343_007_AMP	2013-06-20	ENVEO	1
836	-2.40952e+06	1.30227e+06	-61.6102	-65.1721	coastline	tdm0_w063d77s64d67_33358_20130620T082343_007_AMP	2013-06-20	ENVEO	1
837	-2.40953e+06	1.30244e+06	-61.6072	-65.1713	coastline	tdm0_w063d77s64d67_33358_20130620T082343_007_AMP	2013-06-20	ENVEO	1
838	-2.40949e+06	1.30256e+06	-61.6045	-65.1711	coastline	tdm0_w063d77s64d67_33358_20130620T082343_007_AMP	2013-06-20	ENVEO	1
839	-2.4094e+06	1.30279e+06	-61.5994	-65.1709	coastline	tdm0_w063d77s64d67_33358_20130620T082343_007_AMP	2013-06-20	ENVEO	1
840	-2.40939e+06	1.30283e+06	-61.5986	-65.1708	coastline	tdm0_w063d77s64d67_33358_20130620T082343_007_AMP	2013-06-20	ENVEO	1
841	-2.40935e+06	1.30292e+06	-61.5965	-65.1707	coastline	tdm0_w063d77s64d67_33358_20130620T082343_007_AMP	2013-06-20	ENVEO	1
842	-2.40932e+06	1.30296e+06	-61.5955	-65.1708	coastline	tdm0_w063d77s64d67_33358_20130620T082343_007_AMP	2013-06-20	ENVEO	1
843	-2.40925e+06	1.30304e+06	-61.5934	-65.171	coastline	tdm0_w063d77s64d67_33358_20130620T082343_007_AMP	2013-06-20	ENVEO	1
844	-2.40921e+06	1.30317e+06	-61.5904	-65.1708	coastline	tdm0_w063d77s64d67_33358_20130620T082343_007_AMP	2013-06-20	ENVEO	1
845	-2.40924e+06	1.30326e+06	-61.5893	-65.1702	coastline	tdm0_w063d77s64d67_33358_20130620T082343_007_AMP	2013-06-20	ENVEO	1
846	-2.40925e+06	1.30328e+06	-61.589	-65.17	coastline	tdm0_w063d77s64d67_33358_20130620T082343_007_AMP	2013-06-20	ENVEO	1
847	-2.40937e+06	1.3034e+06	-61.5878	-65.1686	coastline	tdm0_w063d77s64d67_33358_20130620T082343_007_AMP	2013-06-20	ENVEO	1
848	-2.40951e+06	1.30356e+06	-61.5864	-65.1668	coastline	tdm0_w063d77s64d67_33358_20130620T082343_007_AMP	2013-06-20	ENVEO	1
849	-2.40961e+06	1.30369e+06	-61.5849	-65.1655	coastline	tdm0_w063d77s64d67_33358_20130620T082343_007_AMP	2013-06-20	ENVEO	1
850	-2.40969e+06	1.30391e+06	-61.5818	-65.1639	coastline	tdm0_w063d77s64d67_33358_20130620T082343_007_AMP	2013-06-20	ENVEO	1
851	-2.4097e+06	1.30404e+06	-61.5794	-65.1633	coastline	tdm0_w063d77s64d67_33358_20130620T082343_007_AMP	2013-06-20	ENVEO	1
852	-2.40968e+06	1.30416e+06	-61.5771	-65.163	coastline	tdm0_w063d77s64d67_33358_20130620T082343_007_AMP	2013-06-20	ENVEO	1
853	-2.40961e+06	1.30427e+06	-61.5743	-65.163	coastline	tdm0_w063d77s64d67_33358_20130620T082343_007_AMP	2013-06-20	ENVEO	1
854	-2.40958e+06	1.30439e+06	-61.5717	-65.1628	coastline	tdm0_w063d77s64d67_33358_20130620T082343_007_AMP	2013-06-20	ENVEO	1
855	-2.40948e+06	1.30453e+06	-61.5682	-65.163	coastline	tdm0_w063d77s64d67_33358_20130620T082343_007_AMP	2013-06-20	ENVEO	1
856	-2.40926e+06	1.30469e+06	-61.5632	-65.164	coastline	tdm0_w063d77s64d67_33358_20130620T082343_007_AMP	2013-06-20	ENVEO	1
857	-2.40926e+06	1.30477e+06	-61.5615	-65.1637	coastline	tdm0_w063d77s64d67_33358_20130620T082343_007_AMP	2013-06-20	ENVEO	1
858	-2.40925e+06	1.30483e+06	-61.5603	-65.1635	coastline	tdm0_w063d77s64d67_33358_20130620T082343_007_AMP	2013-06-20	ENVEO	1
859	-2.4094e+06	1.30506e+06	-61.5576	-65.1614	coastline	tdm0_w063d77s64d67_33358_20130620T082343_007_AMP	2013-06-20	ENVEO	1
860	-2.40973e+06	1.30506e+06	-61.5609	-65.1589	coastline	tdm0_w063d77s64d67_33358_20130620T082343_007_AMP	2013-06-20	ENVEO	1
861	-2.40993e+06	1.30512e+06	-61.5619	-65.1571	coastline	tdm0_w063d77s64d67_33358_20130620T082343_007_AMP	2013-06-20	ENVEO	1
862	-2.41004e+06	1.30514e+06	-61.5626	-65.1561	coastline	tdm0_w063d77s64d67_33358_20130620T082343_007_AMP	2013-06-20	ENVEO	1
863	-2.41023e+06	1.30512e+06	-61.5649	-65.1547	coastline	tdm0_w063d77s64d67_33358_20130620T082343_007_AMP	2013-06-20	ENVEO	1
864	-2.41055e+06	1.30509e+06	-61.5685	-65.1523	coastline	tdm0_w063d77s64d67_33358_20130620T082343_007_AMP	2013-06-20	ENVEO	1
865	-2.41096e+06	1.30522e+06	-61.5703	-65.1487	coastline	tdm0_w063d77s64d67_33358_20130620T082343_007_AMP	2013-06-20	ENVEO	1
866	-2.4111e+06	1.30532e+06	-61.5699	-65.1471	coastline	tdm0_w063d77s64d67_33358_20130620T082343_007_AMP	2013-06-20	ENVEO	1
867	-2.41123e+06	1.30534e+06	-61.5707	-65.1461	coastline	tdm0_w063d77s64d67_33358_20130620T082343_007_AMP	2013-06-20	ENVEO	1
868	-2.41155e+06	1.30532e+06	-61.5742	-65.1437	coastline	tdm0_w063d77s64d67_33358_20130620T082343_007_AMP	2013-06-20	ENVEO	1
869	-2.4119e+06	1.30536e+06	-61.5769	-65.1408	coastline	tdm0_w063d77s64d67_33358_20130620T082343_007_AMP	2013-06-20	ENVEO	1
870	-2.41208e+06	1.30542e+06	-61.5776	-65.1392	coastline	tdm0_w063d77s64d67_33358_20130620T082343_007_AMP	2013-06-20	ENVEO	1
871	-2.41231e+06	1.30553e+06	-61.5779	-65.1369	coastline	tdm0_w063d77s64d67_33358_20130620T082343_007_AMP	2013-06-20	ENVEO	1
872	-2.41247e+06	1.30574e+06	-61.5758	-65.1348	coastline	tdm0_w063d77s64d67_33358_20130620T082343_007_AMP	2013-06-20	ENVEO	1
873	-2.4126e+06	1.30597e+06	-61.5726	-65.1328	coastline	tdm0_w063d77s64d67_33358_20130620T082343_007_AMP	2013-06-20	ENVEO	1
874	-2.41275e+06	1.30617e+06	-61.5707	-65.1308	coastline	tdm0_w063d77s64d67_33358_20130620T082343_007_AMP	2013-06-20	ENVEO	1
875	-2.41295e+06	1.30632e+06	-61.5697	-65.1287	coastline	tdm0_w063d77s64d67_33358_20130620T082343_007_AMP	2013-06-20	ENVEO	1
876	-2.41308e+06	1.30653e+06	-61.5673	-65.1268	coastline	tdm0_w063d77s64d67_33358_20130620T082343_007_AMP	2013-06-20	ENVEO	1
877	-2.41317e+06	1.3067e+06	-61.5651	-65.1254	coastline	tdm0_w063d77s64d67_33358_20130620T082343_007_AMP	2013-06-20	ENVEO	1
878	-2.41328e+06	1.30672e+06	-61.5658	-65.1245	coastline	tdm0_w063d77s64d67_33358_20130620T082343_007_AMP	2013-06-20	ENVEO	1
879	-2.41335e+06	1.30673e+06	-61.5663	-65.1238	coastline	tdm0_w063d77s64d67_33358_20130620T082343_007_AMP	2013-06-20	ENVEO	1
880	-2.41351e+06	1.30671e+06	-61.5683	-65.1227	coastline	tdm0_w063d77s64d67_33358_20130620T082343_007_AMP	2013-06-20	ENVEO	1
881	-2.4138e+06	1.30658e+06	-61.5735	-65.1209	coastline	tdm0_w063d77s64d67_33358_20130620T082343_007_AMP	2013-06-20	ENVEO	1
882	-2.41397e+06	1.30628e+06	-61.5807	-65.1209	coastline	tdm0_w063d77s64d67_33358_20130620T082343_007_AMP	2013-06-20	ENVEO	1
883	-2.41396e+06	1.30613e+06	-61.5833	-65.1216	coastline	tdm0_w063d77s64d67_33358_20130620T082343_007_AMP	2013-06-20	ENVEO	1
884	-2.41385e+06	1.30592e+06	-61.5861	-65.1234	coastline	tdm0_w063d77s64d67_33358_20130620T082343_007_AMP	2013-06-20	ENVEO	1
885	-2.41392e+06	1.30568e+06	-61.5912	-65.1239	coastline	tdm0_w063d77s64d67_33358_20130620T082343_007_AMP	2013-06-20	ENVEO	1
886	-2.41391e+06	1.30549e+06	-61.5946	-65.1247	coastline	tdm0_w063d77s64d67_33358_20130620T082343_007_AMP	2013-06-20	ENVEO	1
887	-2.41386e+06	1.3053e+06	-61.5977	-65.1259	coastline	tdm0_w063d77s64d67_33358_20130620T082343_007_AMP	2013-06-20	ENVEO	1
888	-2.41393e+06	1.30504e+06	-61.6031	-65.1265	coastline	tdm0_w063d77s64d67_33358_20130620T082343_007_AMP	2013-06-20	ENVEO	1
889	-2.41403e+06	1.30492e+06	-61.6062	-65.1261	coastline	tdm0_w063d77s64d67_33358_20130620T082343_007_AMP	2013-06-20	ENVEO	1
890	-2.4141e+06	1.30462e+06	-61.6125	-65.1269	coastline	tdm0_w063d77s64d67_33358_20130620T082343_007_AMP	2013-06-20	ENVEO	1
891	-2.41424e+06	1.30408e+06	-61.6239	-65.128	coastline	tdm0_w063d77s64d67_33358_20130620T082343_007_AMP	2013-06-20	ENVEO	1
892	-2.41432e+06	1.30389e+06	-61.6282	-65.1282	coastline	tdm0_w063d77s64d67_33358_20130620T082343_007_AMP	2013-06-20	ENVEO	1
893	-2.41434e+06	1.30365e+06	-61.6327	-65.1291	coastline	tdm0_w063d77s64d67_33358_20130620T082343_007_AMP	2013-06-20	ENVEO	1
894	-2.41435e+06	1.3036e+06	-61.6337	-65.1292	coastline	tdm0_w063d77s64d67_33358_20130620T082343_007_AMP	2013-06-20	ENVEO	1
895	-2.41437e+06	1.30355e+06	-61.6349	-65.1293	coastline	tdm0_w063d77s64d67_33358_20130620T082343_007_AMP	2013-06-20	ENVEO	1
896	-2.41442e+06	1.30342e+06	-61.6377	-65.1294	coastline	tdm0_w063d77s64d67_33358_20130620T082343_007_AMP	2013-06-20	ENVEO	1
897	-2.41459e+06	1.30318e+06	-61.6438	-65.1291	coastline	tdm0_w063d77s64d67_33358_20130620T082343_007_AMP	2013-06-20	ENVEO	1
898	-2.41481e+06	1.30283e+06	-61.6523	-65.1289	coastline	tdm0_w063d77s64d67_33358_20130620T082343_007_AMP	2013-06-20	ENVEO	1
899	-2.41505e+06	1.30256e+06	-61.6597	-65.1281	coastline	tdm0_w063d77s64d67_33358_20130620T082343_007_AMP	2013-06-20	ENVEO	1
900	-2.41514e+06	1.30235e+06	-61.6644	-65.1283	coastline	tdm0_w063d77s64d67_33358_20130620T082343_007_AMP	2013-06-20	ENVEO	1
901	-2.41522e+06	1.30224e+06	-61.6672	-65.1281	coastline	tdm0_w063d77s64d67_33358_20130620T082343_007_AMP	2013-06-20	ENVEO	1
902	-2.41531e+06	1.30212e+06	-61.6704	-65.1279	coastline	tdm0_w063d77s64d67_33358_20130620T082343_007_AMP	2013-06-20	ENVEO	1
903	-2.41544e+06	1.30203e+06	-61.6734	-65.1273	coastline	tdm0_w063d77s64d67_33358_20130620T082343_007_AMP	2013-06-20	ENVEO	1
904	-2.41555e+06	1.30195e+06	-61.6758	-65.1268	coastline	tdm0_w063d77s64d67_33358_20130620T082343_007_AMP	2013-06-20	ENVEO	1
905	-2.41586e+06	1.30179e+06	-61.6819	-65.1251	coastline	tdm0_w063d77s64d67_33358_20130620T082343_007_AMP	2013-06-20	ENVEO	1
906	-2.4162e+06	1.30169e+06	-61.6871	-65.1229	coastline	tdm0_w063d77s64d67_33358_20130620T082343_007_AMP	2013-06-20	ENVEO	1
907	-2.41649e+06	1.30165e+06	-61.6908	-65.1208	coastline	tdm0_w063d77s64d67_33358_20130620T082343_007_AMP	2013-06-20	ENVEO	1
908	-2.41676e+06	1.30148e+06	-61.6965	-65.1194	coastline	tdm0_w063d77s64d67_33358_20130620T082343_007_AMP	2013-06-20	ENVEO	1
909	-2.41694e+06	1.30112e+06	-61.705	-65.1195	coastline	tdm0_w063d77s64d67_33358_20130620T082343_007_AMP	2013-06-20	ENVEO	1
910	-2.41708e+06	1.30085e+06	-61.7114	-65.1196	coastline	tdm0_w063d77s64d67_33358_20130620T082343_007_AMP	2013-06-20	ENVEO	1
911	-2.41734e+06	1.30032e+06	-61.7236	-65.1198	coastline	tdm0_w063d77s64d67_33358_20130620T082343_007_AMP	2013-06-20	ENVEO	1
912	-2.41749e+06	1.30011e+06	-61.7289	-65.1194	coastline	tdm0_w063d77s64d67_33358_20130620T082343_007_AMP	2013-06-20	ENVEO	1
913	-2.41784e+06	1.29976e+06	-61.7388	-65.1182	coastline	tdm0_w063d77s64d67_33358_20130620T082343_007_AMP	2013-06-20	ENVEO	1
914	-2.41787e+06	1.29974e+06	-61.7395	-65.1181	coastline	tdm0_w063d77s64d67_33358_20130620T082343_007_AMP	2013-06-20	ENVEO	1
915	-2.41813e+06	1.2996e+06	-61.7447	-65.1166	coastline	tdm0_w063d77s64d67_33358_20130620T082343_007_AMP	2013-06-20	ENVEO	1
916	-2.41837e+06	1.2995e+06	-61.7489	-65.1152	coastline	tdm0_w063d77s64d67_33358_20130620T082343_007_AMP	2013-06-20	ENVEO	1
917	-2.41867e+06	1.2994e+06	-61.7537	-65.1133	coastline	tdm0_w063d77s64d67_33358_20130620T082343_007_AMP	2013-06-20	ENVEO	1
918	-2.41895e+06	1.29931e+06	-61.7582	-65.1115	coastline	tdm0_w063d77s64d67_33358_20130620T082343_007_AMP	2013-06-20	ENVEO	1
919	-2.41927e+06	1.29922e+06	-61.7628	-65.1094	coastline	tdm0_w063d77s64d67_33358_20130620T082343_007_AMP	2013-06-20	ENVEO	1
920	-2.41949e+06	1.29918e+06	-61.7657	-65.1079	coastline	tdm0_w063d77s64d67_33358_20130620T082343_007_AMP	2013-06-20	ENVEO	1
921	-2.41959e+06	1.29919e+06	-61.7667	-65.107	coastline	tdm0_w063d77s64d67_33358_20130620T082343_007_AMP	2013-06-20	ENVEO	1
922	-2.4196e+06	1.29917e+06	-61.767	-65.107	coastline	tdm0_w063d77s64d67_33358_20130620T082343_007_AMP	2013-06-20	ENVEO	1
923	-2.4197e+06	1.29907e+06	-61.7698	-65.1066	coastline	tdm0_w063d77s64d67_33358_20130620T082343_007_AMP	2013-06-20	ENVEO	1
924	-2.41975e+06	1.29905e+06	-61.7707	-65.1063	coastline	tdm0_w063d77s64d67_33358_20130620T082343_007_AMP	2013-06-20	ENVEO	1
925	-2.41985e+06	1.29904e+06	-61.7719	-65.1056	coastline	tdm0_w063d77s64d67_33358_20130620T082343_007_AMP	2013-06-20	ENVEO	1
926	-2.42013e+06	1.2991e+06	-61.7736	-65.1032	coastline	tdm0_w063d77s64d67_33358_20130620T082343_007_AMP	2013-06-20	ENVEO	1
927	-2.42041e+06	1.29906e+06	-61.7771	-65.1012	coastline	tdm0_w063d77s64d67_33358_20130620T082343_007_AMP	2013-06-20	ENVEO	1
928	-2.42068e+06	1.29903e+06	-61.7804	-65.0993	coastline	tdm0_w063d77s64d67_33358_20130620T082343_007_AMP	2013-06-20	ENVEO	1
929	-2.42089e+06	1.29899e+06	-61.783	-65.0978	coastline	tdm0_w063d77s64d67_33358_20130620T082343_007_AMP	2013-06-20	ENVEO	1
930	-2.42104e+06	1.29906e+06	-61.7833	-65.0964	coastline	tdm0_w063d77s64d67_33358_20130620T082343_007_AMP	2013-06-20	ENVEO	1
931	-2.42123e+06	1.29917e+06	-61.783	-65.0944	coastline	tdm0_w063d77s64d67_33358_20130620T082343_007_AMP	2013-06-20	ENVEO	1
932	-2.42136e+06	1.29927e+06	-61.7825	-65.093	coastline	tdm0_w063d77s64d67_33358_20130620T082343_007_AMP	2013-06-20	ENVEO	1
933	-2.42167e+06	1.29935e+06	-61.7842	-65.0903	coastline	tdm0_w063d77s64d67_33358_20130620T082343_007_AMP	2013-06-20	ENVEO	1
934	-2.42183e+06	1.2994e+06	-61.7848	-65.0888	coastline	tdm0_w063d77s64d67_33358_20130620T082343_007_AMP	2013-06-20	ENVEO	1
935	-2.42194e+06	1.29951e+06	-61.784	-65.0875	coastline	tdm0_w063d77s64d67_33358_20130620T082343_007_AMP	2013-06-20	ENVEO	1
936	-2.42218e+06	1.2998e+06	-61.7809	-65.0844	coastline	tdm0_w063d77s64d67_33358_20130620T082343_007_AMP	2013-06-20	ENVEO	1
937	-2.42233e+06	1.29995e+06	-61.7796	-65.0826	coastline	tdm0_w063d77s64d67_33358_20130620T082343_007_AMP	2013-06-20	ENVEO	1
938	-2.42266e+06	1.30029e+06	-61.7767	-65.0787	coastline	tdm0_w063d77s64d67_33358_20130620T082343_007_AMP	2013-06-20	ENVEO	1
939	-2.4228e+06	1.30044e+06	-61.7753	-65.0769	coastline	tdm0_w063d77s64d67_33358_20130620T082343_007_AMP	2013-06-20	ENVEO	1
940	-2.42285e+06	1.30059e+06	-61.7729	-65.076	coastline	tdm0_w063d77s64d67_33358_20130620T082343_007_AMP	2013-06-20	ENVEO	1
941	-2.4229e+06	1.30072e+06	-61.7711	-65.0751	coastline	tdm0_w063d77s64d67_33358_20130620T082343_007_AMP	2013-06-20	ENVEO	1
942	-2.423e+06	1.30079e+06	-61.7708	-65.0739	coastline	tdm0_w063d77s64d67_33358_20130620T082343_007_AMP	2013-06-20	ENVEO	1
943	-2.42311e+06	1.30084e+06	-61.771	-65.0729	coastline	tdm0_w063d77s64d67_33358_20130620T082343_007_AMP	2013-06-20	ENVEO	1
944	-2.42332e+06	1.30116e+06	-61.7672	-65.07	coastline	tdm0_w063d77s64d67_33358_20130620T082343_007_AMP	2013-06-20	ENVEO	1
945	-2.42342e+06	1.30125e+06	-61.7665	-65.0688	coastline	tdm0_w063d77s64d67_33358_20130620T082343_007_AMP	2013-06-20	ENVEO	1
946	-2.42353e+06	1.30156e+06	-61.762	-65.0667	coastline	tdm0_w063d77s64d67_33358_20130620T082343_007_AMP	2013-06-20	ENVEO	1
947	-2.42374e+06	1.30173e+06	-61.7609	-65.0643	coastline	tdm0_w063d77s64d67_33358_20130620T082343_007_AMP	2013-06-20	ENVEO	1
948	-2.42378e+06	1.30177e+06	-61.7605	-65.0639	coastline	tdm0_w063d77s64d67_33358_20130620T082343_007_AMP	2013-06-20	ENVEO	1
949	-2.42383e+06	1.30182e+06	-61.76	-65.0633	coastline	tdm0_w063d77s64d67_33358_20130620T082343_007_AMP	2013-06-20	ENVEO	1
950	-2.42391e+06	1.30195e+06	-61.7585	-65.0621	coastline	tdm0_w063d77s64d67_33358_20130620T082343_007_AMP	2013-06-20	ENVEO	1
951	-2.42393e+06	1.30198e+06	-61.7581	-65.0618	coastline	tdm0_w063d77s64d67_33358_20130620T082343_007_AMP	2013-06-20	ENVEO	1
952	-2.42422e+06	1.3021e+06	-61.7587	-65.0591	coastline	tdm0_w063d77s64d67_33358_20130620T082343_007_AMP	2013-06-20	ENVEO	1
953	-2.42436e+06	1.3021e+06	-61.7602	-65.058	coastline	tdm0_w063d77s64d67_33358_20130620T082343_007_AMP	2013-06-20	ENVEO	1
954	-2.42445e+06	1.30205e+06	-61.762	-65.0575	coastline	tdm0_w063d77s64d67_33358_20130620T082343_007_AMP	2013-06-20	ENVEO	1
955	-2.42461e+06	1.30208e+06	-61.763	-65.0561	coastline	tdm0_w063d77s64d67_33358_20130620T082343_007_AMP	2013-06-20	ENVEO	1
956	-2.4246e+06	1.30216e+06	-61.7615	-65.0559	coastline	tdm0_w063d77s64d67_33358_20130620T082343_007_AMP	2013-06-20	ENVEO	1
957	-2.42464e+06	1.30228e+06	-61.7597	-65.055	coastline	tdm0_w063d77s64d67_33358_20130620T082343_007_AMP	2013-06-20	ENVEO	1
958	-2.42473e+06	1.30245e+06	-61.7574	-65.0536	coastline	tdm0_w063d77s64d67_33358_20130620T082343_007_AMP	2013-06-20	ENVEO	1
959	-2.42494e+06	1.30261e+06	-61.7565	-65.0514	coastline	tdm0_w063d77s64d67_33358_20130620T082343_007_AMP	2013-06-20	ENVEO	1
960	-2.42514e+06	1.30269e+06	-61.7571	-65.0495	coastline	tdm0_w063d77s64d67_33358_20130620T082343_007_AMP	2013-06-20	ENVEO	1
961	-2.42557e+06	1.30281e+06	-61.759	-65.0457	coastline	tdm0_w063d77s64d67_33358_20130620T082343_007_AMP	2013-06-20	ENVEO	1
962	-2.42584e+06	1.30277e+06	-61.7625	-65.0437	coastline	tdm0_w063d77s64d67_33358_20130620T082343_007_AMP	2013-06-20	ENVEO	1
963	-2.42604e+06	1.30266e+06	-61.7665	-65.0426	coastline	tdm0_w063d77s64d67_33358_20130620T082343_007_AMP	2013-06-20	ENVEO	1
964	-2.42628e+06	1.30269e+06	-61.7683	-65.0407	coastline	tdm0_w063d77s64d67_33358_20130620T082343_007_AMP	2013-06-20	ENVEO	1
965	-2.42651e+06	1.30269e+06	-61.7705	-65.0389	coastline	tdm0_w063d77s64d67_33358_20130620T082343_007_AMP	2013-06-20	ENVEO	1
966	-2.42669e+06	1.30267e+06	-61.7727	-65.0376	coastline	tdm0_w063d77s64d67_33358_20130620T082343_007_AMP	2013-06-20	ENVEO	1
967	-2.42704e+06	1.30312e+06	-61.7679	-65.0329	coastline	tdm0_w063d77s64d67_33358_20130620T082343_007_AMP	2013-06-20	ENVEO	1
968	-2.42714e+06	1.30315e+06	-61.7684	-65.0321	coastline	tdm0_w063d77s64d67_33358_20130620T082343_007_AMP	2013-06-20	ENVEO	1
969	-2.42733e+06	1.30316e+06	-61.77	-65.0306	coastline	tdm0_w063d77s64d67_33358_20130620T082343_007_AMP	2013-06-20	ENVEO	1
970	-2.42745e+06	1.30317e+06	-61.771	-65.0296	coastline	tdm0_w063d77s64d67_33358_20130620T082343_007_AMP	2013-06-20	ENVEO	1
971	-2.42764e+06	1.3032e+06	-61.7722	-65.028	coastline	tdm0_w063d77s64d67_33358_20130620T082343_007_AMP	2013-06-20	ENVEO	1
972	-2.42778e+06	1.30324e+06	-61.7729	-65.0268	coastline	tdm0_w063d77s64d67_33358_20130620T082343_007_AMP	2013-06-20	ENVEO	1
973	-2.42798e+06	1.30324e+06	-61.7749	-65.0252	coastline	tdm0_w063d77s64d67_33358_20130620T082343_007_AMP	2013-06-20	ENVEO	1
974	-2.42843e+06	1.30359e+06	-61.7729	-65.0203	coastline	tdm0_w063d77s64d67_33358_20130620T082343_007_AMP	2013-06-20	ENVEO	1
975	-2.42853e+06	1.3037e+06	-61.7719	-65.019	coastline	tdm0_w063d77s64d67_33358_20130620T082343_007_AMP	2013-06-20	ENVEO	1
976	-2.42866e+06	1.30375e+06	-61.7724	-65.0178	coastline	tdm0_w063d77s64d67_33358_20130620T082343_007_AMP	2013-06-20	ENVEO	1
977	-2.42871e+06	1.30376e+06	-61.7726	-65.0174	coastline	tdm0_w063d77s64d67_33358_20130620T082343_007_AMP	2013-06-20	ENVEO	1
978	-2.42909e+06	1.30408e+06	-61.7704	-65.0131	coastline	tdm0_w063d77s64d67_33358_20130620T082343_007_AMP	2013-06-20	ENVEO	1
979	-2.42918e+06	1.30418e+06	-61.7695	-65.012	coastline	tdm0_w063d77s64d67_33358_20130620T082343_007_AMP	2013-06-20	ENVEO	1
980	-2.42932e+06	1.30426e+06	-61.7694	-65.0106	coastline	tdm0_w063d77s64d67_33358_20130620T082343_007_AMP	2013-06-20	ENVEO	1
981	-2.42953e+06	1.30437e+06	-61.7695	-65.0085	coastline	tdm0_w063d77s64d67_33358_20130620T082343_007_AMP	2013-06-20	ENVEO	1
982	-2.42977e+06	1.30453e+06	-61.7689	-65.006	coastline	tdm0_w063d77s64d67_33358_20130620T082343_007_AMP	2013-06-20	ENVEO	1
983	-2.42995e+06	1.30463e+06	-61.7688	-65.0042	coastline	tdm0_w063d77s64d67_33358_20130620T082343_007_AMP	2013-06-20	ENVEO	1
984	-2.43015e+06	1.30472e+06	-61.7691	-65.0022	coastline	tdm0_w063d77s64d67_33358_20130620T082343_007_AMP	2013-06-20	ENVEO	1
985	-2.4303e+06	1.30479e+06	-61.7692	-65.0008	coastline	tdm0_w063d77s64d67_33358_20130620T082343_007_AMP	2013-06-20	ENVEO	1
986	-2.43044e+06	1.30485e+06	-61.7697	-64.9995	coastline	tdm0_w063d77s64d67_33358_20130620T082343_007_AMP	2013-06-20	ENVEO	1
987	-2.43052e+06	1.30486e+06	-61.7701	-64.9988	coastline	tdm0_w063d77s64d67_33358_20130620T082343_007_AMP	2013-06-20	ENVEO	1
988	-2.43061e+06	1.305e+06	-61.7686	-64.9975	coastline	tdm0_w063d77s64d67_33358_20130620T082343_007_AMP	2013-06-20	ENVEO	1
989	-2.43078e+06	1.30515e+06	-61.7675	-64.9956	coastline	tdm0_w063d77s64d67_33358_20130620T082343_007_AMP	2013-06-20	ENVEO	1
990	-2.431e+06	1.3053e+06	-61.7669	-64.9933	coastline	tdm0_w063d77s64d67_33358_20130620T082343_007_AMP	2013-06-20	ENVEO	1
991	-2.43131e+06	1.30545e+06	-61.7672	-64.9902	coastline	tdm0_w063d77s64d67_33358_20130620T082343_007_AMP	2013-06-20	ENVEO	1
992	-2.43156e+06	1.30551e+06	-61.7685	-64.988	coastline	tdm0_w063d77s64d67_33358_20130620T082343_007_AMP	2013-06-20	ENVEO	1
993	-2.43169e+06	1.30546e+06	-61.7707	-64.9873	coastline	tdm0_w063d77s64d67_33358_20130620T082343_007_AMP	2013-06-20	ENVEO	1
994	-2.43179e+06	1.30542e+06	-61.7726	-64.9866	coastline	tdm0_w063d77s64d67_33358_20130620T082343_007_AMP	2013-06-20	ENVEO	1
995	-2.43194e+06	1.30537e+06	-61.7749	-64.9857	coastline	tdm0_w063d77s64d67_33358_20130620T082343_007_AMP	2013-06-20	ENVEO	1
996	-2.43211e+06	1.30553e+06	-61.7735	-64.9837	coastline	tdm0_w063d77s64d67_33358_20130620T082343_007_AMP	2013-06-20	ENVEO	1
997	-2.43213e+06	1.30563e+06	-61.772	-64.9831	coastline	tdm0_w063d77s64d67_33358_20130620T082343_007_AMP	2013-06-20	ENVEO	1
998	-2.43216e+06	1.30575e+06	-61.7701	-64.9824	coastline	tdm0_w063d77s64d67_33358_20130620T082343_007_AMP	2013-06-20	ENVEO	1
999	-2.43216e+06	1.30575e+06	-61.77	-64.9824	coastline	tdm0_w063d77s64d67_33358_20130620T082343_007_AMP	2013-06-20	ENVEO	1
1000	-2.43234e+06	1.30591e+06	-61.7688	-64.9803	coastline	tdm0_w063d77s64d67_33358_20130620T082343_007_AMP	2013-06-20	ENVEO	1
1001	-2.43244e+06	1.30616e+06	-61.7653	-64.9785	coastline	tdm0_w063d77s64d67_33358_20130620T082343_007_AMP	2013-06-20	ENVEO	1
1002	-2.4326e+06	1.3066e+06	-61.7588	-64.9755	coastline	tdm0_w063d77s64d67_33358_20130620T082343_007_AMP	2013-06-20	ENVEO	1
1003	-2.43254e+06	1.30684e+06	-61.7538	-64.9749	coastline	tdm0_w063d77s64d67_33358_20130620T082343_007_AMP	2013-06-20	ENVEO	1
1004	-2.43236e+06	1.30712e+06	-61.7468	-64.9752	coastline	tdm0_w063d77s64d67_33358_20130620T082343_007_AMP	2013-06-20	ENVEO	1
1005	-2.43225e+06	1.30752e+06	-61.7385	-64.9744	coastline	tdm0_w063d77s64d67_33358_20130620T082343_007_AMP	2013-06-20	ENVEO	1
1006	-2.43208e+06	1.30801e+06	-61.7281	-64.9736	coastline	tdm0_w063d77s64d67_33358_20130620T082343_007_AMP	2013-06-20	ENVEO	1
1007	-2.43195e+06	1.30833e+06	-61.7208	-64.9733	coastline	tdm0_w063d77s64d67_33358_20130620T082343_007_AMP	2013-06-20	ENVEO	1
1008	-2.43178e+06	1.30886e+06	-61.7095	-64.9724	coastline	tdm0_w063d77s64d67_33358_20130620T082343_007_AMP	2013-06-20	ENVEO	1
1009	-2.43151e+06	1.3089e+06	-61.7061	-64.9743	coastline	tdm0_w063d77s64d67_33358_20130620T082343_007_AMP	2013-06-20	ENVEO	1
1010	-2.43112e+06	1.30893e+06	-61.7016	-64.9772	coastline	tdm0_w063d77s64d67_33358_20130620T082343_007_AMP	2013-06-20	ENVEO	1
1011	-2.4303e+06	1.30913e+06	-61.69	-64.9827	coastline	tdm0_w063d77s64d67_33358_20130620T082343_007_AMP	2013-06-20	ENVEO	1
1012	-2.43003e+06	1.30934e+06	-61.6836	-64.9839	coastline	tdm0_w063d77s64d67_33358_20130620T082343_007_AMP	2013-06-20	ENVEO	1
1013	-2.43001e+06	1.30959e+06	-61.6787	-64.983	coastline	tdm0_w063d77s64d67_33358_20130620T082343_007_AMP	2013-06-20	ENVEO	1
1014	-2.4303e+06	1.30992e+06	-61.6755	-64.9794	coastline	tdm0_w063d77s64d67_33358_20130620T082343_007_AMP	2013-06-20	ENVEO	1
1015	-2.43054e+06	1.31028e+06	-61.6713	-64.976	coastline	tdm0_w063d77s64d67_33358_20130620T082343_007_AMP	2013-06-20	ENVEO	1
1016	-2.4307e+06	1.3105e+06	-61.6689	-64.974	coastline	tdm0_w063d77s64d67_33358_20130620T082343_007_AMP	2013-06-20	ENVEO	1
1017	-2.43083e+06	1.31075e+06	-61.6655	-64.9719	coastline	tdm0_w063d77s64d67_33358_20130620T082343_007_AMP	2013-06-20	ENVEO	1
1018	-2.43098e+06	1.31099e+06	-61.6628	-64.9697	coastline	tdm0_w063d77s64d67_33358_20130620T082343_007_AMP	2013-06-20	ENVEO	1
1019	-2.43127e+06	1.31123e+06	-61.6613	-64.9665	coastline	tdm0_w063d77s64d67_33358_20130620T082343_007_AMP	2013-06-20	ENVEO	1
1020	-2.43177e+06	1.31143e+06	-61.6626	-64.9618	coastline	tdm0_w063d77s64d67_33358_20130620T082343_007_AMP	2013-06-20	ENVEO	1
1021	-2.43205e+06	1.31131e+06	-61.6674	-64.9601	coastline	tdm0_w063d77s64d67_33358_20130620T082343_007_AMP	2013-06-20	ENVEO	1
1022	-2.4324e+06	1.31138e+06	-61.6695	-64.9571	coastline	tdm0_w063d77s64d67_33358_20130620T082343_007_AMP	2013-06-20	ENVEO	1
1023	-2.43253e+06	1.3114e+06	-61.6706	-64.956	coastline	tdm0_w063d77s64d67_33358_20130620T082343_007_AMP	2013-06-20	ENVEO	1
1024	-2.43261e+06	1.31134e+06	-61.6723	-64.9556	coastline	tdm0_w063d77s64d67_33358_20130620T082343_007_AMP	2013-06-20	ENVEO	1
1025	-2.43285e+06	1.31141e+06	-61.6734	-64.9535	coastline	tdm0_w063d77s64d67_33358_20130620T082343_007_AMP	2013-06-20	ENVEO	1
1026	-2.4332e+06	1.3114e+06	-61.6771	-64.9508	coastline	tdm0_w063d77s64d67_33358_20130620T082343_007_AMP	2013-06-20	ENVEO	1
1027	-2.43325e+06	1.31155e+06	-61.6748	-64.9498	coastline	tdm0_w063d77s64d67_33358_20130620T082343_007_AMP	2013-06-20	ENVEO	1
1028	-2.43321e+06	1.31172e+06	-61.6712	-64.9494	coastline	tdm0_w063d77s64d67_33358_20130620T082343_007_AMP	2013-06-20	ENVEO	1
1029	-2.43311e+06	1.31184e+06	-61.6681	-64.9497	coastline	tdm0_w063d77s64d67_33358_20130620T082343_007_AMP	2013-06-20	ENVEO	1
1030	-2.43303e+06	1.31212e+06	-61.6623	-64.9491	coastline	tdm0_w063d77s64d67_33358_20130620T082343_007_AMP	2013-06-20	ENVEO	1
1031	-2.43297e+06	1.31225e+06	-61.6592	-64.9491	coastline	tdm0_w063d77s64d67_33358_20130620T082343_007_AMP	2013-06-20	ENVEO	1
1032	-2.43296e+06	1.31241e+06	-61.6563	-64.9484	coastline	tdm0_w063d77s64d67_33358_20130620T082343_007_AMP	2013-06-20	ENVEO	1
1033	-2.43278e+06	1.31265e+06	-61.6501	-64.9488	coastline	tdm0_w063d77s64d67_33358_20130620T082343_007_AMP	2013-06-20	ENVEO	1
1034	-2.4328e+06	1.31293e+06	-61.6452	-64.9475	coastline	tdm0_w063d77s64d67_33358_20130620T082343_007_AMP	2013-06-20	ENVEO	1
1035	-2.43269e+06	1.31308e+06	-61.6413	-64.9478	coastline	tdm0_w063d77s64d67_33358_20130620T082343_007_AMP	2013-06-20	ENVEO	1
1036	-2.43259e+06	1.31332e+06	-61.636	-64.9475	coastline	tdm0_w063d77s64d67_33358_20130620T082343_007_AMP	2013-06-20	ENVEO	1
1037	-2.43243e+06	1.31353e+06	-61.6306	-64.9479	coastline	tdm0_w063d77s64d67_33358_20130620T082343_007_AMP	2013-06-20	ENVEO	1
1038	-2.43232e+06	1.31364e+06	-61.6275	-64.9483	coastline	tdm0_w063d77s64d67_33358_20130620T082343_007_AMP	2013-06-20	ENVEO	1
1039	-2.43218e+06	1.3137e+06	-61.625	-64.9491	coastline	tdm0_w063d77s64d67_33358_20130620T082343_007_AMP	2013-06-20	ENVEO	1
1040	-2.43206e+06	1.31379e+06	-61.6221	-64.9497	coastline	tdm0_w063d77s64d67_33358_20130620T082343_007_AMP	2013-06-20	ENVEO	1
1041	-2.43202e+06	1.314e+06	-61.6181	-64.9492	coastline	tdm0_w063d77s64d67_33358_20130620T082343_007_AMP	2013-06-20	ENVEO	1
1042	-2.43194e+06	1.31412e+06	-61.615	-64.9492	coastline	tdm0_w063d77s64d67_33358_20130620T082343_007_AMP	2013-06-20	ENVEO	1
1043	-2.43187e+06	1.31422e+06	-61.6125	-64.9494	coastline	tdm0_w063d77s64d67_33358_20130620T082343_007_AMP	2013-06-20	ENVEO	1
1044	-2.43181e+06	1.3144e+06	-61.6086	-64.9491	coastline	tdm0_w063d77s64d67_33358_20130620T082343_007_AMP	2013-06-20	ENVEO	1
1045	-2.43188e+06	1.31448e+06	-61.6078	-64.9482	coastline	tdm0_w063d77s64d67_33358_20130620T082343_007_AMP	2013-06-20	ENVEO	1
1046	-2.43195e+06	1.31465e+06	-61.6055	-64.947	coastline	tdm0_w063d77s64d67_33358_20130620T082343_007_AMP	2013-06-20	ENVEO	1
1047	-2.43193e+06	1.31478e+06	-61.6029	-64.9465	coastline	tdm0_w063d77s64d67_33358_20130620T082343_007_AMP	2013-06-20	ENVEO	1
1048	-2.43184e+06	1.31483e+06	-61.6011	-64.9471	coastline	tdm0_w063d77s64d67_33358_20130620T082343_007_AMP	2013-06-20	ENVEO	1
1049	-2.43171e+06	1.31489e+06	-61.5987	-64.9478	coastline	tdm0_w063d77s64d67_33358_20130620T082343_007_AMP	2013-06-20	ENVEO	1
1050	-2.43157e+06	1.31496e+06	-61.5962	-64.9486	coastline	tdm0_w063d77s64d67_33358_20130620T082343_007_AMP	2013-06-20	ENVEO	1
1051	-2.43139e+06	1.31505e+06	-61.5927	-64.9496	coastline	tdm0_w063d77s64d67_33358_20130620T082343_007_AMP	2013-06-20	ENVEO	1
1052	-2.43122e+06	1.31494e+06	-61.593	-64.9514	coastline	tdm0_w063d77s64d67_33358_20130620T082343_007_AMP	2013-06-20	ENVEO	1
1053	-2.43108e+06	1.31478e+06	-61.5946	-64.9531	coastline	tdm0_w063d77s64d67_33358_20130620T082343_007_AMP	2013-06-20	ENVEO	1
1054	-2.4308e+06	1.31486e+06	-61.5903	-64.9549	coastline	tdm0_w063d77s64d67_33358_20130620T082343_007_AMP	2013-06-20	ENVEO	1
1055	-2.43068e+06	1.315e+06	-61.5866	-64.9553	coastline	tdm0_w063d77s64d67_33358_20130620T082343_007_AMP	2013-06-20	ENVEO	1
1056	-2.43061e+06	1.31512e+06	-61.5836	-64.9553	coastline	tdm0_w063d77s64d67_33358_20130620T082343_007_AMP	2013-06-20	ENVEO	1
1057	-2.43046e+06	1.31514e+06	-61.5818	-64.9564	coastline	tdm0_w063d77s64d67_33358_20130620T082343_007_AMP	2013-06-20	ENVEO	1
1058	-2.43031e+06	1.31522e+06	-61.579	-64.9573	coastline	tdm0_w063d77s64d67_33358_20130620T082343_007_AMP	2013-06-20	ENVEO	1
1059	-2.43029e+06	1.31522e+06	-61.5786	-64.9574	coastline	tdm0_w063d77s64d67_33358_20130620T082343_007_AMP	2013-06-20	ENVEO	1
1060	-2.43003e+06	1.31524e+06	-61.5758	-64.9593	coastline	tdm0_w063d77s64d67_33358_20130620T082343_007_AMP	2013-06-20	ENVEO	1
1061	-2.42979e+06	1.31545e+06	-61.5696	-64.9603	coastline	tdm0_w063d77s64d67_33358_20130620T082343_007_AMP	2013-06-20	ENVEO	1
1062	-2.42955e+06	1.31555e+06	-61.5654	-64.9618	coastline	tdm0_w063d77s64d67_33358_20130620T082343_007_AMP	2013-06-20	ENVEO	1
1063	-2.42938e+06	1.31557e+06	-61.5634	-64.963	coastline	tdm0_w063d77s64d67_33358_20130620T082343_007_AMP	2013-06-20	ENVEO	1
1064	-2.42928e+06	1.31571e+06	-61.5597	-64.9631	coastline	tdm0_w063d77s64d67_33358_20130620T082343_007_AMP	2013-06-20	ENVEO	1
1065	-2.42919e+06	1.31583e+06	-61.5567	-64.9633	coastline	tdm0_w063d77s64d67_33358_20130620T082343_007_AMP	2013-06-20	ENVEO	1
1066	-2.42917e+06	1.31593e+06	-61.5546	-64.9631	coastline	tdm0_w063d77s64d67_33358_20130620T082343_007_AMP	2013-06-20	ENVEO	1
1067	-2.4291e+06	1.31592e+06	-61.5542	-64.9637	coastline	tdm0_w063d77s64d67_33358_20130620T082343_007_AMP	2013-06-20	ENVEO	1
1068	-2.42899e+06	1.31601e+06	-61.5515	-64.9642	coastline	tdm0_w063d77s64d67_33358_20130620T082343_007_AMP	2013-06-20	ENVEO	1
1069	-2.42893e+06	1.3159e+06	-61.5529	-64.9651	coastline	tdm0_w063d77s64d67_33358_20130620T082343_007_AMP	2013-06-20	ENVEO	1
1070	-2.42878e+06	1.31591e+06	-61.5513	-64.9662	coastline	tdm0_w063d77s64d67_33358_20130620T082343_007_AMP	2013-06-20	ENVEO	1
1071	-2.42869e+06	1.31607e+06	-61.5474	-64.9662	coastline	tdm0_w063d77s64d67_33358_20130620T082343_007_AMP	2013-06-20	ENVEO	1
1072	-2.42861e+06	1.31636e+06	-61.5413	-64.9656	coastline	tdm0_w063d77s64d67_33358_20130620T082343_007_AMP	2013-06-20	ENVEO	1
1073	-2.42861e+06	1.31646e+06	-61.5395	-64.9652	coastline	tdm0_w063d77s64d67_33358_20130620T082343_007_AMP	2013-06-20	ENVEO	1
1074	-2.42848e+06	1.31657e+06	-61.5363	-64.9658	coastline	tdm0_w063d77s64d67_33358_20130620T082343_007_AMP	2013-06-20	ENVEO	1
1075	-2.42836e+06	1.31654e+06	-61.5355	-64.9668	coastline	tdm0_w063d77s64d67_33358_20130620T082343_007_AMP	2013-06-20	ENVEO	1
1076	-2.42832e+06	1.31657e+06	-61.5346	-64.967	coastline	tdm0_w063d77s64d67_33358_20130620T082343_007_AMP	2013-06-20	ENVEO	1
1077	-2.42831e+06	1.31652e+06	-61.5354	-64.9673	coastline	tdm0_w063d77s64d67_33358_20130620T082343_007_AMP	2013-06-20	ENVEO	1
1078	-2.42818e+06	1.31645e+06	-61.5353	-64.9686	coastline	tdm0_w063d77s64d67_33358_20130620T082343_007_AMP	2013-06-20	ENVEO	1
1079	-2.42808e+06	1.31644e+06	-61.5346	-64.9694	coastline	tdm0_w063d77s64d67_33358_20130620T082343_007_AMP	2013-06-20	ENVEO	1
1080	-2.42788e+06	1.31635e+06	-61.5343	-64.9713	coastline	tdm0_w063d77s64d67_33358_20130620T082343_007_AMP	2013-06-20	ENVEO	1
1081	-2.42767e+06	1.31635e+06	-61.5323	-64.9729	coastline	tdm0_w063d77s64d67_33358_20130620T082343_007_AMP	2013-06-20	ENVEO	1
1082	-2.4274e+06	1.31621e+06	-61.5321	-64.9755	coastline	tdm0_w063d77s64d67_33358_20130620T082343_007_AMP	2013-06-20	ENVEO	1
1083	-2.42732e+06	1.31619e+06	-61.5316	-64.9763	coastline	tdm0_w063d77s64d67_33358_20130620T082343_007_AMP	2013-06-20	ENVEO	1
1084	-2.42716e+06	1.3161e+06	-61.5317	-64.9779	coastline	tdm0_w063d77s64d67_33358_20130620T082343_007_AMP	2013-06-20	ENVEO	1
1085	-2.42679e+06	1.31614e+06	-61.5275	-64.9806	coastline	tdm0_w063d77s64d67_33358_20130620T082343_007_AMP	2013-06-20	ENVEO	1
1086	-2.42641e+06	1.31606e+06	-61.525	-64.9839	coastline	tdm0_w063d77s64d67_33358_20130620T082343_007_AMP	2013-06-20	ENVEO	1
1087	-2.42631e+06	1.31619e+06	-61.5217	-64.984	coastline	tdm0_w063d77s64d67_33358_20130620T082343_007_AMP	2013-06-20	ENVEO	1
1088	-2.42621e+06	1.31623e+06	-61.5201	-64.9847	coastline	tdm0_w063d77s64d67_33358_20130620T082343_007_AMP	2013-06-20	ENVEO	1
1089	-2.42612e+06	1.31621e+06	-61.5194	-64.9854	coastline	tdm0_w063d77s64d67_33358_20130620T082343_007_AMP	2013-06-20	ENVEO	1
1090	-2.42588e+06	1.3163e+06	-61.5154	-64.9869	coastline	tdm0_w063d77s64d67_33358_20130620T082343_007_AMP	2013-06-20	ENVEO	1
1091	-2.42568e+06	1.31639e+06	-61.5118	-64.9881	coastline	tdm0_w063d77s64d67_33358_20130620T082343_007_AMP	2013-06-20	ENVEO	1
1092	-2.42555e+06	1.31649e+06	-61.5087	-64.9887	coastline	tdm0_w063d77s64d67_33358_20130620T082343_007_AMP	2013-06-20	ENVEO	1
1093	-2.42536e+06	1.31655e+06	-61.5058	-64.9899	coastline	tdm0_w063d77s64d67_33358_20130620T082343_007_AMP	2013-06-20	ENVEO	1
1094	-2.42517e+06	1.31661e+06	-61.5028	-64.9911	coastline	tdm0_w063d77s64d67_33358_20130620T082343_007_AMP	2013-06-20	ENVEO	1
1095	-2.42504e+06	1.31666e+06	-61.5005	-64.9919	coastline	tdm0_w063d77s64d67_33358_20130620T082343_007_AMP	2013-06-20	ENVEO	1
1096	-2.4249e+06	1.31673e+06	-61.4979	-64.9927	coastline	tdm0_w063d77s64d67_33358_20130620T082343_007_AMP	2013-06-20	ENVEO	1
1097	-2.42482e+06	1.31676e+06	-61.4965	-64.9932	coastline	tdm0_w063d77s64d67_33358_20130620T082343_007_AMP	2013-06-20	ENVEO	1
1098	-2.42469e+06	1.3168e+06	-61.4945	-64.994	coastline	tdm0_w063d77s64d67_33358_20130620T082343_007_AMP	2013-06-20	ENVEO	1
1099	-2.42458e+06	1.31682e+06	-61.4931	-64.9948	coastline	tdm0_w063d77s64d67_33358_20130620T082343_007_AMP	2013-06-20	ENVEO	1
1100	-2.42448e+06	1.31705e+06	-61.488	-64.9946	coastline	tdm0_w063d77s64d67_33358_20130620T082343_007_AMP	2013-06-20	ENVEO	1
1101	-2.42454e+06	1.31715e+06	-61.4865	-64.9937	coastline	tdm0_w063d77s64d67_33358_20130620T082343_007_AMP	2013-06-20	ENVEO	1
1102	-2.4246e+06	1.31723e+06	-61.4858	-64.9929	coastline	tdm0_w063d77s64d67_33358_20130620T082343_007_AMP	2013-06-20	ENVEO	1
1103	-2.42479e+06	1.31734e+06	-61.4856	-64.991	coastline	tdm0_w063d77s64d67_33358_20130620T082343_007_AMP	2013-06-20	ENVEO	1
1104	-2.4248e+06	1.31735e+06	-61.4856	-64.9908	coastline	tdm0_w063d77s64d67_33358_20130620T082343_007_AMP	2013-06-20	ENVEO	1
1105	-2.42481e+06	1.31735e+06	-61.4855	-64.9908	coastline	tdm0_w063d77s64d67_33358_20130620T082343_007_AMP	2013-06-20	ENVEO	1
1106	-2.42492e+06	1.31747e+06	-61.4846	-64.9894	coastline	tdm0_w063d77s64d67_33358_20130620T082343_007_AMP	2013-06-20	ENVEO	1
1107	-2.42495e+06	1.31748e+06	-61.4846	-64.9892	coastline	tdm0_w063d77s64d67_33358_20130620T082343_007_AMP	2013-06-20	ENVEO	1
1108	-2.42511e+06	1.31783e+06	-61.4798	-64.9865	coastline	tdm0_w063d77s64d67_33358_20130620T082343_007_AMP	2013-06-20	ENVEO	1
1109	-2.42515e+06	1.31798e+06	-61.4775	-64.9856	coastline	tdm0_w063d77s64d67_33358_20130620T082343_007_AMP	2013-06-20	ENVEO	1
1110	-2.42519e+06	1.31813e+06	-61.4752	-64.9846	coastline	tdm0_w063d77s64d67_33358_20130620T082343_007_AMP	2013-06-20	ENVEO	1
1111	-2.42522e+06	1.31827e+06	-61.4729	-64.9838	coastline	tdm0_w063d77s64d67_33358_20130620T082343_007_AMP	2013-06-20	ENVEO	1
1112	-2.42521e+06	1.31835e+06	-61.4713	-64.9835	coastline	tdm0_w063d77s64d67_33358_20130620T082343_007_AMP	2013-06-20	ENVEO	1
1113	-2.42518e+06	1.31849e+06	-61.4686	-64.9831	coastline	tdm0_w063d77s64d67_33358_20130620T082343_007_AMP	2013-06-20	ENVEO	1
1114	-2.42515e+06	1.3186e+06	-61.4662	-64.983	coastline	tdm0_w063d77s64d67_33358_20130620T082343_007_AMP	2013-06-20	ENVEO	1
1115	-2.4251e+06	1.31872e+06	-61.4636	-64.9828	coastline	tdm0_w063d77s64d67_33358_20130620T082343_007_AMP	2013-06-20	ENVEO	1
1116	-2.42505e+06	1.3188e+06	-61.4617	-64.9828	coastline	tdm0_w063d77s64d67_33358_20130620T082343_007_AMP	2013-06-20	ENVEO	1
1117	-2.42498e+06	1.31885e+06	-61.46	-64.9832	coastline	tdm0_w063d77s64d67_33358_20130620T082343_007_AMP	2013-06-20	ENVEO	1
1118	-2.4249e+06	1.3189e+06	-61.4583	-64.9836	coastline	tdm0_w063d77s64d67_33358_20130620T082343_007_AMP	2013-06-20	ENVEO	1
1119	-2.42481e+06	1.31906e+06	-61.4545	-64.9837	coastline	tdm0_w063d77s64d67_33358_20130620T082343_007_AMP	2013-06-20	ENVEO	1
1120	-2.42481e+06	1.31912e+06	-61.4535	-64.9834	coastline	tdm0_w063d77s64d67_33358_20130620T082343_007_AMP	2013-06-20	ENVEO	1
1121	-2.42479e+06	1.3192e+06	-61.4518	-64.9832	coastline	tdm0_w063d77s64d67_33358_20130620T082343_007_AMP	2013-06-20	ENVEO	1
1122	-2.42473e+06	1.31924e+06	-61.4503	-64.9835	coastline	tdm0_w063d77s64d67_33358_20130620T082343_007_AMP	2013-06-20	ENVEO	1
1123	-2.42464e+06	1.3193e+06	-61.4484	-64.9839	coastline	tdm0_w063d77s64d67_33358_20130620T082343_007_AMP	2013-06-20	ENVEO	1
1124	-2.42453e+06	1.31936e+06	-61.4462	-64.9845	coastline	tdm0_w063d77s64d67_33358_20130620T082343_007_AMP	2013-06-20	ENVEO	1
1125	-2.42438e+06	1.31938e+06	-61.4443	-64.9856	coastline	tdm0_w063d77s64d67_33358_20130620T082343_007_AMP	2013-06-20	ENVEO	1
1126	-2.42426e+06	1.31938e+06	-61.4432	-64.9865	coastline	tdm0_w063d77s64d67_33358_20130620T082343_007_AMP	2013-06-20	ENVEO	1
1127	-2.42424e+06	1.31937e+06	-61.4431	-64.9867	coastline	tdm0_w063d77s64d67_33358_20130620T082343_007_AMP	2013-06-20	ENVEO	1
1128	-2.42417e+06	1.31939e+06	-61.4422	-64.9872	coastline	tdm0_w063d77s64d67_33358_20130620T082343_007_AMP	2013-06-20	ENVEO	1
1129	-2.42397e+06	1.31939e+06	-61.4402	-64.9887	coastline	tdm0_w063d77s64d67_33358_20130620T082343_007_AMP	2013-06-20	ENVEO	1
1130	-2.42384e+06	1.3194e+06	-61.4386	-64.9896	coastline	tdm0_w063d77s64d67_33358_20130620T082343_007_AMP	2013-06-20	ENVEO	1
1131	-2.42383e+06	1.31941e+06	-61.4384	-64.9898	coastline	tdm0_w063d77s64d67_33358_20130620T082343_007_AMP	2013-06-20	ENVEO	1
1132	-2.42366e+06	1.31955e+06	-61.4342	-64.9904	coastline	tdm0_w063d77s64d67_33358_20130620T082343_007_AMP	2013-06-20	ENVEO	1
1133	-2.42366e+06	1.31958e+06	-61.4335	-64.9903	coastline	tdm0_w063d77s64d67_33358_20130620T082343_007_AMP	2013-06-20	ENVEO	1
1134	-2.42357e+06	1.31964e+06	-61.4315	-64.9907	coastline	tdm0_w063d77s64d67_33358_20130620T082343_007_AMP	2013-06-20	ENVEO	1
1135	-2.42344e+06	1.31967e+06	-61.4298	-64.9916	coastline	tdm0_w063d77s64d67_33358_20130620T082343_007_AMP	2013-06-20	ENVEO	1
1136	-2.42336e+06	1.31968e+06	-61.4287	-64.9921	coastline	tdm0_w063d77s64d67_33358_20130620T082343_007_AMP	2013-06-20	ENVEO	1
1137	-2.42334e+06	1.31983e+06	-61.4258	-64.9918	coastline	tdm0_w063d77s64d67_33358_20130620T082343_007_AMP	2013-06-20	ENVEO	1
1138	-2.42332e+06	1.31995e+06	-61.4235	-64.9913	coastline	tdm0_w063d77s64d67_33358_20130620T082343_007_AMP	2013-06-20	ENVEO	1
1139	-2.42327e+06	1.32e+06	-61.4221	-64.9916	coastline	tdm0_w063d77s64d67_33358_20130620T082343_007_AMP	2013-06-20	ENVEO	1
1140	-2.42323e+06	1.32007e+06	-61.4203	-64.9916	coastline	tdm0_w063d77s64d67_33358_20130620T082343_007_AMP	2013-06-20	ENVEO	1
1141	-2.42322e+06	1.32013e+06	-61.4192	-64.9914	coastline	tdm0_w063d77s64d67_33358_20130620T082343_007_AMP	2013-06-20	ENVEO	1
1142	-2.4232e+06	1.32016e+06	-61.4185	-64.9914	coastline	tdm0_w063d77s64d67_33358_20130620T082343_007_AMP	2013-06-20	ENVEO	1
1143	-2.42315e+06	1.32033e+06	-61.4148	-64.9911	coastline	tdm0_w063d77s64d67_33358_20130620T082343_007_AMP	2013-06-20	ENVEO	1
1144	-2.42304e+06	1.32052e+06	-61.4104	-64.9911	coastline	tdm0_w063d77s64d67_33358_20130620T082343_007_AMP	2013-06-20	ENVEO	1
1145	-2.42285e+06	1.32061e+06	-61.4067	-64.9922	coastline	tdm0_w063d77s64d67_33358_20130620T082343_007_AMP	2013-06-20	ENVEO	1
1146	-2.42273e+06	1.32053e+06	-61.4071	-64.9935	coastline	tdm0_w063d77s64d67_33358_20130620T082343_007_AMP	2013-06-20	ENVEO	1
1147	-2.42253e+06	1.32047e+06	-61.4062	-64.9953	coastline	tdm0_w063d77s64d67_33358_20130620T082343_007_AMP	2013-06-20	ENVEO	1
1148	-2.42239e+06	1.32043e+06	-61.4056	-64.9965	coastline	tdm0_w063d77s64d67_33358_20130620T082343_007_AMP	2013-06-20	ENVEO	1
1149	-2.42239e+06	1.32042e+06	-61.4056	-64.9965	coastline	tdm0_w063d77s64d67_33358_20130620T082343_007_AMP	2013-06-20	ENVEO	1
1150	-2.42234e+06	1.32044e+06	-61.4048	-64.9968	coastline	tdm0_w063d77s64d67_33358_20130620T082343_007_AMP	2013-06-20	ENVEO	1
1151	-2.42226e+06	1.32045e+06	-61.4039	-64.9975	coastline	tdm0_w063d77s64d67_33358_20130620T082343_007_AMP	2013-06-20	ENVEO	1
1152	-2.42222e+06	1.32041e+06	-61.4041	-64.998	coastline	tdm0_w063d77s64d67_33358_20130620T082343_007_AMP	2013-06-20	ENVEO	1
1153	-2.42219e+06	1.32032e+06	-61.4055	-64.9986	coastline	tdm0_w063d77s64d67_33358_20130620T082343_007_AMP	2013-06-20	ENVEO	1
1154	-2.42216e+06	1.32019e+06	-61.4076	-64.9993	coastline	tdm0_w063d77s64d67_33358_20130620T082343_007_AMP	2013-06-20	ENVEO	1
1155	-2.42202e+06	1.3201e+06	-61.4077	-65.0008	coastline	tdm0_w063d77s64d67_33358_20130620T082343_007_AMP	2013-06-20	ENVEO	1
1156	-2.42197e+06	1.32007e+06	-61.4078	-65.0013	coastline	tdm0_w063d77s64d67_33358_20130620T082343_007_AMP	2013-06-20	ENVEO	1
1157	-2.42187e+06	1.32006e+06	-61.407	-65.0021	coastline	tdm0_w063d77s64d67_33358_20130620T082343_007_AMP	2013-06-20	ENVEO	1
1158	-2.42187e+06	1.31999e+06	-61.4084	-65.0024	coastline	tdm0_w063d77s64d67_33358_20130620T082343_007_AMP	2013-06-20	ENVEO	1
1159	-2.42187e+06	1.31988e+06	-61.4103	-65.0029	coastline	tdm0_w063d77s64d67_33358_20130620T082343_007_AMP	2013-06-20	ENVEO	1
1160	-2.4218e+06	1.31978e+06	-61.4115	-65.0038	coastline	tdm0_w063d77s64d67_33358_20130620T082343_007_AMP	2013-06-20	ENVEO	1
1161	-2.42173e+06	1.31969e+06	-61.4124	-65.0048	coastline	tdm0_w063d77s64d67_33358_20130620T082343_007_AMP	2013-06-20	ENVEO	1
1162	-2.42165e+06	1.31966e+06	-61.4121	-65.0055	coastline	tdm0_w063d77s64d67_33358_20130620T082343_007_AMP	2013-06-20	ENVEO	1
1163	-2.4216e+06	1.31956e+06	-61.4135	-65.0063	coastline	tdm0_w063d77s64d67_33358_20130620T082343_007_AMP	2013-06-20	ENVEO	1
1164	-2.42153e+06	1.3194e+06	-61.4157	-65.0075	coastline	tdm0_w063d77s64d67_33358_20130620T082343_007_AMP	2013-06-20	ENVEO	1
1165	-2.42143e+06	1.31932e+06	-61.4161	-65.0086	coastline	tdm0_w063d77s64d67_33358_20130620T082343_007_AMP	2013-06-20	ENVEO	1
1166	-2.4213e+06	1.3192e+06	-61.4171	-65.0101	coastline	tdm0_w063d77s64d67_33358_20130620T082343_007_AMP	2013-06-20	ENVEO	1
1167	-2.42127e+06	1.31909e+06	-61.4189	-65.0108	coastline	tdm0_w063d77s64d67_33358_20130620T082343_007_AMP	2013-06-20	ENVEO	1
1168	-2.42118e+06	1.31902e+06	-61.4191	-65.0118	coastline	tdm0_w063d77s64d67_33358_20130620T082343_007_AMP	2013-06-20	ENVEO	1
1169	-2.42096e+06	1.31892e+06	-61.4188	-65.0139	coastline	tdm0_w063d77s64d67_33358_20130620T082343_007_AMP	2013-06-20	ENVEO	1
1170	-2.42076e+06	1.31881e+06	-61.4189	-65.0159	coastline	tdm0_w063d77s64d67_33358_20130620T082343_007_AMP	2013-06-20	ENVEO	1
1171	-2.42064e+06	1.31869e+06	-61.4197	-65.0174	coastline	tdm0_w063d77s64d67_33358_20130620T082343_007_AMP	2013-06-20	ENVEO	1
1172	-2.42019e+06	1.31843e+06	-61.42	-65.0219	coastline	tdm0_w063d77s64d67_33358_20130620T082343_007_AMP	2013-06-20	ENVEO	1
1173	-2.42012e+06	1.31847e+06	-61.4187	-65.0223	coastline	tdm0_w063d77s64d67_33358_20130620T082343_007_AMP	2013-06-20	ENVEO	1
1174	-2.41999e+06	1.31851e+06	-61.4166	-65.0231	coastline	tdm0_w063d77s64d67_33358_20130620T082343_007_AMP	2013-06-20	ENVEO	1
1175	-2.41982e+06	1.31851e+06	-61.4149	-65.0244	coastline	tdm0_w063d77s64d67_33358_20130620T082343_007_AMP	2013-06-20	ENVEO	1
1176	-2.4196e+06	1.31848e+06	-61.4134	-65.0262	coastline	tdm0_w063d77s64d67_33358_20130620T082343_007_AMP	2013-06-20	ENVEO	1
1177	-2.41949e+06	1.31847e+06	-61.4124	-65.0272	coastline	tdm0_w063d77s64d67_33358_20130620T082343_007_AMP	2013-06-20	ENVEO	1
1178	-2.41932e+06	1.31848e+06	-61.4106	-65.0284	coastline	tdm0_w063d77s64d67_33358_20130620T082343_007_AMP	2013-06-20	ENVEO	1
1179	-2.41914e+06	1.3185e+06	-61.4083	-65.0297	coastline	tdm0_w063d77s64d67_33358_20130620T082343_007_AMP	2013-06-20	ENVEO	1
1180	-2.41904e+06	1.3185e+06	-61.4073	-65.0305	coastline	tdm0_w063d77s64d67_33358_20130620T082343_007_AMP	2013-06-20	ENVEO	1
1181	-2.41887e+06	1.31849e+06	-61.4059	-65.0319	coastline	tdm0_w063d77s64d67_33358_20130620T082343_007_AMP	2013-06-20	ENVEO	1
1182	-2.41868e+06	1.31847e+06	-61.4044	-65.0334	coastline	tdm0_w063d77s64d67_33358_20130620T082343_007_AMP	2013-06-20	ENVEO	1
1183	-2.41848e+06	1.3184e+06	-61.4036	-65.0353	coastline	tdm0_w063d77s64d67_33358_20130620T082343_007_AMP	2013-06-20	ENVEO	1
1184	-2.41824e+06	1.31834e+06	-61.4022	-65.0374	coastline	tdm0_w063d77s64d67_33358_20130620T082343_007_AMP	2013-06-20	ENVEO	1
1185	-2.41802e+06	1.31828e+06	-61.4013	-65.0393	coastline	tdm0_w063d77s64d67_33358_20130620T082343_007_AMP	2013-06-20	ENVEO	1
1186	-2.41764e+06	1.31817e+06	-61.3994	-65.0427	coastline	tdm0_w063d77s64d67_33358_20130620T082343_007_AMP	2013-06-20	ENVEO	1
1187	-2.41755e+06	1.31816e+06	-61.3987	-65.0434	coastline	tdm0_w063d77s64d67_33358_20130620T082343_007_AMP	2013-06-20	ENVEO	1
1188	-2.41744e+06	1.31816e+06	-61.3976	-65.0443	coastline	tdm0_w063d77s64d67_33358_20130620T082343_007_AMP	2013-06-20	ENVEO	1
1189	-2.41722e+06	1.31808e+06	-61.3969	-65.0463	coastline	tdm0_w063d77s64d67_33358_20130620T082343_007_AMP	2013-06-20	ENVEO	1
1190	-2.41703e+06	1.31804e+06	-61.3958	-65.048	coastline	tdm0_w063d77s64d67_33358_20130620T082343_007_AMP	2013-06-20	ENVEO	1
1191	-2.41696e+06	1.318e+06	-61.3957	-65.0486	coastline	tdm0_w063d77s64d67_33358_20130620T082343_007_AMP	2013-06-20	ENVEO	1
1192	-2.41684e+06	1.31798e+06	-61.3949	-65.0497	coastline	tdm0_w063d77s64d67_33358_20130620T082343_007_AMP	2013-06-20	ENVEO	1
1193	-2.41668e+06	1.31803e+06	-61.3925	-65.0507	coastline	tdm0_w063d77s64d67_33358_20130620T082343_007_AMP	2013-06-20	ENVEO	1
1194	-2.41661e+06	1.31811e+06	-61.3904	-65.0509	coastline	tdm0_w063d77s64d67_33358_20130620T082343_007_AMP	2013-06-20	ENVEO	1
1195	-2.41661e+06	1.31824e+06	-61.3879	-65.0503	coastline	tdm0_w063d77s64d67_33358_20130620T082343_007_AMP	2013-06-20	ENVEO	1
1196	-2.41667e+06	1.3185e+06	-61.3837	-65.0488	coastline	tdm0_w063d77s64d67_33358_20130620T082343_007_AMP	2013-06-20	ENVEO	1
1197	-2.41667e+06	1.31869e+06	-61.3802	-65.048	coastline	tdm0_w063d77s64d67_33358_20130620T082343_007_AMP	2013-06-20	ENVEO	1
1198	-2.41661e+06	1.3188e+06	-61.3778	-65.048	coastline	tdm0_w063d77s64d67_33358_20130620T082343_007_AMP	2013-06-20	ENVEO	1
1199	-2.41659e+06	1.31892e+06	-61.3753	-65.0477	coastline	tdm0_w063d77s64d67_33358_20130620T082343_007_AMP	2013-06-20	ENVEO	1
1200	-2.41644e+06	1.31918e+06	-61.3691	-65.0477	coastline	tdm0_w063d77s64d67_33358_20130620T082343_007_AMP	2013-06-20	ENVEO	1
1201	-2.41628e+06	1.31935e+06	-61.3642	-65.0482	coastline	tdm0_w063d77s64d67_33358_20130620T082343_007_AMP	2013-06-20	ENVEO	1
1202	-2.41613e+06	1.31956e+06	-61.3589	-65.0485	coastline	tdm0_w063d77s64d67_33358_20130620T082343_007_AMP	2013-06-20	ENVEO	1
1203	-2.41609e+06	1.31963e+06	-61.3572	-65.0485	coastline	tdm0_w063d77s64d67_33358_20130620T082343_007_AMP	2013-06-20	ENVEO	1
1204	-2.41605e+06	1.3197e+06	-61.3556	-65.0485	coastline	tdm0_w063d77s64d67_33358_20130620T082343_007_AMP	2013-06-20	ENVEO	1
1205	-2.41604e+06	1.31973e+06	-61.3549	-65.0485	coastline	tdm0_w063d77s64d67_33358_20130620T082343_007_AMP	2013-06-20	ENVEO	1
1206	-2.41603e+06	1.31979e+06	-61.3539	-65.0483	coastline	tdm0_w063d77s64d67_33358_20130620T082343_007_AMP	2013-06-20	ENVEO	1
1207	-2.41601e+06	1.32002e+06	-61.3495	-65.0475	coastline	tdm0_w063d77s64d67_33358_20130620T082343_007_AMP	2013-06-20	ENVEO	1
1208	-2.41596e+06	1.32022e+06	-61.3452	-65.047	coastline	tdm0_w063d77s64d67_33358_20130620T082343_007_AMP	2013-06-20	ENVEO	1
1209	-2.41596e+06	1.32046e+06	-61.3408	-65.046	coastline	tdm0_w063d77s64d67_33358_20130620T082343_007_AMP	2013-06-20	ENVEO	1
1210	-2.41593e+06	1.32058e+06	-61.3384	-65.0457	coastline	tdm0_w063d77s64d67_33358_20130620T082343_007_AMP	2013-06-20	ENVEO	1
1211	-2.41592e+06	1.32073e+06	-61.3356	-65.0452	coastline	tdm0_w063d77s64d67_33358_20130620T082343_007_AMP	2013-06-20	ENVEO	1
1212	-2.41591e+06	1.32088e+06	-61.3327	-65.0447	coastline	tdm0_w063d77s64d67_33358_20130620T082343_007_AMP	2013-06-20	ENVEO	1
1213	-2.41588e+06	1.32102e+06	-61.3299	-65.0442	coastline	tdm0_w063d77s64d67_33358_20130620T082343_007_AMP	2013-06-20	ENVEO	1
1214	-2.41585e+06	1.32114e+06	-61.3274	-65.044	coastline	tdm0_w063d77s64d67_33358_20130620T082343_007_AMP	2013-06-20	ENVEO	1
1215	-2.41587e+06	1.32127e+06	-61.3252	-65.0433	coastline	tdm0_w063d77s64d67_33358_20130620T082343_007_AMP	2013-06-20	ENVEO	1
1216	-2.41609e+06	1.32137e+06	-61.3256	-65.0412	coastline	tdm0_w063d77s64d67_33358_20130620T082343_007_AMP	2013-06-20	ENVEO	1
1217	-2.41611e+06	1.32152e+06	-61.3231	-65.0404	coastline	tdm0_w063d77s64d67_33358_20130620T082343_007_AMP	2013-06-20	ENVEO	1
1218	-2.41609e+06	1.32171e+06	-61.3194	-65.0397	coastline	tdm0_w063d77s64d67_33358_20130620T082343_007_AMP	2013-06-20	ENVEO	1
1219	-2.41611e+06	1.32187e+06	-61.3167	-65.0389	coastline	tdm0_w063d77s64d67_33358_20130620T082343_007_AMP	2013-06-20	ENVEO	1
1220	-2.41615e+06	1.32206e+06	-61.3136	-65.0378	coastline	tdm0_w063d77s64d67_33358_20130620T082343_007_AMP	2013-06-20	ENVEO	1
1221	-2.41616e+06	1.32218e+06	-61.3114	-65.0372	coastline	tdm0_w063d77s64d67_33358_20130620T082343_007_AMP	2013-06-20	ENVEO	1
1222	-2.41624e+06	1.32233e+06	-61.3095	-65.036	coastline	tdm0_w063d77s64d67_33358_20130620T082343_007_AMP	2013-06-20	ENVEO	1
1223	-2.4163e+06	1.32243e+06	-61.3082	-65.0351	coastline	tdm0_w063d77s64d67_33358_20130620T082343_007_AMP	2013-06-20	ENVEO	1
1224	-2.41632e+06	1.32261e+06	-61.3051	-65.0342	coastline	tdm0_w063d77s64d67_33358_20130620T082343_007_AMP	2013-06-20	ENVEO	1
1225	-2.41634e+06	1.32278e+06	-61.3023	-65.0333	coastline	tdm0_w063d77s64d67_33358_20130620T082343_007_AMP	2013-06-20	ENVEO	1
1226	-2.41636e+06	1.32296e+06	-61.2992	-65.0323	coastline	tdm0_w063d77s64d67_33358_20130620T082343_007_AMP	2013-06-20	ENVEO	1
1227	-2.41636e+06	1.32314e+06	-61.2959	-65.0316	coastline	tdm0_w063d77s64d67_33358_20130620T082343_007_AMP	2013-06-20	ENVEO	1
1228	-2.41639e+06	1.32329e+06	-61.2935	-65.0308	coastline	tdm0_w063d77s64d67_33358_20130620T082343_007_AMP	2013-06-20	ENVEO	1
1229	-2.41649e+06	1.32342e+06	-61.2922	-65.0295	coastline	tdm0_w063d77s64d67_33358_20130620T082343_007_AMP	2013-06-20	ENVEO	1
1230	-2.41652e+06	1.32354e+06	-61.2903	-65.0287	coastline	tdm0_w063d77s64d67_33358_20130620T082343_007_AMP	2013-06-20	ENVEO	1
1231	-2.41652e+06	1.32368e+06	-61.2878	-65.0281	coastline	tdm0_w063d77s64d67_33358_20130620T082343_007_AMP	2013-06-20	ENVEO	1
1232	-2.41652e+06	1.3239e+06	-61.2837	-65.0272	coastline	tdm0_w063d77s64d67_33358_20130620T082343_007_AMP	2013-06-20	ENVEO	1
1233	-2.41655e+06	1.324e+06	-61.2821	-65.0265	coastline	tdm0_w063d77s64d67_33358_20130620T082343_007_AMP	2013-06-20	ENVEO	1
1234	-2.41658e+06	1.3241e+06	-61.2805	-65.0259	coastline	tdm0_w063d77s64d67_33358_20130620T082343_007_AMP	2013-06-20	ENVEO	1
1235	-2.41662e+06	1.32434e+06	-61.2767	-65.0245	coastline	tdm0_w063d77s64d67_33358_20130620T082343_007_AMP	2013-06-20	ENVEO	1
1236	-2.41663e+06	1.32457e+06	-61.2727	-65.0235	coastline	tdm0_w063d77s64d67_33358_20130620T082343_007_AMP	2013-06-20	ENVEO	1
1237	-2.41662e+06	1.32483e+06	-61.2678	-65.0225	coastline	tdm0_w063d77s64d67_33358_20130620T082343_007_AMP	2013-06-20	ENVEO	1
1238	-2.41685e+06	1.32515e+06	-61.2641	-65.0193	coastline	tdm0_w063d77s64d67_33358_20130620T082343_007_AMP	2013-06-20	ENVEO	1
1239	-2.41702e+06	1.32557e+06	-61.2582	-65.0163	coastline	tdm0_w063d77s64d67_33358_20130620T082343_007_AMP	2013-06-20	ENVEO	1
1240	-2.41706e+06	1.32575e+06	-61.2553	-65.0152	coastline	tdm0_w063d77s64d67_33358_20130620T082343_007_AMP	2013-06-20	ENVEO	1
1241	-2.41706e+06	1.32607e+06	-61.2496	-65.0138	coastline	tdm0_w063d77s64d67_33358_20130620T082343_007_AMP	2013-06-20	ENVEO	1
1242	-2.41718e+06	1.32632e+06	-61.2462	-65.0119	coastline	tdm0_w063d77s64d67_33358_20130620T082343_007_AMP	2013-06-20	ENVEO	1
1243	-2.41715e+06	1.32654e+06	-61.2418	-65.0111	coastline	tdm0_w063d77s64d67_33358_20130620T082343_007_AMP	2013-06-20	ENVEO	1
1244	-2.41717e+06	1.32663e+06	-61.2403	-65.0106	coastline	tdm0_w063d77s64d67_33358_20130620T082343_007_AMP	2013-06-20	ENVEO	1
1245	-2.41716e+06	1.32666e+06	-61.2399	-65.0106	coastline	tdm0_w063d77s64d67_33358_20130620T082343_007_AMP	2013-06-20	ENVEO	1
1246	-2.41711e+06	1.32679e+06	-61.2369	-65.0104	coastline	tdm0_w063d77s64d67_33358_20130620T082343_007_AMP	2013-06-20	ENVEO	1
1247	-2.41712e+06	1.327e+06	-61.2331	-65.0095	coastline	tdm0_w063d77s64d67_33358_20130620T082343_007_AMP	2013-06-20	ENVEO	1
1248	-2.41715e+06	1.32715e+06	-61.2308	-65.0086	coastline	tdm0_w063d77s64d67_33358_20130620T082343_007_AMP	2013-06-20	ENVEO	1
1249	-2.41724e+06	1.3272e+06	-61.2306	-65.0077	coastline	tdm0_w063d77s64d67_33358_20130620T082343_007_AMP	2013-06-20	ENVEO	1
1250	-2.41727e+06	1.32724e+06	-61.2302	-65.0073	coastline	tdm0_w063d77s64d67_33358_20130620T082343_007_AMP	2013-06-20	ENVEO	1
1251	-2.41729e+06	1.32731e+06	-61.2292	-65.0068	coastline	tdm0_w063d77s64d67_33358_20130620T082343_007_AMP	2013-06-20	ENVEO	1
1252	-2.41726e+06	1.32755e+06	-61.2245	-65.0061	coastline	tdm0_w063d77s64d67_33358_20130620T082343_007_AMP	2013-06-20	ENVEO	1
1253	-2.41722e+06	1.32765e+06	-61.2223	-65.0059	coastline	tdm0_w063d77s64d67_33358_20130620T082343_007_AMP	2013-06-20	ENVEO	1
1254	-2.41722e+06	1.32778e+06	-61.2201	-65.0054	coastline	tdm0_w063d77s64d67_33358_20130620T082343_007_AMP	2013-06-20	ENVEO	1
1255	-2.41715e+06	1.32802e+06	-61.2149	-65.005	coastline	tdm0_w063d77s64d67_33358_20130620T082343_007_AMP	2013-06-20	ENVEO	1
1256	-2.41711e+06	1.32807e+06	-61.2136	-65.005	coastline	tdm0_w063d77s64d67_33358_20130620T082343_007_AMP	2013-06-20	ENVEO	1
1257	-2.41712e+06	1.32816e+06	-61.2121	-65.0046	coastline	tdm0_w063d77s64d67_33358_20130620T082343_007_AMP	2013-06-20	ENVEO	1
1258	-2.41732e+06	1.32821e+06	-61.2132	-65.0028	coastline	tdm0_w063d77s64d67_33358_20130620T082343_007_AMP	2013-06-20	ENVEO	1
1259	-2.41742e+06	1.32832e+06	-61.2122	-65.0015	coastline	tdm0_w063d77s64d67_33358_20130620T082343_007_AMP	2013-06-20	ENVEO	1
1260	-2.41748e+06	1.32842e+06	-61.2109	-65.0007	coastline	tdm0_w063d77s64d67_33358_20130620T082343_007_AMP	2013-06-20	ENVEO	1
1261	-2.41748e+06	1.32863e+06	-61.2071	-64.9998	coastline	tdm0_w063d77s64d67_33358_20130620T082343_007_AMP	2013-06-20	ENVEO	1
1262	-2.41758e+06	1.32873e+06	-61.2062	-64.9986	coastline	tdm0_w063d77s64d67_33358_20130620T082343_007_AMP	2013-06-20	ENVEO	1
1263	-2.41769e+06	1.32882e+06	-61.2058	-64.9973	coastline	tdm0_w063d77s64d67_33358_20130620T082343_007_AMP	2013-06-20	ENVEO	1
1264	-2.4177e+06	1.32882e+06	-61.2058	-64.9973	coastline	tdm0_w063d77s64d67_33358_20130620T082343_007_AMP	2013-06-20	ENVEO	1
1265	-2.4178e+06	1.32905e+06	-61.2026	-64.9956	coastline	tdm0_w063d77s64d67_33358_20130620T082343_007_AMP	2013-06-20	ENVEO	1
1266	-2.41787e+06	1.32912e+06	-61.2022	-64.9947	coastline	tdm0_w063d77s64d67_33358_20130620T082343_007_AMP	2013-06-20	ENVEO	1
1267	-2.4179e+06	1.32919e+06	-61.2011	-64.9942	coastline	tdm0_w063d77s64d67_33358_20130620T082343_007_AMP	2013-06-20	ENVEO	1
1268	-2.41793e+06	1.32927e+06	-61.1998	-64.9936	coastline	tdm0_w063d77s64d67_33358_20130620T082343_007_AMP	2013-06-20	ENVEO	1
1269	-2.41795e+06	1.32934e+06	-61.1988	-64.9932	coastline	tdm0_w063d77s64d67_33358_20130620T082343_007_AMP	2013-06-20	ENVEO	1
1270	-2.41792e+06	1.32944e+06	-61.1967	-64.9929	coastline	tdm0_w063d77s64d67_33358_20130620T082343_007_AMP	2013-06-20	ENVEO	1
1271	-2.41789e+06	1.32951e+06	-61.1952	-64.9929	coastline	tdm0_w063d77s64d67_33358_20130620T082343_007_AMP	2013-06-20	ENVEO	1
1272	-2.41788e+06	1.32953e+06	-61.1947	-64.9929	coastline	tdm0_w063d77s64d67_33358_20130620T082343_007_AMP	2013-06-20	ENVEO	1
1273	-2.4179e+06	1.32966e+06	-61.1927	-64.9922	coastline	tdm0_w063d77s64d67_33358_20130620T082343_007_AMP	2013-06-20	ENVEO	1
1274	-2.41795e+06	1.32971e+06	-61.192	-64.9916	coastline	tdm0_w063d77s64d67_33358_20130620T082343_007_AMP	2013-06-20	ENVEO	1
1275	-2.41802e+06	1.32973e+06	-61.1924	-64.991	coastline	tdm0_w063d77s64d67_33358_20130620T082343_007_AMP	2013-06-20	ENVEO	1
1276	-2.41805e+06	1.32977e+06	-61.1921	-64.9905	coastline	tdm0_w063d77s64d67_33358_20130620T082343_007_AMP	2013-06-20	ENVEO	1
1277	-2.4181e+06	1.32978e+06	-61.1924	-64.9901	coastline	tdm0_w063d77s64d67_33358_20130620T082343_007_AMP	2013-06-20	ENVEO	1
1278	-2.41811e+06	1.32978e+06	-61.1924	-64.99	coastline	tdm0_w063d77s64d67_33358_20130620T082343_007_AMP	2013-06-20	ENVEO	1
1279	-2.41815e+06	1.32988e+06	-61.1909	-64.9894	coastline	tdm0_w063d77s64d67_33358_20130620T082343_007_AMP	2013-06-20	ENVEO	1
1280	-2.41815e+06	1.32996e+06	-61.1896	-64.989	coastline	tdm0_w063d77s64d67_33358_20130620T082343_007_AMP	2013-06-20	ENVEO	1
1281	-2.41815e+06	1.33007e+06	-61.1876	-64.9885	coastline	tdm0_w063d77s64d67_33358_20130620T082343_007_AMP	2013-06-20	ENVEO	1
1282	-2.41817e+06	1.33012e+06	-61.1869	-64.9882	coastline	tdm0_w063d77s64d67_33358_20130620T082343_007_AMP	2013-06-20	ENVEO	1
1283	-2.4182e+06	1.33021e+06	-61.1856	-64.9875	coastline	tdm0_w063d77s64d67_33358_20130620T082343_007_AMP	2013-06-20	ENVEO	1
1284	-2.41817e+06	1.33039e+06	-61.1821	-64.987	coastline	tdm0_w063d77s64d67_33358_20130620T082343_007_AMP	2013-06-20	ENVEO	1
1285	-2.41817e+06	1.33039e+06	-61.182	-64.987	coastline	tdm0_w063d77s64d67_33358_20130620T082343_007_AMP	2013-06-20	ENVEO	1
1286	-2.41818e+06	1.33044e+06	-61.1811	-64.9867	coastline	tdm0_w063d77s64d67_33358_20130620T082343_007_AMP	2013-06-20	ENVEO	1
1287	-2.4182e+06	1.33059e+06	-61.1786	-64.9859	coastline	tdm0_w063d77s64d67_33358_20130620T082343_007_AMP	2013-06-20	ENVEO	1
1288	-2.41822e+06	1.33068e+06	-61.1771	-64.9854	coastline	tdm0_w063d77s64d67_33358_20130620T082343_007_AMP	2013-06-20	ENVEO	1
1289	-2.41816e+06	1.33092e+06	-61.1722	-64.9848	coastline	tdm0_w063d77s64d67_33358_20130620T082343_007_AMP	2013-06-20	ENVEO	1
1290	-2.41817e+06	1.33101e+06	-61.1707	-64.9844	coastline	tdm0_w063d77s64d67_33358_20130620T082343_007_AMP	2013-06-20	ENVEO	1
1291	-2.41817e+06	1.33111e+06	-61.1689	-64.9839	coastline	tdm0_w063d77s64d67_33358_20130620T082343_007_AMP	2013-06-20	ENVEO	1
1292	-2.41809e+06	1.33121e+06	-61.1663	-64.9841	coastline	tdm0_w063d77s64d67_33358_20130620T082343_007_AMP	2013-06-20	ENVEO	1
1293	-2.418e+06	1.33137e+06	-61.1625	-64.9842	coastline	tdm0_w063d77s64d67_33358_20130620T082343_007_AMP	2013-06-20	ENVEO	1
1294	-2.41788e+06	1.33157e+06	-61.1577	-64.9842	coastline	tdm0_w063d77s64d67_33358_20130620T082343_007_AMP	2013-06-20	ENVEO	1
1295	-2.41783e+06	1.33165e+06	-61.1558	-64.9843	coastline	tdm0_w063d77s64d67_33358_20130620T082343_007_AMP	2013-06-20	ENVEO	1
1296	-2.41773e+06	1.33178e+06	-61.1523	-64.9845	coastline	tdm0_w063d77s64d67_33358_20130620T082343_007_AMP	2013-06-20	ENVEO	1
1297	-2.41767e+06	1.33186e+06	-61.1502	-64.9847	coastline	tdm0_w063d77s64d67_33358_20130620T082343_007_AMP	2013-06-20	ENVEO	1
1298	-2.41758e+06	1.33199e+06	-61.1471	-64.9848	coastline	tdm0_w063d77s64d67_33358_20130620T082343_007_AMP	2013-06-20	ENVEO	1
1299	-2.41751e+06	1.33206e+06	-61.1451	-64.985	coastline	tdm0_w063d77s64d67_33358_20130620T082343_007_AMP	2013-06-20	ENVEO	1
1300	-2.41739e+06	1.33216e+06	-61.1421	-64.9855	coastline	tdm0_w063d77s64d67_33358_20130620T082343_007_AMP	2013-06-20	ENVEO	1
1301	-2.41739e+06	1.33216e+06	-61.142	-64.9855	coastline	tdm0_w063d77s64d67_33358_20130620T082343_007_AMP	2013-06-20	ENVEO	1
1302	-2.41734e+06	1.3322e+06	-61.1407	-64.9857	coastline	tdm0_w063d77s64d67_33358_20130620T082343_007_AMP	2013-06-20	ENVEO	1
1303	-2.41722e+06	1.33231e+06	-61.1377	-64.9862	coastline	tdm0_w063d77s64d67_33358_20130620T082343_007_AMP	2013-06-20	ENVEO	1
1304	-2.41715e+06	1.33241e+06	-61.1351	-64.9864	coastline	tdm0_w063d77s64d67_33358_20130620T082343_007_AMP	2013-06-20	ENVEO	1
1305	-2.41714e+06	1.33242e+06	-61.1348	-64.9864	coastline	tdm0_w063d77s64d67_33358_20130620T082343_007_AMP	2013-06-20	ENVEO	1
1306	-2.4171e+06	1.33248e+06	-61.1332	-64.9864	coastline	tdm0_w063d77s64d67_33358_20130620T082343_007_AMP	2013-06-20	ENVEO	1
1307	-2.41699e+06	1.33254e+06	-61.1311	-64.987	coastline	tdm0_w063d77s64d67_33358_20130620T082343_007_AMP	2013-06-20	ENVEO	1
1308	-2.41685e+06	1.33254e+06	-61.1296	-64.9881	coastline	tdm0_w063d77s64d67_33358_20130620T082343_007_AMP	2013-06-20	ENVEO	1
1309	-2.41671e+06	1.3325e+06	-61.1289	-64.9893	coastline	tdm0_w063d77s64d67_33358_20130620T082343_007_AMP	2013-06-20	ENVEO	1
1310	-2.41663e+06	1.33246e+06	-61.1288	-64.9901	coastline	tdm0_w063d77s64d67_33358_20130620T082343_007_AMP	2013-06-20	ENVEO	1
1311	-2.41658e+06	1.33244e+06	-61.1289	-64.9905	coastline	tdm0_w063d77s64d67_33358_20130620T082343_007_AMP	2013-06-20	ENVEO	1
1312	-2.41644e+06	1.33237e+06	-61.1287	-64.9919	coastline	tdm0_w063d77s64d67_33358_20130620T082343_007_AMP	2013-06-20	ENVEO	1
1313	-2.41636e+06	1.33231e+06	-61.1289	-64.9928	coastline	tdm0_w063d77s64d67_33358_20130620T082343_007_AMP	2013-06-20	ENVEO	1
1314	-2.41634e+06	1.3323e+06	-61.1289	-64.993	coastline	tdm0_w063d77s64d67_33358_20130620T082343_007_AMP	2013-06-20	ENVEO	1
1315	-2.4163e+06	1.33229e+06	-61.1287	-64.9934	coastline	tdm0_w063d77s64d67_33358_20130620T082343_007_AMP	2013-06-20	ENVEO	1
1316	-2.41616e+06	1.33226e+06	-61.1279	-64.9946	coastline	tdm0_w063d77s64d67_33358_20130620T082343_007_AMP	2013-06-20	ENVEO	1
1317	-2.41607e+06	1.33222e+06	-61.1276	-64.9954	coastline	tdm0_w063d77s64d67_33358_20130620T082343_007_AMP	2013-06-20	ENVEO	1
1318	-2.41602e+06	1.3322e+06	-61.1277	-64.9959	coastline	tdm0_w063d77s64d67_33358_20130620T082343_007_AMP	2013-06-20	ENVEO	1
1319	-2.41598e+06	1.33215e+06	-61.128	-64.9964	coastline	tdm0_w063d77s64d67_33358_20130620T082343_007_AMP	2013-06-20	ENVEO	1
1320	-2.41587e+06	1.33211e+06	-61.1276	-64.9974	coastline	tdm0_w063d77s64d67_33358_20130620T082343_007_AMP	2013-06-20	ENVEO	1
1321	-2.41582e+06	1.3321e+06	-61.1274	-64.9979	coastline	tdm0_w063d77s64d67_33358_20130620T082343_007_AMP	2013-06-20	ENVEO	1
1322	-2.41569e+06	1.33207e+06	-61.1266	-64.999	coastline	tdm0_w063d77s64d67_33358_20130620T082343_007_AMP	2013-06-20	ENVEO	1
1323	-2.41543e+06	1.33203e+06	-61.1247	-65.0012	coastline	tdm0_w063d77s64d67_33358_20130620T082343_007_AMP	2013-06-20	ENVEO	1
1324	-2.41536e+06	1.33203e+06	-61.1241	-65.0017	coastline	tdm0_w063d77s64d67_33358_20130620T082343_007_AMP	2013-06-20	ENVEO	1
1325	-2.41531e+06	1.33204e+06	-61.1233	-65.0021	coastline	tdm0_w063d77s64d67_33358_20130620T082343_007_AMP	2013-06-20	ENVEO	1
1326	-2.41516e+06	1.33212e+06	-61.1204	-65.0029	coastline	tdm0_w063d77s64d67_33358_20130620T082343_007_AMP	2013-06-20	ENVEO	1
1327	-2.41505e+06	1.33213e+06	-61.119	-65.0036	coastline	tdm0_w063d77s64d67_33358_20130620T082343_007_AMP	2013-06-20	ENVEO	1
1328	-2.41489e+06	1.33225e+06	-61.1153	-65.0044	coastline	tdm0_w063d77s64d67_33358_20130620T082343_007_AMP	2013-06-20	ENVEO	1
1329	-2.41488e+06	1.33226e+06	-61.1151	-65.0044	coastline	tdm0_w063d77s64d67_33358_20130620T082343_007_AMP	2013-06-20	ENVEO	1
1330	-2.41485e+06	1.33228e+06	-61.1143	-65.0046	coastline	tdm0_w063d77s64d67_33358_20130620T082343_007_AMP	2013-06-20	ENVEO	1
1331	-2.41473e+06	1.3323e+06	-61.1128	-65.0054	coastline	tdm0_w063d77s64d67_33358_20130620T082343_007_AMP	2013-06-20	ENVEO	1
1332	-2.41459e+06	1.33223e+06	-61.1126	-65.0068	coastline	tdm0_w063d77s64d67_33358_20130620T082343_007_AMP	2013-06-20	ENVEO	1
1333	-2.41449e+06	1.33218e+06	-61.1127	-65.0077	coastline	tdm0_w063d77s64d67_33358_20130620T082343_007_AMP	2013-06-20	ENVEO	1
1334	-2.41437e+06	1.3321e+06	-61.1129	-65.009	coastline	tdm0_w063d77s64d67_33358_20130620T082343_007_AMP	2013-06-20	ENVEO	1
1335	-2.41427e+06	1.33204e+06	-61.1129	-65.01	coastline	tdm0_w063d77s64d67_33358_20130620T082343_007_AMP	2013-06-20	ENVEO	1
1336	-2.41412e+06	1.33201e+06	-61.112	-65.0113	coastline	tdm0_w063d77s64d67_33358_20130620T082343_007_AMP	2013-06-20	ENVEO	1
1337	-2.41402e+06	1.33196e+06	-61.1118	-65.0123	coastline	tdm0_w063d77s64d67_33358_20130620T082343_007_AMP	2013-06-20	ENVEO	1
1338	-2.41391e+06	1.33191e+06	-61.1116	-65.0134	coastline	tdm0_w063d77s64d67_33358_20130620T082343_007_AMP	2013-06-20	ENVEO	1
1339	-2.41377e+06	1.33183e+06	-61.1117	-65.0148	coastline	tdm0_w063d77s64d67_33358_20130620T082343_007_AMP	2013-06-20	ENVEO	1
1340	-2.41354e+06	1.33177e+06	-61.1104	-65.0168	coastline	tdm0_w063d77s64d67_33358_20130620T082343_007_AMP	2013-06-20	ENVEO	1
1341	-2.41315e+06	1.3317e+06	-61.1078	-65.0201	coastline	tdm0_w063d77s64d67_33358_20130620T082343_007_AMP	2013-06-20	ENVEO	1
1342	-2.41297e+06	1.3316e+06	-61.1079	-65.0219	coastline	tdm0_w063d77s64d67_33358_20130620T082343_007_AMP	2013-06-20	ENVEO	1
1343	-2.41284e+06	1.33146e+06	-61.1091	-65.0235	coastline	tdm0_w063d77s64d67_33358_20130620T082343_007_AMP	2013-06-20	ENVEO	1
1344	-2.41272e+06	1.33133e+06	-61.1102	-65.025	coastline	tdm0_w063d77s64d67_33358_20130620T082343_007_AMP	2013-06-20	ENVEO	1
1345	-2.41247e+06	1.33119e+06	-61.1104	-65.0275	coastline	tdm0_w063d77s64d67_33358_20130620T082343_007_AMP	2013-06-20	ENVEO	1
1346	-2.41232e+06	1.33119e+06	-61.1088	-65.0287	coastline	tdm0_w063d77s64d67_33358_20130620T082343_007_AMP	2013-06-20	ENVEO	1
1347	-2.412e+06	1.3312e+06	-61.1053	-65.031	coastline	tdm0_w063d77s64d67_33358_20130620T082343_007_AMP	2013-06-20	ENVEO	1
1348	-2.41172e+06	1.3312e+06	-61.1026	-65.0332	coastline	tdm0_w063d77s64d67_33358_20130620T082343_007_AMP	2013-06-20	ENVEO	1
1349	-2.41151e+06	1.33117e+06	-61.101	-65.035	coastline	tdm0_w063d77s64d67_33358_20130620T082343_007_AMP	2013-06-20	ENVEO	1
1350	-2.41139e+06	1.33115e+06	-61.1001	-65.036	coastline	tdm0_w063d77s64d67_33358_20130620T082343_007_AMP	2013-06-20	ENVEO	1
1351	-2.41128e+06	1.33112e+06	-61.0996	-65.037	coastline	tdm0_w063d77s64d67_33358_20130620T082343_007_AMP	2013-06-20	ENVEO	1
1352	-2.4112e+06	1.33111e+06	-61.099	-65.0376	coastline	tdm0_w063d77s64d67_33358_20130620T082343_007_AMP	2013-06-20	ENVEO	1
1353	-2.41113e+06	1.33114e+06	-61.0977	-65.038	coastline	tdm0_w063d77s64d67_33358_20130620T082343_007_AMP	2013-06-20	ENVEO	1
1354	-2.411e+06	1.33124e+06	-61.0946	-65.0386	coastline	tdm0_w063d77s64d67_33358_20130620T082343_007_AMP	2013-06-20	ENVEO	1
1355	-2.41097e+06	1.33133e+06	-61.0926	-65.0384	coastline	tdm0_w063d77s64d67_33358_20130620T082343_007_AMP	2013-06-20	ENVEO	1
1356	-2.411e+06	1.33154e+06	-61.0892	-65.0373	coastline	tdm0_w063d77s64d67_33358_20130620T082343_007_AMP	2013-06-20	ENVEO	1
1357	-2.41101e+06	1.33173e+06	-61.0858	-65.0365	coastline	tdm0_w063d77s64d67_33358_20130620T082343_007_AMP	2013-06-20	ENVEO	1
1358	-2.41102e+06	1.33188e+06	-61.0832	-65.0357	coastline	tdm0_w063d77s64d67_33358_20130620T082343_007_AMP	2013-06-20	ENVEO	1
1359	-2.41106e+06	1.33206e+06	-61.0802	-65.0347	coastline	tdm0_w063d77s64d67_33358_20130620T082343_007_AMP	2013-06-20	ENVEO	1
1360	-2.41113e+06	1.33225e+06	-61.0774	-65.0333	coastline	tdm0_w063d77s64d67_33358_20130620T082343_007_AMP	2013-06-20	ENVEO	1
1361	-2.41107e+06	1.33231e+06	-61.0759	-65.0335	coastline	tdm0_w063d77s64d67_33358_20130620T082343_007_AMP	2013-06-20	ENVEO	1
1362	-2.4109e+06	1.33234e+06	-61.0736	-65.0347	coastline	tdm0_w063d77s64d67_33358_20130620T082343_007_AMP	2013-06-20	ENVEO	1
1363	-2.4107e+06	1.33232e+06	-61.072	-65.0364	coastline	tdm0_w063d77s64d67_33358_20130620T082343_007_AMP	2013-06-20	ENVEO	1
1364	-2.41057e+06	1.3323e+06	-61.071	-65.0374	coastline	tdm0_w063d77s64d67_33358_20130620T082343_007_AMP	2013-06-20	ENVEO	1
1365	-2.41051e+06	1.33232e+06	-61.0699	-65.0378	coastline	tdm0_w063d77s64d67_33358_20130620T082343_007_AMP	2013-06-20	ENVEO	1
1366	-2.41022e+06	1.33251e+06	-61.0637	-65.0392	coastline	tdm0_w063d77s64d67_33358_20130620T082343_007_AMP	2013-06-20	ENVEO	1
1367	-2.41003e+06	1.33261e+06	-61.0599	-65.0403	coastline	tdm0_w063d77s64d67_33358_20130620T082343_007_AMP	2013-06-20	ENVEO	1
1368	-2.40978e+06	1.33273e+06	-61.0552	-65.0416	coastline	tdm0_w063d77s64d67_33358_20130620T082343_007_AMP	2013-06-20	ENVEO	1
1369	-2.40976e+06	1.33274e+06	-61.0549	-65.0417	coastline	tdm0_w063d77s64d67_33358_20130620T082343_007_AMP	2013-06-20	ENVEO	1

## Sheet: CST_HGE-Crane_2016
id	x	y	lon	lat	line_type	data_src	src_time	anlst_inst	version
1	-2.40989e+06	1.33267e+06	-61.0573	-65.041	coastline	tdm0_w063d75s64d67_50559_20160727T082400_007_AMP	2016-07-27	ENVEO	1
2	-2.41003e+06	1.33261e+06	-61.0599	-65.0403	coastline	tdm0_w063d75s64d67_50559_20160727T082400_007_AMP	2016-07-27	ENVEO	1
3	-2.41022e+06	1.33251e+06	-61.0637	-65.0392	coastline	tdm0_w063d75s64d67_50559_20160727T082400_007_AMP	2016-07-27	ENVEO	1
4	-2.41051e+06	1.33232e+06	-61.0699	-65.0378	coastline	tdm0_w063d75s64d67_50559_20160727T082400_007_AMP	2016-07-27	ENVEO	1
5	-2.41057e+06	1.3323e+06	-61.071	-65.0374	coastline	tdm0_w063d75s64d67_50559_20160727T082400_007_AMP	2016-07-27	ENVEO	1
6	-2.4107e+06	1.33232e+06	-61.072	-65.0364	coastline	tdm0_w063d75s64d67_50559_20160727T082400_007_AMP	2016-07-27	ENVEO	1
7	-2.4109e+06	1.33234e+06	-61.0736	-65.0347	coastline	tdm0_w063d75s64d67_50559_20160727T082400_007_AMP	2016-07-27	ENVEO	1
8	-2.41107e+06	1.33231e+06	-61.0759	-65.0335	coastline	tdm0_w063d75s64d67_50559_20160727T082400_007_AMP	2016-07-27	ENVEO	1
9	-2.41113e+06	1.33225e+06	-61.0774	-65.0333	coastline	tdm0_w063d75s64d67_50559_20160727T082400_007_AMP	2016-07-27	ENVEO	1
10	-2.41106e+06	1.33206e+06	-61.0802	-65.0347	coastline	tdm0_w063d75s64d67_50559_20160727T082400_007_AMP	2016-07-27	ENVEO	1
11	-2.41102e+06	1.33188e+06	-61.0832	-65.0357	coastline	tdm0_w063d75s64d67_50559_20160727T082400_007_AMP	2016-07-27	ENVEO	1
12	-2.41101e+06	1.33173e+06	-61.0858	-65.0365	coastline	tdm0_w063d75s64d67_50559_20160727T082400_007_AMP	2016-07-27	ENVEO	1
13	-2.411e+06	1.33154e+06	-61.0892	-65.0373	coastline	tdm0_w063d75s64d67_50559_20160727T082400_007_AMP	2016-07-27	ENVEO	1
14	-2.41097e+06	1.33133e+06	-61.0926	-65.0384	coastline	tdm0_w063d75s64d67_50559_20160727T082400_007_AMP	2016-07-27	ENVEO	1
15	-2.411e+06	1.33124e+06	-61.0946	-65.0386	coastline	tdm0_w063d75s64d67_50559_20160727T082400_007_AMP	2016-07-27	ENVEO	1
16	-2.41113e+06	1.33114e+06	-61.0977	-65.038	coastline	tdm0_w063d75s64d67_50559_20160727T082400_007_AMP	2016-07-27	ENVEO	1
17	-2.4112e+06	1.33111e+06	-61.099	-65.0376	coastline	tdm0_w063d75s64d67_50559_20160727T082400_007_AMP	2016-07-27	ENVEO	1
18	-2.41128e+06	1.33112e+06	-61.0996	-65.037	coastline	tdm0_w063d75s64d67_50559_20160727T082400_007_AMP	2016-07-27	ENVEO	1
19	-2.41139e+06	1.33115e+06	-61.1001	-65.036	coastline	tdm0_w063d75s64d67_50559_20160727T082400_007_AMP	2016-07-27	ENVEO	1
20	-2.41151e+06	1.33117e+06	-61.101	-65.035	coastline	tdm0_w063d75s64d67_50559_20160727T082400_007_AMP	2016-07-27	ENVEO	1
21	-2.41172e+06	1.3312e+06	-61.1026	-65.0332	coastline	tdm0_w063d75s64d67_50559_20160727T082400_007_AMP	2016-07-27	ENVEO	1
22	-2.412e+06	1.3312e+06	-61.1053	-65.031	coastline	tdm0_w063d75s64d67_50559_20160727T082400_007_AMP	2016-07-27	ENVEO	1
23	-2.41232e+06	1.33119e+06	-61.1088	-65.0287	coastline	tdm0_w063d75s64d67_50559_20160727T082400_007_AMP	2016-07-27	ENVEO	1
24	-2.41247e+06	1.33119e+06	-61.1104	-65.0275	coastline	tdm0_w063d75s64d67_50559_20160727T082400_007_AMP	2016-07-27	ENVEO	1
25	-2.41272e+06	1.33133e+06	-61.1102	-65.025	coastline	tdm0_w063d75s64d67_50559_20160727T082400_007_AMP	2016-07-27	ENVEO	1
26	-2.41284e+06	1.33146e+06	-61.1091	-65.0235	coastline	tdm0_w063d75s64d67_50559_20160727T082400_007_AMP	2016-07-27	ENVEO	1
27	-2.41297e+06	1.3316e+06	-61.1079	-65.0219	coastline	tdm0_w063d75s64d67_50559_20160727T082400_007_AMP	2016-07-27	ENVEO	1
28	-2.41315e+06	1.3317e+06	-61.1078	-65.0201	coastline	tdm0_w063d75s64d67_50559_20160727T082400_007_AMP	2016-07-27	ENVEO	1
29	-2.41354e+06	1.33177e+06	-61.1104	-65.0168	coastline	tdm0_w063d75s64d67_50559_20160727T082400_007_AMP	2016-07-27	ENVEO	1
30	-2.41377e+06	1.33183e+06	-61.1117	-65.0148	coastline	tdm0_w063d75s64d67_50559_20160727T082400_007_AMP	2016-07-27	ENVEO	1
31	-2.41391e+06	1.33191e+06	-61.1116	-65.0134	coastline	tdm0_w063d75s64d67_50559_20160727T082400_007_AMP	2016-07-27	ENVEO	1
32	-2.41402e+06	1.33196e+06	-61.1118	-65.0123	coastline	tdm0_w063d75s64d67_50559_20160727T082400_007_AMP	2016-07-27	ENVEO	1
33	-2.41412e+06	1.33201e+06	-61.112	-65.0113	coastline	tdm0_w063d75s64d67_50559_20160727T082400_007_AMP	2016-07-27	ENVEO	1
34	-2.41427e+06	1.33204e+06	-61.1129	-65.01	coastline	tdm0_w063d75s64d67_50559_20160727T082400_007_AMP	2016-07-27	ENVEO	1
35	-2.41437e+06	1.3321e+06	-61.1129	-65.009	coastline	tdm0_w063d75s64d67_50559_20160727T082400_007_AMP	2016-07-27	ENVEO	1
36	-2.41449e+06	1.33218e+06	-61.1127	-65.0077	coastline	tdm0_w063d75s64d67_50559_20160727T082400_007_AMP	2016-07-27	ENVEO	1
37	-2.41459e+06	1.33223e+06	-61.1126	-65.0068	coastline	tdm0_w063d75s64d67_50559_20160727T082400_007_AMP	2016-07-27	ENVEO	1
38	-2.41473e+06	1.3323e+06	-61.1128	-65.0054	coastline	tdm0_w063d75s64d67_50559_20160727T082400_007_AMP	2016-07-27	ENVEO	1
39	-2.41485e+06	1.33228e+06	-61.1143	-65.0046	coastline	tdm0_w063d75s64d67_50559_20160727T082400_007_AMP	2016-07-27	ENVEO	1
40	-2.41488e+06	1.33226e+06	-61.1151	-65.0044	coastline	tdm0_w063d75s64d67_50559_20160727T082400_007_AMP	2016-07-27	ENVEO	1
41	-2.41489e+06	1.33225e+06	-61.1153	-65.0044	coastline	tdm0_w063d75s64d67_50559_20160727T082400_007_AMP	2016-07-27	ENVEO	1
42	-2.41505e+06	1.33213e+06	-61.119	-65.0036	coastline	tdm0_w063d75s64d67_50559_20160727T082400_007_AMP	2016-07-27	ENVEO	1
43	-2.41516e+06	1.33212e+06	-61.1204	-65.0029	coastline	tdm0_w063d75s64d67_50559_20160727T082400_007_AMP	2016-07-27	ENVEO	1
44	-2.41531e+06	1.33204e+06	-61.1233	-65.0021	coastline	tdm0_w063d75s64d67_50559_20160727T082400_007_AMP	2016-07-27	ENVEO	1
45	-2.41536e+06	1.33203e+06	-61.1241	-65.0017	coastline	tdm0_w063d75s64d67_50559_20160727T082400_007_AMP	2016-07-27	ENVEO	1
46	-2.41543e+06	1.33203e+06	-61.1247	-65.0012	coastline	tdm0_w063d75s64d67_50559_20160727T082400_007_AMP	2016-07-27	ENVEO	1
47	-2.41569e+06	1.33207e+06	-61.1266	-64.999	coastline	tdm0_w063d75s64d67_50559_20160727T082400_007_AMP	2016-07-27	ENVEO	1
48	-2.41582e+06	1.3321e+06	-61.1274	-64.9979	coastline	tdm0_w063d75s64d67_50559_20160727T082400_007_AMP	2016-07-27	ENVEO	1
49	-2.41587e+06	1.33211e+06	-61.1276	-64.9974	coastline	tdm0_w063d75s64d67_50559_20160727T082400_007_AMP	2016-07-27	ENVEO	1
50	-2.41598e+06	1.33215e+06	-61.128	-64.9964	coastline	tdm0_w063d75s64d67_50559_20160727T082400_007_AMP	2016-07-27	ENVEO	1
51	-2.41602e+06	1.3322e+06	-61.1277	-64.9959	coastline	tdm0_w063d75s64d67_50559_20160727T082400_007_AMP	2016-07-27	ENVEO	1
52	-2.41607e+06	1.33222e+06	-61.1276	-64.9954	coastline	tdm0_w063d75s64d67_50559_20160727T082400_007_AMP	2016-07-27	ENVEO	1
53	-2.41616e+06	1.33226e+06	-61.1279	-64.9946	coastline	tdm0_w063d75s64d67_50559_20160727T082400_007_AMP	2016-07-27	ENVEO	1
54	-2.4163e+06	1.33229e+06	-61.1287	-64.9934	coastline	tdm0_w063d75s64d67_50559_20160727T082400_007_AMP	2016-07-27	ENVEO	1
55	-2.41634e+06	1.3323e+06	-61.1289	-64.993	coastline	tdm0_w063d75s64d67_50559_20160727T082400_007_AMP	2016-07-27	ENVEO	1
56	-2.41636e+06	1.33231e+06	-61.1289	-64.9928	coastline	tdm0_w063d75s64d67_50559_20160727T082400_007_AMP	2016-07-27	ENVEO	1
57	-2.41644e+06	1.33237e+06	-61.1287	-64.9919	coastline	tdm0_w063d75s64d67_50559_20160727T082400_007_AMP	2016-07-27	ENVEO	1
58	-2.41658e+06	1.33244e+06	-61.1289	-64.9905	coastline	tdm0_w063d75s64d67_50559_20160727T082400_007_AMP	2016-07-27	ENVEO	1
59	-2.41663e+06	1.33246e+06	-61.1288	-64.9901	coastline	tdm0_w063d75s64d67_50559_20160727T082400_007_AMP	2016-07-27	ENVEO	1
60	-2.41671e+06	1.3325e+06	-61.1289	-64.9893	coastline	tdm0_w063d75s64d67_50559_20160727T082400_007_AMP	2016-07-27	ENVEO	1
61	-2.41685e+06	1.33254e+06	-61.1296	-64.9881	coastline	tdm0_w063d75s64d67_50559_20160727T082400_007_AMP	2016-07-27	ENVEO	1
62	-2.41699e+06	1.33254e+06	-61.1311	-64.987	coastline	tdm0_w063d75s64d67_50559_20160727T082400_007_AMP	2016-07-27	ENVEO	1
63	-2.4171e+06	1.33248e+06	-61.1332	-64.9864	coastline	tdm0_w063d75s64d67_50559_20160727T082400_007_AMP	2016-07-27	ENVEO	1
64	-2.41714e+06	1.33242e+06	-61.1348	-64.9864	coastline	tdm0_w063d75s64d67_50559_20160727T082400_007_AMP	2016-07-27	ENVEO	1
65	-2.41715e+06	1.33241e+06	-61.1351	-64.9864	coastline	tdm0_w063d75s64d67_50559_20160727T082400_007_AMP	2016-07-27	ENVEO	1
66	-2.41722e+06	1.33231e+06	-61.1377	-64.9862	coastline	tdm0_w063d75s64d67_50559_20160727T082400_007_AMP	2016-07-27	ENVEO	1
67	-2.41734e+06	1.3322e+06	-61.1407	-64.9857	coastline	tdm0_w063d75s64d67_50559_20160727T082400_007_AMP	2016-07-27	ENVEO	1
68	-2.41739e+06	1.33216e+06	-61.142	-64.9855	coastline	tdm0_w063d75s64d67_50559_20160727T082400_007_AMP	2016-07-27	ENVEO	1
69	-2.41739e+06	1.33216e+06	-61.1421	-64.9855	coastline	tdm0_w063d75s64d67_50559_20160727T082400_007_AMP	2016-07-27	ENVEO	1
70	-2.41751e+06	1.33206e+06	-61.1451	-64.985	coastline	tdm0_w063d75s64d67_50559_20160727T082400_007_AMP	2016-07-27	ENVEO	1
71	-2.41758e+06	1.33199e+06	-61.1471	-64.9848	coastline	tdm0_w063d75s64d67_50559_20160727T082400_007_AMP	2016-07-27	ENVEO	1
72	-2.41767e+06	1.33186e+06	-61.1502	-64.9847	coastline	tdm0_w063d75s64d67_50559_20160727T082400_007_AMP	2016-07-27	ENVEO	1
73	-2.41773e+06	1.33178e+06	-61.1523	-64.9845	coastline	tdm0_w063d75s64d67_50559_20160727T082400_007_AMP	2016-07-27	ENVEO	1
74	-2.41783e+06	1.33165e+06	-61.1558	-64.9843	coastline	tdm0_w063d75s64d67_50559_20160727T082400_007_AMP	2016-07-27	ENVEO	1
75	-2.41788e+06	1.33157e+06	-61.1577	-64.9842	coastline	tdm0_w063d75s64d67_50559_20160727T082400_007_AMP	2016-07-27	ENVEO	1
76	-2.418e+06	1.33137e+06	-61.1625	-64.9842	coastline	tdm0_w063d75s64d67_50559_20160727T082400_007_AMP	2016-07-27	ENVEO	1
77	-2.41809e+06	1.33121e+06	-61.1663	-64.9841	coastline	tdm0_w063d75s64d67_50559_20160727T082400_007_AMP	2016-07-27	ENVEO	1
78	-2.41817e+06	1.33111e+06	-61.1689	-64.9839	coastline	tdm0_w063d75s64d67_50559_20160727T082400_007_AMP	2016-07-27	ENVEO	1
79	-2.41817e+06	1.33101e+06	-61.1707	-64.9844	coastline	tdm0_w063d75s64d67_50559_20160727T082400_007_AMP	2016-07-27	ENVEO	1
80	-2.41816e+06	1.33092e+06	-61.1722	-64.9848	coastline	tdm0_w063d75s64d67_50559_20160727T082400_007_AMP	2016-07-27	ENVEO	1
81	-2.41822e+06	1.33068e+06	-61.1771	-64.9854	coastline	tdm0_w063d75s64d67_50559_20160727T082400_007_AMP	2016-07-27	ENVEO	1
82	-2.4182e+06	1.33059e+06	-61.1786	-64.9859	coastline	tdm0_w063d75s64d67_50559_20160727T082400_007_AMP	2016-07-27	ENVEO	1
83	-2.41818e+06	1.33044e+06	-61.1811	-64.9867	coastline	tdm0_w063d75s64d67_50559_20160727T082400_007_AMP	2016-07-27	ENVEO	1
84	-2.41817e+06	1.33039e+06	-61.182	-64.987	coastline	tdm0_w063d75s64d67_50559_20160727T082400_007_AMP	2016-07-27	ENVEO	1
85	-2.41817e+06	1.33039e+06	-61.1821	-64.987	coastline	tdm0_w063d75s64d67_50559_20160727T082400_007_AMP	2016-07-27	ENVEO	1
86	-2.4182e+06	1.33021e+06	-61.1856	-64.9875	coastline	tdm0_w063d75s64d67_50559_20160727T082400_007_AMP	2016-07-27	ENVEO	1
87	-2.41817e+06	1.33012e+06	-61.1869	-64.9882	coastline	tdm0_w063d75s64d67_50559_20160727T082400_007_AMP	2016-07-27	ENVEO	1
88	-2.41815e+06	1.33007e+06	-61.1876	-64.9885	coastline	tdm0_w063d75s64d67_50559_20160727T082400_007_AMP	2016-07-27	ENVEO	1
89	-2.41815e+06	1.32996e+06	-61.1896	-64.989	coastline	tdm0_w063d75s64d67_50559_20160727T082400_007_AMP	2016-07-27	ENVEO	1
90	-2.41815e+06	1.32988e+06	-61.1909	-64.9894	coastline	tdm0_w063d75s64d67_50559_20160727T082400_007_AMP	2016-07-27	ENVEO	1
91	-2.41811e+06	1.32978e+06	-61.1924	-64.99	coastline	tdm0_w063d75s64d67_50559_20160727T082400_007_AMP	2016-07-27	ENVEO	1
92	-2.4181e+06	1.32978e+06	-61.1924	-64.9901	coastline	tdm0_w063d75s64d67_50559_20160727T082400_007_AMP	2016-07-27	ENVEO	1
93	-2.41805e+06	1.32977e+06	-61.1921	-64.9905	coastline	tdm0_w063d75s64d67_50559_20160727T082400_007_AMP	2016-07-27	ENVEO	1
94	-2.41802e+06	1.32973e+06	-61.1924	-64.991	coastline	tdm0_w063d75s64d67_50559_20160727T082400_007_AMP	2016-07-27	ENVEO	1
95	-2.41795e+06	1.32971e+06	-61.192	-64.9916	coastline	tdm0_w063d75s64d67_50559_20160727T082400_007_AMP	2016-07-27	ENVEO	1
96	-2.4179e+06	1.32966e+06	-61.1927	-64.9922	coastline	tdm0_w063d75s64d67_50559_20160727T082400_007_AMP	2016-07-27	ENVEO	1
97	-2.41788e+06	1.32953e+06	-61.1947	-64.9929	coastline	tdm0_w063d75s64d67_50559_20160727T082400_007_AMP	2016-07-27	ENVEO	1
98	-2.41789e+06	1.32951e+06	-61.1952	-64.9929	coastline	tdm0_w063d75s64d67_50559_20160727T082400_007_AMP	2016-07-27	ENVEO	1
99	-2.41792e+06	1.32944e+06	-61.1967	-64.9929	coastline	tdm0_w063d75s64d67_50559_20160727T082400_007_AMP	2016-07-27	ENVEO	1
100	-2.41795e+06	1.32934e+06	-61.1988	-64.9932	coastline	tdm0_w063d75s64d67_50559_20160727T082400_007_AMP	2016-07-27	ENVEO	1
101	-2.41793e+06	1.32927e+06	-61.1998	-64.9936	coastline	tdm0_w063d75s64d67_50559_20160727T082400_007_AMP	2016-07-27	ENVEO	1
102	-2.4179e+06	1.32919e+06	-61.2011	-64.9942	coastline	tdm0_w063d75s64d67_50559_20160727T082400_007_AMP	2016-07-27	ENVEO	1
103	-2.41787e+06	1.32912e+06	-61.2022	-64.9947	coastline	tdm0_w063d75s64d67_50559_20160727T082400_007_AMP	2016-07-27	ENVEO	1
104	-2.4178e+06	1.32905e+06	-61.2026	-64.9956	coastline	tdm0_w063d75s64d67_50559_20160727T082400_007_AMP	2016-07-27	ENVEO	1
105	-2.4177e+06	1.32882e+06	-61.2058	-64.9973	coastline	tdm0_w063d75s64d67_50559_20160727T082400_007_AMP	2016-07-27	ENVEO	1
106	-2.41769e+06	1.32882e+06	-61.2058	-64.9973	coastline	tdm0_w063d75s64d67_50559_20160727T082400_007_AMP	2016-07-27	ENVEO	1
107	-2.41758e+06	1.32873e+06	-61.2062	-64.9986	coastline	tdm0_w063d75s64d67_50559_20160727T082400_007_AMP	2016-07-27	ENVEO	1
108	-2.41748e+06	1.32863e+06	-61.2071	-64.9998	coastline	tdm0_w063d75s64d67_50559_20160727T082400_007_AMP	2016-07-27	ENVEO	1
109	-2.41748e+06	1.32842e+06	-61.2109	-65.0007	coastline	tdm0_w063d75s64d67_50559_20160727T082400_007_AMP	2016-07-27	ENVEO	1
110	-2.41742e+06	1.32832e+06	-61.2122	-65.0015	coastline	tdm0_w063d75s64d67_50559_20160727T082400_007_AMP	2016-07-27	ENVEO	1
111	-2.41732e+06	1.32821e+06	-61.2132	-65.0028	coastline	tdm0_w063d75s64d67_50559_20160727T082400_007_AMP	2016-07-27	ENVEO	1
112	-2.41712e+06	1.32816e+06	-61.2121	-65.0046	coastline	tdm0_w063d75s64d67_50559_20160727T082400_007_AMP	2016-07-27	ENVEO	1
113	-2.41711e+06	1.32807e+06	-61.2136	-65.005	coastline	tdm0_w063d75s64d67_50559_20160727T082400_007_AMP	2016-07-27	ENVEO	1
114	-2.41715e+06	1.32802e+06	-61.2149	-65.005	coastline	tdm0_w063d75s64d67_50559_20160727T082400_007_AMP	2016-07-27	ENVEO	1
115	-2.41722e+06	1.32778e+06	-61.2201	-65.0054	coastline	tdm0_w063d75s64d67_50559_20160727T082400_007_AMP	2016-07-27	ENVEO	1
116	-2.41722e+06	1.32765e+06	-61.2223	-65.0059	coastline	tdm0_w063d75s64d67_50559_20160727T082400_007_AMP	2016-07-27	ENVEO	1
117	-2.41726e+06	1.32755e+06	-61.2245	-65.0061	coastline	tdm0_w063d75s64d67_50559_20160727T082400_007_AMP	2016-07-27	ENVEO	1
118	-2.41729e+06	1.32731e+06	-61.2292	-65.0068	coastline	tdm0_w063d75s64d67_50559_20160727T082400_007_AMP	2016-07-27	ENVEO	1
119	-2.41727e+06	1.32724e+06	-61.2302	-65.0073	coastline	tdm0_w063d75s64d67_50559_20160727T082400_007_AMP	2016-07-27	ENVEO	1
120	-2.41724e+06	1.3272e+06	-61.2306	-65.0077	coastline	tdm0_w063d75s64d67_50559_20160727T082400_007_AMP	2016-07-27	ENVEO	1
121	-2.41715e+06	1.32715e+06	-61.2308	-65.0086	coastline	tdm0_w063d75s64d67_50559_20160727T082400_007_AMP	2016-07-27	ENVEO	1
122	-2.41712e+06	1.327e+06	-61.2331	-65.0095	coastline	tdm0_w063d75s64d67_50559_20160727T082400_007_AMP	2016-07-27	ENVEO	1
123	-2.41711e+06	1.32679e+06	-61.2369	-65.0104	coastline	tdm0_w063d75s64d67_50559_20160727T082400_007_AMP	2016-07-27	ENVEO	1
124	-2.41716e+06	1.32666e+06	-61.2399	-65.0106	coastline	tdm0_w063d75s64d67_50559_20160727T082400_007_AMP	2016-07-27	ENVEO	1
125	-2.41717e+06	1.32663e+06	-61.2403	-65.0106	coastline	tdm0_w063d75s64d67_50559_20160727T082400_007_AMP	2016-07-27	ENVEO	1
126	-2.41715e+06	1.32654e+06	-61.2418	-65.0111	coastline	tdm0_w063d75s64d67_50559_20160727T082400_007_AMP	2016-07-27	ENVEO	1
127	-2.41718e+06	1.32632e+06	-61.2462	-65.0119	coastline	tdm0_w063d75s64d67_50559_20160727T082400_007_AMP	2016-07-27	ENVEO	1
128	-2.41706e+06	1.32607e+06	-61.2496	-65.0138	coastline	tdm0_w063d75s64d67_50559_20160727T082400_007_AMP	2016-07-27	ENVEO	1
129	-2.41706e+06	1.32575e+06	-61.2553	-65.0152	coastline	tdm0_w063d75s64d67_50559_20160727T082400_007_AMP	2016-07-27	ENVEO	1
130	-2.41702e+06	1.32557e+06	-61.2582	-65.0163	coastline	tdm0_w063d75s64d67_50559_20160727T082400_007_AMP	2016-07-27	ENVEO	1
131	-2.41685e+06	1.32515e+06	-61.2641	-65.0193	coastline	tdm0_w063d75s64d67_50559_20160727T082400_007_AMP	2016-07-27	ENVEO	1
132	-2.41662e+06	1.32483e+06	-61.2678	-65.0225	coastline	tdm0_w063d75s64d67_50559_20160727T082400_007_AMP	2016-07-27	ENVEO	1
133	-2.41663e+06	1.32457e+06	-61.2727	-65.0235	coastline	tdm0_w063d75s64d67_50559_20160727T082400_007_AMP	2016-07-27	ENVEO	1
134	-2.41662e+06	1.32434e+06	-61.2767	-65.0245	coastline	tdm0_w063d75s64d67_50559_20160727T082400_007_AMP	2016-07-27	ENVEO	1
135	-2.41658e+06	1.3241e+06	-61.2805	-65.0259	coastline	tdm0_w063d75s64d67_50559_20160727T082400_007_AMP	2016-07-27	ENVEO	1
136	-2.41655e+06	1.324e+06	-61.2821	-65.0265	coastline	tdm0_w063d75s64d67_50559_20160727T082400_007_AMP	2016-07-27	ENVEO	1
137	-2.41652e+06	1.3239e+06	-61.2837	-65.0272	coastline	tdm0_w063d75s64d67_50559_20160727T082400_007_AMP	2016-07-27	ENVEO	1
138	-2.41652e+06	1.32368e+06	-61.2878	-65.0281	coastline	tdm0_w063d75s64d67_50559_20160727T082400_007_AMP	2016-07-27	ENVEO	1
139	-2.41652e+06	1.32354e+06	-61.2903	-65.0287	coastline	tdm0_w063d75s64d67_50559_20160727T082400_007_AMP	2016-07-27	ENVEO	1
140	-2.41649e+06	1.32342e+06	-61.2922	-65.0295	coastline	tdm0_w063d75s64d67_50559_20160727T082400_007_AMP	2016-07-27	ENVEO	1
141	-2.41639e+06	1.32329e+06	-61.2935	-65.0308	coastline	tdm0_w063d75s64d67_50559_20160727T082400_007_AMP	2016-07-27	ENVEO	1
142	-2.41636e+06	1.32314e+06	-61.2959	-65.0316	coastline	tdm0_w063d75s64d67_50559_20160727T082400_007_AMP	2016-07-27	ENVEO	1
143	-2.41636e+06	1.32296e+06	-61.2992	-65.0323	coastline	tdm0_w063d75s64d67_50559_20160727T082400_007_AMP	2016-07-27	ENVEO	1
144	-2.41634e+06	1.32278e+06	-61.3023	-65.0333	coastline	tdm0_w063d75s64d67_50559_20160727T082400_007_AMP	2016-07-27	ENVEO	1
145	-2.41632e+06	1.32261e+06	-61.3051	-65.0342	coastline	tdm0_w063d75s64d67_50559_20160727T082400_007_AMP	2016-07-27	ENVEO	1
146	-2.4163e+06	1.32243e+06	-61.3082	-65.0351	coastline	tdm0_w063d75s64d67_50559_20160727T082400_007_AMP	2016-07-27	ENVEO	1
147	-2.41624e+06	1.32233e+06	-61.3095	-65.036	coastline	tdm0_w063d75s64d67_50559_20160727T082400_007_AMP	2016-07-27	ENVEO	1
148	-2.41616e+06	1.32218e+06	-61.3114	-65.0372	coastline	tdm0_w063d75s64d67_50559_20160727T082400_007_AMP	2016-07-27	ENVEO	1
149	-2.41615e+06	1.32206e+06	-61.3136	-65.0378	coastline	tdm0_w063d75s64d67_50559_20160727T082400_007_AMP	2016-07-27	ENVEO	1
150	-2.41611e+06	1.32187e+06	-61.3167	-65.0389	coastline	tdm0_w063d75s64d67_50559_20160727T082400_007_AMP	2016-07-27	ENVEO	1
151	-2.41609e+06	1.32171e+06	-61.3194	-65.0397	coastline	tdm0_w063d75s64d67_50559_20160727T082400_007_AMP	2016-07-27	ENVEO	1
152	-2.41611e+06	1.32152e+06	-61.3231	-65.0404	coastline	tdm0_w063d75s64d67_50559_20160727T082400_007_AMP	2016-07-27	ENVEO	1
153	-2.41609e+06	1.32137e+06	-61.3256	-65.0412	coastline	tdm0_w063d75s64d67_50559_20160727T082400_007_AMP	2016-07-27	ENVEO	1
154	-2.41587e+06	1.32127e+06	-61.3252	-65.0433	coastline	tdm0_w063d75s64d67_50559_20160727T082400_007_AMP	2016-07-27	ENVEO	1
155	-2.41585e+06	1.32114e+06	-61.3274	-65.044	coastline	tdm0_w063d75s64d67_50559_20160727T082400_007_AMP	2016-07-27	ENVEO	1
156	-2.41588e+06	1.32102e+06	-61.3299	-65.0442	coastline	tdm0_w063d75s64d67_50559_20160727T082400_007_AMP	2016-07-27	ENVEO	1
157	-2.41591e+06	1.32088e+06	-61.3327	-65.0447	coastline	tdm0_w063d75s64d67_50559_20160727T082400_007_AMP	2016-07-27	ENVEO	1
158	-2.41592e+06	1.32073e+06	-61.3356	-65.0452	coastline	tdm0_w063d75s64d67_50559_20160727T082400_007_AMP	2016-07-27	ENVEO	1
159	-2.41593e+06	1.32058e+06	-61.3384	-65.0457	coastline	tdm0_w063d75s64d67_50559_20160727T082400_007_AMP	2016-07-27	ENVEO	1
160	-2.41596e+06	1.32046e+06	-61.3408	-65.046	coastline	tdm0_w063d75s64d67_50559_20160727T082400_007_AMP	2016-07-27	ENVEO	1
161	-2.41596e+06	1.32022e+06	-61.3452	-65.047	coastline	tdm0_w063d75s64d67_50559_20160727T082400_007_AMP	2016-07-27	ENVEO	1
162	-2.41601e+06	1.32002e+06	-61.3495	-65.0475	coastline	tdm0_w063d75s64d67_50559_20160727T082400_007_AMP	2016-07-27	ENVEO	1
163	-2.41603e+06	1.31979e+06	-61.3539	-65.0483	coastline	tdm0_w063d75s64d67_50559_20160727T082400_007_AMP	2016-07-27	ENVEO	1
164	-2.41604e+06	1.31973e+06	-61.3549	-65.0485	coastline	tdm0_w063d75s64d67_50559_20160727T082400_007_AMP	2016-07-27	ENVEO	1
165	-2.41605e+06	1.3197e+06	-61.3556	-65.0485	coastline	tdm0_w063d75s64d67_50559_20160727T082400_007_AMP	2016-07-27	ENVEO	1
166	-2.41609e+06	1.31963e+06	-61.3572	-65.0485	coastline	tdm0_w063d75s64d67_50559_20160727T082400_007_AMP	2016-07-27	ENVEO	1
167	-2.41613e+06	1.31956e+06	-61.3589	-65.0485	coastline	tdm0_w063d75s64d67_50559_20160727T082400_007_AMP	2016-07-27	ENVEO	1
168	-2.41628e+06	1.31935e+06	-61.3642	-65.0482	coastline	tdm0_w063d75s64d67_50559_20160727T082400_007_AMP	2016-07-27	ENVEO	1
169	-2.41644e+06	1.31918e+06	-61.3691	-65.0477	coastline	tdm0_w063d75s64d67_50559_20160727T082400_007_AMP	2016-07-27	ENVEO	1
170	-2.41659e+06	1.31892e+06	-61.3753	-65.0477	coastline	tdm0_w063d75s64d67_50559_20160727T082400_007_AMP	2016-07-27	ENVEO	1
171	-2.41661e+06	1.3188e+06	-61.3778	-65.048	coastline	tdm0_w063d75s64d67_50559_20160727T082400_007_AMP	2016-07-27	ENVEO	1
172	-2.41667e+06	1.31869e+06	-61.3802	-65.048	coastline	tdm0_w063d75s64d67_50559_20160727T082400_007_AMP	2016-07-27	ENVEO	1
173	-2.41667e+06	1.3185e+06	-61.3837	-65.0488	coastline	tdm0_w063d75s64d67_50559_20160727T082400_007_AMP	2016-07-27	ENVEO	1
174	-2.41661e+06	1.31824e+06	-61.3879	-65.0503	coastline	tdm0_w063d75s64d67_50559_20160727T082400_007_AMP	2016-07-27	ENVEO	1
175	-2.41661e+06	1.31811e+06	-61.3904	-65.0509	coastline	tdm0_w063d75s64d67_50559_20160727T082400_007_AMP	2016-07-27	ENVEO	1
176	-2.41668e+06	1.31803e+06	-61.3925	-65.0507	coastline	tdm0_w063d75s64d67_50559_20160727T082400_007_AMP	2016-07-27	ENVEO	1
177	-2.41684e+06	1.31798e+06	-61.3949	-65.0497	coastline	tdm0_w063d75s64d67_50559_20160727T082400_007_AMP	2016-07-27	ENVEO	1
178	-2.41696e+06	1.318e+06	-61.3957	-65.0486	coastline	tdm0_w063d75s64d67_50559_20160727T082400_007_AMP	2016-07-27	ENVEO	1
179	-2.41703e+06	1.31804e+06	-61.3958	-65.048	coastline	tdm0_w063d75s64d67_50559_20160727T082400_007_AMP	2016-07-27	ENVEO	1
180	-2.41722e+06	1.31808e+06	-61.3969	-65.0463	coastline	tdm0_w063d75s64d67_50559_20160727T082400_007_AMP	2016-07-27	ENVEO	1
181	-2.41744e+06	1.31816e+06	-61.3976	-65.0443	coastline	tdm0_w063d75s64d67_50559_20160727T082400_007_AMP	2016-07-27	ENVEO	1
182	-2.41755e+06	1.31816e+06	-61.3987	-65.0434	coastline	tdm0_w063d75s64d67_50559_20160727T082400_007_AMP	2016-07-27	ENVEO	1
183	-2.41764e+06	1.31817e+06	-61.3994	-65.0427	coastline	tdm0_w063d75s64d67_50559_20160727T082400_007_AMP	2016-07-27	ENVEO	1
184	-2.41802e+06	1.31828e+06	-61.4013	-65.0393	coastline	tdm0_w063d75s64d67_50559_20160727T082400_007_AMP	2016-07-27	ENVEO	1
185	-2.41824e+06	1.31834e+06	-61.4022	-65.0374	coastline	tdm0_w063d75s64d67_50559_20160727T082400_007_AMP	2016-07-27	ENVEO	1
186	-2.41848e+06	1.3184e+06	-61.4036	-65.0353	coastline	tdm0_w063d75s64d67_50559_20160727T082400_007_AMP	2016-07-27	ENVEO	1
187	-2.41868e+06	1.31847e+06	-61.4044	-65.0334	coastline	tdm0_w063d75s64d67_50559_20160727T082400_007_AMP	2016-07-27	ENVEO	1
188	-2.41887e+06	1.31849e+06	-61.4059	-65.0319	coastline	tdm0_w063d75s64d67_50559_20160727T082400_007_AMP	2016-07-27	ENVEO	1
189	-2.41904e+06	1.3185e+06	-61.4073	-65.0305	coastline	tdm0_w063d75s64d67_50559_20160727T082400_007_AMP	2016-07-27	ENVEO	1
190	-2.41914e+06	1.3185e+06	-61.4083	-65.0297	coastline	tdm0_w063d75s64d67_50559_20160727T082400_007_AMP	2016-07-27	ENVEO	1
191	-2.41932e+06	1.31848e+06	-61.4106	-65.0284	coastline	tdm0_w063d75s64d67_50559_20160727T082400_007_AMP	2016-07-27	ENVEO	1
192	-2.41949e+06	1.31847e+06	-61.4124	-65.0272	coastline	tdm0_w063d75s64d67_50559_20160727T082400_007_AMP	2016-07-27	ENVEO	1
193	-2.4196e+06	1.31848e+06	-61.4134	-65.0262	coastline	tdm0_w063d75s64d67_50559_20160727T082400_007_AMP	2016-07-27	ENVEO	1
194	-2.41982e+06	1.31851e+06	-61.4149	-65.0244	coastline	tdm0_w063d75s64d67_50559_20160727T082400_007_AMP	2016-07-27	ENVEO	1
195	-2.41999e+06	1.31851e+06	-61.4166	-65.0231	coastline	tdm0_w063d75s64d67_50559_20160727T082400_007_AMP	2016-07-27	ENVEO	1
196	-2.42012e+06	1.31847e+06	-61.4187	-65.0223	coastline	tdm0_w063d75s64d67_50559_20160727T082400_007_AMP	2016-07-27	ENVEO	1
197	-2.42019e+06	1.31843e+06	-61.42	-65.0219	coastline	tdm0_w063d75s64d67_50559_20160727T082400_007_AMP	2016-07-27	ENVEO	1
198	-2.42064e+06	1.31869e+06	-61.4197	-65.0174	coastline	tdm0_w063d75s64d67_50559_20160727T082400_007_AMP	2016-07-27	ENVEO	1
199	-2.42076e+06	1.31881e+06	-61.4189	-65.0159	coastline	tdm0_w063d75s64d67_50559_20160727T082400_007_AMP	2016-07-27	ENVEO	1
200	-2.42096e+06	1.31892e+06	-61.4188	-65.0139	coastline	tdm0_w063d75s64d67_50559_20160727T082400_007_AMP	2016-07-27	ENVEO	1
201	-2.42118e+06	1.31902e+06	-61.4191	-65.0118	coastline	tdm0_w063d75s64d67_50559_20160727T082400_007_AMP	2016-07-27	ENVEO	1
202	-2.42127e+06	1.31909e+06	-61.4189	-65.0108	coastline	tdm0_w063d75s64d67_50559_20160727T082400_007_AMP	2016-07-27	ENVEO	1
203	-2.4213e+06	1.3192e+06	-61.4171	-65.0101	coastline	tdm0_w063d75s64d67_50559_20160727T082400_007_AMP	2016-07-27	ENVEO	1
204	-2.42143e+06	1.31932e+06	-61.4161	-65.0086	coastline	tdm0_w063d75s64d67_50559_20160727T082400_007_AMP	2016-07-27	ENVEO	1
205	-2.42153e+06	1.3194e+06	-61.4157	-65.0075	coastline	tdm0_w063d75s64d67_50559_20160727T082400_007_AMP	2016-07-27	ENVEO	1
206	-2.4216e+06	1.31956e+06	-61.4135	-65.0063	coastline	tdm0_w063d75s64d67_50559_20160727T082400_007_AMP	2016-07-27	ENVEO	1
207	-2.42163e+06	1.31962e+06	-61.4126	-65.0058	coastline	tdm0_w063d75s64d67_50559_20160727T082400_007_AMP	2016-07-27	ENVEO	1
208	-2.42161e+06	1.31963e+06	-61.4124	-65.0059	coastline	tdm0_w063d75s64d67_50559_20160727T082400_007_AMP	2016-07-27	ENVEO	1
209	-2.42162e+06	1.31965e+06	-61.4121	-65.0057	coastline	tdm0_w063d75s64d67_50559_20160727T082400_007_AMP	2016-07-27	ENVEO	1
210	-2.42179e+06	1.31974e+06	-61.412	-65.0041	coastline	tdm0_w063d75s64d67_50559_20160727T082400_007_AMP	2016-07-27	ENVEO	1
211	-2.42185e+06	1.31978e+06	-61.4119	-65.0035	coastline	tdm0_w063d75s64d67_50559_20160727T082400_007_AMP	2016-07-27	ENVEO	1
212	-2.42187e+06	1.3199e+06	-61.41	-65.0027	coastline	tdm0_w063d75s64d67_50559_20160727T082400_007_AMP	2016-07-27	ENVEO	1
213	-2.42198e+06	1.32e+06	-61.4092	-65.0015	coastline	tdm0_w063d75s64d67_50559_20160727T082400_007_AMP	2016-07-27	ENVEO	1
214	-2.42203e+06	1.32006e+06	-61.4086	-65.0008	coastline	tdm0_w063d75s64d67_50559_20160727T082400_007_AMP	2016-07-27	ENVEO	1
215	-2.42209e+06	1.32018e+06	-61.407	-64.9999	coastline	tdm0_w063d75s64d67_50559_20160727T082400_007_AMP	2016-07-27	ENVEO	1
216	-2.42215e+06	1.32023e+06	-61.4067	-64.9992	coastline	tdm0_w063d75s64d67_50559_20160727T082400_007_AMP	2016-07-27	ENVEO	1
217	-2.42221e+06	1.32035e+06	-61.4051	-64.9983	coastline	tdm0_w063d75s64d67_50559_20160727T082400_007_AMP	2016-07-27	ENVEO	1
218	-2.42237e+06	1.32035e+06	-61.4068	-64.997	coastline	tdm0_w063d75s64d67_50559_20160727T082400_007_AMP	2016-07-27	ENVEO	1
219	-2.42254e+06	1.32037e+06	-61.4081	-64.9956	coastline	tdm0_w063d75s64d67_50559_20160727T082400_007_AMP	2016-07-27	ENVEO	1
220	-2.4227e+06	1.32046e+06	-61.408	-64.994	coastline	tdm0_w063d75s64d67_50559_20160727T082400_007_AMP	2016-07-27	ENVEO	1
221	-2.42282e+06	1.3206e+06	-61.4066	-64.9925	coastline	tdm0_w063d75s64d67_50559_20160727T082400_007_AMP	2016-07-27	ENVEO	1
222	-2.42293e+06	1.3206e+06	-61.4077	-64.9916	coastline	tdm0_w063d75s64d67_50559_20160727T082400_007_AMP	2016-07-27	ENVEO	1
223	-2.42307e+06	1.32048e+06	-61.4112	-64.9911	coastline	tdm0_w063d75s64d67_50559_20160727T082400_007_AMP	2016-07-27	ENVEO	1
224	-2.4231e+06	1.32033e+06	-61.4143	-64.9915	coastline	tdm0_w063d75s64d67_50559_20160727T082400_007_AMP	2016-07-27	ENVEO	1
225	-2.4232e+06	1.32009e+06	-61.4197	-64.9917	coastline	tdm0_w063d75s64d67_50559_20160727T082400_007_AMP	2016-07-27	ENVEO	1
226	-2.42332e+06	1.31993e+06	-61.4237	-64.9915	coastline	tdm0_w063d75s64d67_50559_20160727T082400_007_AMP	2016-07-27	ENVEO	1
227	-2.42333e+06	1.31976e+06	-61.4271	-64.9921	coastline	tdm0_w063d75s64d67_50559_20160727T082400_007_AMP	2016-07-27	ENVEO	1
228	-2.42349e+06	1.31967e+06	-61.4303	-64.9913	coastline	tdm0_w063d75s64d67_50559_20160727T082400_007_AMP	2016-07-27	ENVEO	1
229	-2.42355e+06	1.31953e+06	-61.4334	-64.9913	coastline	tdm0_w063d75s64d67_50559_20160727T082400_007_AMP	2016-07-27	ENVEO	1
230	-2.42355e+06	1.31953e+06	-61.4334	-64.9913	coastline	tdm0_w063d75s64d67_50559_20160727T082400_007_AMP	2016-07-27	ENVEO	1
231	-2.42355e+06	1.31953e+06	-61.4335	-64.9913	coastline	tdm0_w063d75s64d67_50559_20160727T082400_007_AMP	2016-07-27	ENVEO	1
232	-2.42358e+06	1.31951e+06	-61.4341	-64.9913	coastline	tdm0_w063d75s64d67_50559_20160727T082400_007_AMP	2016-07-27	ENVEO	1
233	-2.42363e+06	1.31945e+06	-61.4357	-64.9911	coastline	tdm0_w063d75s64d67_50559_20160727T082400_007_AMP	2016-07-27	ENVEO	1
234	-2.42365e+06	1.31939e+06	-61.4369	-64.9912	coastline	tdm0_w063d75s64d67_50559_20160727T082400_007_AMP	2016-07-27	ENVEO	1
235	-2.42371e+06	1.31936e+06	-61.4381	-64.9908	coastline	tdm0_w063d75s64d67_50559_20160727T082400_007_AMP	2016-07-27	ENVEO	1
236	-2.42382e+06	1.31933e+06	-61.4397	-64.9901	coastline	tdm0_w063d75s64d67_50559_20160727T082400_007_AMP	2016-07-27	ENVEO	1
237	-2.42388e+06	1.31934e+06	-61.44	-64.9896	coastline	tdm0_w063d75s64d67_50559_20160727T082400_007_AMP	2016-07-27	ENVEO	1
238	-2.42395e+06	1.31936e+06	-61.4405	-64.989	coastline	tdm0_w063d75s64d67_50559_20160727T082400_007_AMP	2016-07-27	ENVEO	1
239	-2.42403e+06	1.31947e+06	-61.4393	-64.988	coastline	tdm0_w063d75s64d67_50559_20160727T082400_007_AMP	2016-07-27	ENVEO	1
240	-2.42425e+06	1.31948e+06	-61.4412	-64.9862	coastline	tdm0_w063d75s64d67_50559_20160727T082400_007_AMP	2016-07-27	ENVEO	1
241	-2.42437e+06	1.31939e+06	-61.444	-64.9856	coastline	tdm0_w063d75s64d67_50559_20160727T082400_007_AMP	2016-07-27	ENVEO	1
242	-2.42454e+06	1.31933e+06	-61.4468	-64.9845	coastline	tdm0_w063d75s64d67_50559_20160727T082400_007_AMP	2016-07-27	ENVEO	1
243	-2.42463e+06	1.31927e+06	-61.4489	-64.9841	coastline	tdm0_w063d75s64d67_50559_20160727T082400_007_AMP	2016-07-27	ENVEO	1
244	-2.42468e+06	1.31914e+06	-61.4517	-64.9843	coastline	tdm0_w063d75s64d67_50559_20160727T082400_007_AMP	2016-07-27	ENVEO	1
245	-2.42469e+06	1.31907e+06	-61.4532	-64.9845	coastline	tdm0_w063d75s64d67_50559_20160727T082400_007_AMP	2016-07-27	ENVEO	1
246	-2.4248e+06	1.31898e+06	-61.4558	-64.984	coastline	tdm0_w063d75s64d67_50559_20160727T082400_007_AMP	2016-07-27	ENVEO	1
247	-2.42485e+06	1.31892e+06	-61.4574	-64.9839	coastline	tdm0_w063d75s64d67_50559_20160727T082400_007_AMP	2016-07-27	ENVEO	1
248	-2.42494e+06	1.31877e+06	-61.4611	-64.9838	coastline	tdm0_w063d75s64d67_50559_20160727T082400_007_AMP	2016-07-27	ENVEO	1
249	-2.42506e+06	1.31862e+06	-61.465	-64.9835	coastline	tdm0_w063d75s64d67_50559_20160727T082400_007_AMP	2016-07-27	ENVEO	1
250	-2.42514e+06	1.31846e+06	-61.4687	-64.9836	coastline	tdm0_w063d75s64d67_50559_20160727T082400_007_AMP	2016-07-27	ENVEO	1
251	-2.42513e+06	1.31819e+06	-61.4735	-64.9848	coastline	tdm0_w063d75s64d67_50559_20160727T082400_007_AMP	2016-07-27	ENVEO	1
252	-2.42508e+06	1.31808e+06	-61.475	-64.9857	coastline	tdm0_w063d75s64d67_50559_20160727T082400_007_AMP	2016-07-27	ENVEO	1
253	-2.42502e+06	1.31791e+06	-61.4776	-64.9868	coastline	tdm0_w063d75s64d67_50559_20160727T082400_007_AMP	2016-07-27	ENVEO	1
254	-2.42494e+06	1.31778e+06	-61.4791	-64.9879	coastline	tdm0_w063d75s64d67_50559_20160727T082400_007_AMP	2016-07-27	ENVEO	1
255	-2.42486e+06	1.31764e+06	-61.4808	-64.9892	coastline	tdm0_w063d75s64d67_50559_20160727T082400_007_AMP	2016-07-27	ENVEO	1
256	-2.42479e+06	1.31753e+06	-61.4821	-64.9902	coastline	tdm0_w063d75s64d67_50559_20160727T082400_007_AMP	2016-07-27	ENVEO	1
257	-2.42474e+06	1.31747e+06	-61.4828	-64.9908	coastline	tdm0_w063d75s64d67_50559_20160727T082400_007_AMP	2016-07-27	ENVEO	1
258	-2.42467e+06	1.31736e+06	-61.4841	-64.9918	coastline	tdm0_w063d75s64d67_50559_20160727T082400_007_AMP	2016-07-27	ENVEO	1
259	-2.42462e+06	1.31728e+06	-61.485	-64.9925	coastline	tdm0_w063d75s64d67_50559_20160727T082400_007_AMP	2016-07-27	ENVEO	1
260	-2.42455e+06	1.31721e+06	-61.4857	-64.9934	coastline	tdm0_w063d75s64d67_50559_20160727T082400_007_AMP	2016-07-27	ENVEO	1
261	-2.42458e+06	1.31702e+06	-61.4894	-64.994	coastline	tdm0_w063d75s64d67_50559_20160727T082400_007_AMP	2016-07-27	ENVEO	1
262	-2.42465e+06	1.31695e+06	-61.4913	-64.9937	coastline	tdm0_w063d75s64d67_50559_20160727T082400_007_AMP	2016-07-27	ENVEO	1
263	-2.42477e+06	1.31689e+06	-61.4937	-64.9931	coastline	tdm0_w063d75s64d67_50559_20160727T082400_007_AMP	2016-07-27	ENVEO	1
264	-2.42495e+06	1.3168e+06	-61.4971	-64.992	coastline	tdm0_w063d75s64d67_50559_20160727T082400_007_AMP	2016-07-27	ENVEO	1
265	-2.42506e+06	1.31675e+06	-61.4991	-64.9914	coastline	tdm0_w063d75s64d67_50559_20160727T082400_007_AMP	2016-07-27	ENVEO	1
266	-2.4252e+06	1.31667e+06	-61.502	-64.9907	coastline	tdm0_w063d75s64d67_50559_20160727T082400_007_AMP	2016-07-27	ENVEO	1
267	-2.42545e+06	1.31654e+06	-61.5067	-64.9892	coastline	tdm0_w063d75s64d67_50559_20160727T082400_007_AMP	2016-07-27	ENVEO	1
268	-2.42546e+06	1.31654e+06	-61.5068	-64.9892	coastline	tdm0_w063d75s64d67_50559_20160727T082400_007_AMP	2016-07-27	ENVEO	1
269	-2.42557e+06	1.31648e+06	-61.5091	-64.9885	coastline	tdm0_w063d75s64d67_50559_20160727T082400_007_AMP	2016-07-27	ENVEO	1
270	-2.4257e+06	1.31644e+06	-61.5111	-64.9878	coastline	tdm0_w063d75s64d67_50559_20160727T082400_007_AMP	2016-07-27	ENVEO	1
271	-2.4258e+06	1.31639e+06	-61.513	-64.9872	coastline	tdm0_w063d75s64d67_50559_20160727T082400_007_AMP	2016-07-27	ENVEO	1
272	-2.42597e+06	1.31631e+06	-61.5162	-64.9862	coastline	tdm0_w063d75s64d67_50559_20160727T082400_007_AMP	2016-07-27	ENVEO	1
273	-2.42608e+06	1.31627e+06	-61.518	-64.9855	coastline	tdm0_w063d75s64d67_50559_20160727T082400_007_AMP	2016-07-27	ENVEO	1
274	-2.42622e+06	1.31622e+06	-61.5203	-64.9847	coastline	tdm0_w063d75s64d67_50559_20160727T082400_007_AMP	2016-07-27	ENVEO	1
275	-2.42632e+06	1.31622e+06	-61.5213	-64.9839	coastline	tdm0_w063d75s64d67_50559_20160727T082400_007_AMP	2016-07-27	ENVEO	1
276	-2.42649e+06	1.31619e+06	-61.5236	-64.9827	coastline	tdm0_w063d75s64d67_50559_20160727T082400_007_AMP	2016-07-27	ENVEO	1
277	-2.42659e+06	1.31618e+06	-61.5248	-64.9819	coastline	tdm0_w063d75s64d67_50559_20160727T082400_007_AMP	2016-07-27	ENVEO	1
278	-2.42664e+06	1.31618e+06	-61.5252	-64.9816	coastline	tdm0_w063d75s64d67_50559_20160727T082400_007_AMP	2016-07-27	ENVEO	1
279	-2.42678e+06	1.31614e+06	-61.5273	-64.9807	coastline	tdm0_w063d75s64d67_50559_20160727T082400_007_AMP	2016-07-27	ENVEO	1
280	-2.42683e+06	1.31613e+06	-61.5278	-64.9803	coastline	tdm0_w063d75s64d67_50559_20160727T082400_007_AMP	2016-07-27	ENVEO	1
281	-2.42685e+06	1.31612e+06	-61.5283	-64.9802	coastline	tdm0_w063d75s64d67_50559_20160727T082400_007_AMP	2016-07-27	ENVEO	1
282	-2.42699e+06	1.31611e+06	-61.5298	-64.9792	coastline	tdm0_w063d75s64d67_50559_20160727T082400_007_AMP	2016-07-27	ENVEO	1
283	-2.42717e+06	1.31594e+06	-61.5348	-64.9785	coastline	tdm0_w063d75s64d67_50559_20160727T082400_007_AMP	2016-07-27	ENVEO	1
284	-2.42727e+06	1.31587e+06	-61.537	-64.978	coastline	tdm0_w063d75s64d67_50559_20160727T082400_007_AMP	2016-07-27	ENVEO	1
285	-2.42734e+06	1.31578e+06	-61.5393	-64.9778	coastline	tdm0_w063d75s64d67_50559_20160727T082400_007_AMP	2016-07-27	ENVEO	1
286	-2.4274e+06	1.31573e+06	-61.5408	-64.9775	coastline	tdm0_w063d75s64d67_50559_20160727T082400_007_AMP	2016-07-27	ENVEO	1
287	-2.42744e+06	1.31565e+06	-61.5428	-64.9776	coastline	tdm0_w063d75s64d67_50559_20160727T082400_007_AMP	2016-07-27	ENVEO	1
288	-2.42744e+06	1.31562e+06	-61.5432	-64.9777	coastline	tdm0_w063d75s64d67_50559_20160727T082400_007_AMP	2016-07-27	ENVEO	1
289	-2.42744e+06	1.31555e+06	-61.5445	-64.978	coastline	tdm0_w063d75s64d67_50559_20160727T082400_007_AMP	2016-07-27	ENVEO	1
290	-2.42742e+06	1.3155e+06	-61.5452	-64.9784	coastline	tdm0_w063d75s64d67_50559_20160727T082400_007_AMP	2016-07-27	ENVEO	1
291	-2.42745e+06	1.31543e+06	-61.547	-64.9784	coastline	tdm0_w063d75s64d67_50559_20160727T082400_007_AMP	2016-07-27	ENVEO	1
292	-2.42739e+06	1.31536e+06	-61.5474	-64.9792	coastline	tdm0_w063d75s64d67_50559_20160727T082400_007_AMP	2016-07-27	ENVEO	1
293	-2.42739e+06	1.31527e+06	-61.5491	-64.9796	coastline	tdm0_w063d75s64d67_50559_20160727T082400_007_AMP	2016-07-27	ENVEO	1
294	-2.42735e+06	1.31525e+06	-61.5492	-64.9799	coastline	tdm0_w063d75s64d67_50559_20160727T082400_007_AMP	2016-07-27	ENVEO	1
295	-2.42737e+06	1.31522e+06	-61.5498	-64.9799	coastline	tdm0_w063d75s64d67_50559_20160727T082400_007_AMP	2016-07-27	ENVEO	1
296	-2.42735e+06	1.31518e+06	-61.5504	-64.9803	coastline	tdm0_w063d75s64d67_50559_20160727T082400_007_AMP	2016-07-27	ENVEO	1
297	-2.42733e+06	1.31511e+06	-61.5514	-64.9807	coastline	tdm0_w063d75s64d67_50559_20160727T082400_007_AMP	2016-07-27	ENVEO	1
298	-2.42731e+06	1.31506e+06	-61.5522	-64.9811	coastline	tdm0_w063d75s64d67_50559_20160727T082400_007_AMP	2016-07-27	ENVEO	1
299	-2.42734e+06	1.31498e+06	-61.5539	-64.9812	coastline	tdm0_w063d75s64d67_50559_20160727T082400_007_AMP	2016-07-27	ENVEO	1
300	-2.42735e+06	1.3149e+06	-61.5555	-64.9814	coastline	tdm0_w063d75s64d67_50559_20160727T082400_007_AMP	2016-07-27	ENVEO	1
301	-2.42736e+06	1.31479e+06	-61.5575	-64.9818	coastline	tdm0_w063d75s64d67_50559_20160727T082400_007_AMP	2016-07-27	ENVEO	1
302	-2.42737e+06	1.31467e+06	-61.5599	-64.9822	coastline	tdm0_w063d75s64d67_50559_20160727T082400_007_AMP	2016-07-27	ENVEO	1
303	-2.42738e+06	1.3144e+06	-61.5649	-64.9833	coastline	tdm0_w063d75s64d67_50559_20160727T082400_007_AMP	2016-07-27	ENVEO	1
304	-2.4274e+06	1.31428e+06	-61.5673	-64.9837	coastline	tdm0_w063d75s64d67_50559_20160727T082400_007_AMP	2016-07-27	ENVEO	1
305	-2.42745e+06	1.31424e+06	-61.5686	-64.9834	coastline	tdm0_w063d75s64d67_50559_20160727T082400_007_AMP	2016-07-27	ENVEO	1
306	-2.42748e+06	1.31413e+06	-61.5709	-64.9837	coastline	tdm0_w063d75s64d67_50559_20160727T082400_007_AMP	2016-07-27	ENVEO	1
307	-2.42751e+06	1.31407e+06	-61.5722	-64.9837	coastline	tdm0_w063d75s64d67_50559_20160727T082400_007_AMP	2016-07-27	ENVEO	1
308	-2.42777e+06	1.3139e+06	-61.5778	-64.9824	coastline	tdm0_w063d75s64d67_50559_20160727T082400_007_AMP	2016-07-27	ENVEO	1
309	-2.42777e+06	1.3139e+06	-61.5778	-64.9824	coastline	tdm0_w063d75s64d67_50559_20160727T082400_007_AMP	2016-07-27	ENVEO	1
310	-2.42781e+06	1.31389e+06	-61.5784	-64.9821	coastline	tdm0_w063d75s64d67_50559_20160727T082400_007_AMP	2016-07-27	ENVEO	1
311	-2.4279e+06	1.31384e+06	-61.5803	-64.9816	coastline	tdm0_w063d75s64d67_50559_20160727T082400_007_AMP	2016-07-27	ENVEO	1
312	-2.4279e+06	1.31376e+06	-61.5818	-64.9819	coastline	tdm0_w063d75s64d67_50559_20160727T082400_007_AMP	2016-07-27	ENVEO	1
313	-2.4279e+06	1.31371e+06	-61.5827	-64.9821	coastline	tdm0_w063d75s64d67_50559_20160727T082400_007_AMP	2016-07-27	ENVEO	1
314	-2.42792e+06	1.3136e+06	-61.5849	-64.9825	coastline	tdm0_w063d75s64d67_50559_20160727T082400_007_AMP	2016-07-27	ENVEO	1
315	-2.42798e+06	1.3135e+06	-61.5872	-64.9824	coastline	tdm0_w063d75s64d67_50559_20160727T082400_007_AMP	2016-07-27	ENVEO	1
316	-2.42799e+06	1.31342e+06	-61.5888	-64.9826	coastline	tdm0_w063d75s64d67_50559_20160727T082400_007_AMP	2016-07-27	ENVEO	1
317	-2.42802e+06	1.31325e+06	-61.5922	-64.9832	coastline	tdm0_w063d75s64d67_50559_20160727T082400_007_AMP	2016-07-27	ENVEO	1
318	-2.42803e+06	1.31316e+06	-61.5939	-64.9835	coastline	tdm0_w063d75s64d67_50559_20160727T082400_007_AMP	2016-07-27	ENVEO	1
319	-2.42803e+06	1.3129e+06	-61.5987	-64.9846	coastline	tdm0_w063d75s64d67_50559_20160727T082400_007_AMP	2016-07-27	ENVEO	1
320	-2.42797e+06	1.3128e+06	-61.5999	-64.9854	coastline	tdm0_w063d75s64d67_50559_20160727T082400_007_AMP	2016-07-27	ENVEO	1
321	-2.42797e+06	1.31275e+06	-61.6009	-64.9857	coastline	tdm0_w063d75s64d67_50559_20160727T082400_007_AMP	2016-07-27	ENVEO	1
322	-2.42793e+06	1.31268e+06	-61.6017	-64.9862	coastline	tdm0_w063d75s64d67_50559_20160727T082400_007_AMP	2016-07-27	ENVEO	1
323	-2.42782e+06	1.31266e+06	-61.601	-64.9871	coastline	tdm0_w063d75s64d67_50559_20160727T082400_007_AMP	2016-07-27	ENVEO	1
324	-2.42765e+06	1.31267e+06	-61.5993	-64.9885	coastline	tdm0_w063d75s64d67_50559_20160727T082400_007_AMP	2016-07-27	ENVEO	1
325	-2.42754e+06	1.31256e+06	-61.6001	-64.9898	coastline	tdm0_w063d75s64d67_50559_20160727T082400_007_AMP	2016-07-27	ENVEO	1
326	-2.42743e+06	1.31246e+06	-61.6009	-64.991	coastline	tdm0_w063d75s64d67_50559_20160727T082400_007_AMP	2016-07-27	ENVEO	1
327	-2.4273e+06	1.31239e+06	-61.6008	-64.9923	coastline	tdm0_w063d75s64d67_50559_20160727T082400_007_AMP	2016-07-27	ENVEO	1
328	-2.42727e+06	1.31234e+06	-61.6015	-64.9928	coastline	tdm0_w063d75s64d67_50559_20160727T082400_007_AMP	2016-07-27	ENVEO	1
329	-2.42722e+06	1.31228e+06	-61.602	-64.9934	coastline	tdm0_w063d75s64d67_50559_20160727T082400_007_AMP	2016-07-27	ENVEO	1
330	-2.42711e+06	1.31223e+06	-61.602	-64.9944	coastline	tdm0_w063d75s64d67_50559_20160727T082400_007_AMP	2016-07-27	ENVEO	1
331	-2.42698e+06	1.31208e+06	-61.6034	-64.9961	coastline	tdm0_w063d75s64d67_50559_20160727T082400_007_AMP	2016-07-27	ENVEO	1
332	-2.42699e+06	1.31194e+06	-61.606	-64.9966	coastline	tdm0_w063d75s64d67_50559_20160727T082400_007_AMP	2016-07-27	ENVEO	1
333	-2.42706e+06	1.31173e+06	-61.6106	-64.9969	coastline	tdm0_w063d75s64d67_50559_20160727T082400_007_AMP	2016-07-27	ENVEO	1
334	-2.42703e+06	1.31153e+06	-61.614	-64.998	coastline	tdm0_w063d75s64d67_50559_20160727T082400_007_AMP	2016-07-27	ENVEO	1
335	-2.42686e+06	1.31111e+06	-61.6198	-65.0011	coastline	tdm0_w063d75s64d67_50559_20160727T082400_007_AMP	2016-07-27	ENVEO	1
336	-2.4268e+06	1.31093e+06	-61.6225	-65.0022	coastline	tdm0_w063d75s64d67_50559_20160727T082400_007_AMP	2016-07-27	ENVEO	1
337	-2.42672e+06	1.31084e+06	-61.6235	-65.0033	coastline	tdm0_w063d75s64d67_50559_20160727T082400_007_AMP	2016-07-27	ENVEO	1
338	-2.42646e+06	1.31073e+06	-61.6229	-65.0057	coastline	tdm0_w063d75s64d67_50559_20160727T082400_007_AMP	2016-07-27	ENVEO	1
339	-2.42636e+06	1.31068e+06	-61.6228	-65.0067	coastline	tdm0_w063d75s64d67_50559_20160727T082400_007_AMP	2016-07-27	ENVEO	1
340	-2.42626e+06	1.31063e+06	-61.6227	-65.0078	coastline	tdm0_w063d75s64d67_50559_20160727T082400_007_AMP	2016-07-27	ENVEO	1
341	-2.42624e+06	1.31059e+06	-61.6233	-65.0081	coastline	tdm0_w063d75s64d67_50559_20160727T082400_007_AMP	2016-07-27	ENVEO	1
342	-2.42622e+06	1.31056e+06	-61.6235	-65.0083	coastline	tdm0_w063d75s64d67_50559_20160727T082400_007_AMP	2016-07-27	ENVEO	1
343	-2.42609e+06	1.31047e+06	-61.624	-65.0097	coastline	tdm0_w063d75s64d67_50559_20160727T082400_007_AMP	2016-07-27	ENVEO	1
344	-2.426e+06	1.31042e+06	-61.6241	-65.0106	coastline	tdm0_w063d75s64d67_50559_20160727T082400_007_AMP	2016-07-27	ENVEO	1
345	-2.42593e+06	1.31033e+06	-61.625	-65.0116	coastline	tdm0_w063d75s64d67_50559_20160727T082400_007_AMP	2016-07-27	ENVEO	1
346	-2.42583e+06	1.31024e+06	-61.6255	-65.0127	coastline	tdm0_w063d75s64d67_50559_20160727T082400_007_AMP	2016-07-27	ENVEO	1
347	-2.42582e+06	1.31024e+06	-61.6255	-65.0127	coastline	tdm0_w063d75s64d67_50559_20160727T082400_007_AMP	2016-07-27	ENVEO	1
348	-2.42569e+06	1.31014e+06	-61.626	-65.0142	coastline	tdm0_w063d75s64d67_50559_20160727T082400_007_AMP	2016-07-27	ENVEO	1
349	-2.42569e+06	1.31023e+06	-61.6244	-65.0138	coastline	tdm0_w063d75s64d67_50559_20160727T082400_007_AMP	2016-07-27	ENVEO	1
350	-2.42553e+06	1.31008e+06	-61.6255	-65.0157	coastline	tdm0_w063d75s64d67_50559_20160727T082400_007_AMP	2016-07-27	ENVEO	1
351	-2.42551e+06	1.31007e+06	-61.6255	-65.0158	coastline	tdm0_w063d75s64d67_50559_20160727T082400_007_AMP	2016-07-27	ENVEO	1
352	-2.4253e+06	1.30987e+06	-61.6271	-65.0183	coastline	tdm0_w063d75s64d67_50559_20160727T082400_007_AMP	2016-07-27	ENVEO	1
353	-2.42528e+06	1.30984e+06	-61.6276	-65.0186	coastline	tdm0_w063d75s64d67_50559_20160727T082400_007_AMP	2016-07-27	ENVEO	1
354	-2.42518e+06	1.30972e+06	-61.6288	-65.0199	coastline	tdm0_w063d75s64d67_50559_20160727T082400_007_AMP	2016-07-27	ENVEO	1
355	-2.42511e+06	1.30967e+06	-61.6289	-65.0206	coastline	tdm0_w063d75s64d67_50559_20160727T082400_007_AMP	2016-07-27	ENVEO	1
356	-2.42501e+06	1.30961e+06	-61.629	-65.0216	coastline	tdm0_w063d75s64d67_50559_20160727T082400_007_AMP	2016-07-27	ENVEO	1
357	-2.42476e+06	1.30951e+06	-61.6284	-65.024	coastline	tdm0_w063d75s64d67_50559_20160727T082400_007_AMP	2016-07-27	ENVEO	1
358	-2.42475e+06	1.3095e+06	-61.6284	-65.0241	coastline	tdm0_w063d75s64d67_50559_20160727T082400_007_AMP	2016-07-27	ENVEO	1
359	-2.42458e+06	1.30915e+06	-61.6331	-65.0269	coastline	tdm0_w063d75s64d67_50559_20160727T082400_007_AMP	2016-07-27	ENVEO	1
360	-2.42455e+06	1.30904e+06	-61.635	-65.0276	coastline	tdm0_w063d75s64d67_50559_20160727T082400_007_AMP	2016-07-27	ENVEO	1
361	-2.42459e+06	1.30882e+06	-61.6393	-65.0282	coastline	tdm0_w063d75s64d67_50559_20160727T082400_007_AMP	2016-07-27	ENVEO	1
362	-2.42468e+06	1.3087e+06	-61.6424	-65.028	coastline	tdm0_w063d75s64d67_50559_20160727T082400_007_AMP	2016-07-27	ENVEO	1
363	-2.42468e+06	1.30862e+06	-61.6439	-65.0283	coastline	tdm0_w063d75s64d67_50559_20160727T082400_007_AMP	2016-07-27	ENVEO	1
364	-2.42469e+06	1.30855e+06	-61.6452	-65.0286	coastline	tdm0_w063d75s64d67_50559_20160727T082400_007_AMP	2016-07-27	ENVEO	1
365	-2.42472e+06	1.30843e+06	-61.6478	-65.0288	coastline	tdm0_w063d75s64d67_50559_20160727T082400_007_AMP	2016-07-27	ENVEO	1
366	-2.42475e+06	1.30839e+06	-61.6488	-65.0287	coastline	tdm0_w063d75s64d67_50559_20160727T082400_007_AMP	2016-07-27	ENVEO	1
367	-2.42475e+06	1.30811e+06	-61.6538	-65.0299	coastline	tdm0_w063d75s64d67_50559_20160727T082400_007_AMP	2016-07-27	ENVEO	1
368	-2.4248e+06	1.30804e+06	-61.6557	-65.0298	coastline	tdm0_w063d75s64d67_50559_20160727T082400_007_AMP	2016-07-27	ENVEO	1
369	-2.42481e+06	1.30797e+06	-61.6571	-65.0301	coastline	tdm0_w063d75s64d67_50559_20160727T082400_007_AMP	2016-07-27	ENVEO	1
370	-2.4248e+06	1.30794e+06	-61.6576	-65.0303	coastline	tdm0_w063d75s64d67_50559_20160727T082400_007_AMP	2016-07-27	ENVEO	1
371	-2.42483e+06	1.30792e+06	-61.6582	-65.0301	coastline	tdm0_w063d75s64d67_50559_20160727T082400_007_AMP	2016-07-27	ENVEO	1
372	-2.42488e+06	1.30788e+06	-61.6593	-65.0299	coastline	tdm0_w063d75s64d67_50559_20160727T082400_007_AMP	2016-07-27	ENVEO	1
373	-2.42496e+06	1.30784e+06	-61.6609	-65.0294	coastline	tdm0_w063d75s64d67_50559_20160727T082400_007_AMP	2016-07-27	ENVEO	1
374	-2.42517e+06	1.30772e+06	-61.6652	-65.0283	coastline	tdm0_w063d75s64d67_50559_20160727T082400_007_AMP	2016-07-27	ENVEO	1
375	-2.42528e+06	1.30766e+06	-61.6675	-65.0277	coastline	tdm0_w063d75s64d67_50559_20160727T082400_007_AMP	2016-07-27	ENVEO	1
376	-2.42534e+06	1.30765e+06	-61.6681	-65.0273	coastline	tdm0_w063d75s64d67_50559_20160727T082400_007_AMP	2016-07-27	ENVEO	1
377	-2.42537e+06	1.30762e+06	-61.6691	-65.0271	coastline	tdm0_w063d75s64d67_50559_20160727T082400_007_AMP	2016-07-27	ENVEO	1
378	-2.42542e+06	1.30757e+06	-61.6705	-65.027	coastline	tdm0_w063d75s64d67_50559_20160727T082400_007_AMP	2016-07-27	ENVEO	1
379	-2.42547e+06	1.30752e+06	-61.6718	-65.0268	coastline	tdm0_w063d75s64d67_50559_20160727T082400_007_AMP	2016-07-27	ENVEO	1
380	-2.42553e+06	1.30747e+06	-61.6733	-65.0265	coastline	tdm0_w063d75s64d67_50559_20160727T082400_007_AMP	2016-07-27	ENVEO	1
381	-2.42563e+06	1.30741e+06	-61.6753	-65.0261	coastline	tdm0_w063d75s64d67_50559_20160727T082400_007_AMP	2016-07-27	ENVEO	1
382	-2.4257e+06	1.30735e+06	-61.6772	-65.0257	coastline	tdm0_w063d75s64d67_50559_20160727T082400_007_AMP	2016-07-27	ENVEO	1
383	-2.42576e+06	1.30736e+06	-61.6776	-65.0253	coastline	tdm0_w063d75s64d67_50559_20160727T082400_007_AMP	2016-07-27	ENVEO	1
384	-2.42586e+06	1.30735e+06	-61.6787	-65.0245	coastline	tdm0_w063d75s64d67_50559_20160727T082400_007_AMP	2016-07-27	ENVEO	1
385	-2.42596e+06	1.3074e+06	-61.6789	-65.0235	coastline	tdm0_w063d75s64d67_50559_20160727T082400_007_AMP	2016-07-27	ENVEO	1
386	-2.42603e+06	1.30741e+06	-61.6793	-65.0229	coastline	tdm0_w063d75s64d67_50559_20160727T082400_007_AMP	2016-07-27	ENVEO	1
387	-2.42617e+06	1.30739e+06	-61.681	-65.022	coastline	tdm0_w063d75s64d67_50559_20160727T082400_007_AMP	2016-07-27	ENVEO	1
388	-2.42624e+06	1.30738e+06	-61.682	-65.0214	coastline	tdm0_w063d75s64d67_50559_20160727T082400_007_AMP	2016-07-27	ENVEO	1
389	-2.42634e+06	1.30735e+06	-61.6835	-65.0208	coastline	tdm0_w063d75s64d67_50559_20160727T082400_007_AMP	2016-07-27	ENVEO	1
390	-2.42642e+06	1.30735e+06	-61.6843	-65.0201	coastline	tdm0_w063d75s64d67_50559_20160727T082400_007_AMP	2016-07-27	ENVEO	1
391	-2.42652e+06	1.30736e+06	-61.6851	-65.0193	coastline	tdm0_w063d75s64d67_50559_20160727T082400_007_AMP	2016-07-27	ENVEO	1
392	-2.42654e+06	1.30739e+06	-61.6847	-65.0191	coastline	tdm0_w063d75s64d67_50559_20160727T082400_007_AMP	2016-07-27	ENVEO	1
393	-2.42674e+06	1.30743e+06	-61.686	-65.0173	coastline	tdm0_w063d75s64d67_50559_20160727T082400_007_AMP	2016-07-27	ENVEO	1
394	-2.4268e+06	1.30733e+06	-61.6885	-65.0173	coastline	tdm0_w063d75s64d67_50559_20160727T082400_007_AMP	2016-07-27	ENVEO	1
395	-2.42685e+06	1.30734e+06	-61.6887	-65.0169	coastline	tdm0_w063d75s64d67_50559_20160727T082400_007_AMP	2016-07-27	ENVEO	1
396	-2.42691e+06	1.30734e+06	-61.6893	-65.0164	coastline	tdm0_w063d75s64d67_50559_20160727T082400_007_AMP	2016-07-27	ENVEO	1
397	-2.42693e+06	1.30733e+06	-61.6898	-65.0163	coastline	tdm0_w063d75s64d67_50559_20160727T082400_007_AMP	2016-07-27	ENVEO	1
398	-2.42697e+06	1.30734e+06	-61.6899	-65.0159	coastline	tdm0_w063d75s64d67_50559_20160727T082400_007_AMP	2016-07-27	ENVEO	1
399	-2.427e+06	1.30728e+06	-61.6914	-65.016	coastline	tdm0_w063d75s64d67_50559_20160727T082400_007_AMP	2016-07-27	ENVEO	1
400	-2.42706e+06	1.30729e+06	-61.6918	-65.0155	coastline	tdm0_w063d75s64d67_50559_20160727T082400_007_AMP	2016-07-27	ENVEO	1
401	-2.42711e+06	1.30729e+06	-61.6922	-65.0151	coastline	tdm0_w063d75s64d67_50559_20160727T082400_007_AMP	2016-07-27	ENVEO	1
402	-2.42715e+06	1.30728e+06	-61.6928	-65.0148	coastline	tdm0_w063d75s64d67_50559_20160727T082400_007_AMP	2016-07-27	ENVEO	1
403	-2.42722e+06	1.3073e+06	-61.693	-65.0142	coastline	tdm0_w063d75s64d67_50559_20160727T082400_007_AMP	2016-07-27	ENVEO	1
404	-2.42727e+06	1.30726e+06	-61.6944	-65.014	coastline	tdm0_w063d75s64d67_50559_20160727T082400_007_AMP	2016-07-27	ENVEO	1
405	-2.42753e+06	1.30726e+06	-61.6969	-65.0119	coastline	tdm0_w063d75s64d67_50559_20160727T082400_007_AMP	2016-07-27	ENVEO	1
406	-2.42772e+06	1.30719e+06	-61.6999	-65.0108	coastline	tdm0_w063d75s64d67_50559_20160727T082400_007_AMP	2016-07-27	ENVEO	1
407	-2.42785e+06	1.30716e+06	-61.7018	-65.0099	coastline	tdm0_w063d75s64d67_50559_20160727T082400_007_AMP	2016-07-27	ENVEO	1
408	-2.42796e+06	1.30711e+06	-61.7039	-65.0092	coastline	tdm0_w063d75s64d67_50559_20160727T082400_007_AMP	2016-07-27	ENVEO	1
409	-2.42806e+06	1.30705e+06	-61.7059	-65.0087	coastline	tdm0_w063d75s64d67_50559_20160727T082400_007_AMP	2016-07-27	ENVEO	1
410	-2.42813e+06	1.30703e+06	-61.707	-65.0082	coastline	tdm0_w063d75s64d67_50559_20160727T082400_007_AMP	2016-07-27	ENVEO	1
411	-2.42828e+06	1.30698e+06	-61.7095	-65.0074	coastline	tdm0_w063d75s64d67_50559_20160727T082400_007_AMP	2016-07-27	ENVEO	1
412	-2.42844e+06	1.30693e+06	-61.7119	-65.0063	coastline	tdm0_w063d75s64d67_50559_20160727T082400_007_AMP	2016-07-27	ENVEO	1
413	-2.42863e+06	1.30696e+06	-61.7131	-65.0047	coastline	tdm0_w063d75s64d67_50559_20160727T082400_007_AMP	2016-07-27	ENVEO	1
414	-2.4288e+06	1.30697e+06	-61.7148	-65.0033	coastline	tdm0_w063d75s64d67_50559_20160727T082400_007_AMP	2016-07-27	ENVEO	1
415	-2.42898e+06	1.30691e+06	-61.7176	-65.0022	coastline	tdm0_w063d75s64d67_50559_20160727T082400_007_AMP	2016-07-27	ENVEO	1
416	-2.42906e+06	1.30682e+06	-61.7201	-65.0019	coastline	tdm0_w063d75s64d67_50559_20160727T082400_007_AMP	2016-07-27	ENVEO	1
417	-2.42922e+06	1.30675e+06	-61.7229	-65.0011	coastline	tdm0_w063d75s64d67_50559_20160727T082400_007_AMP	2016-07-27	ENVEO	1
418	-2.42932e+06	1.30662e+06	-61.7263	-65.0007	coastline	tdm0_w063d75s64d67_50559_20160727T082400_007_AMP	2016-07-27	ENVEO	1
419	-2.42933e+06	1.30659e+06	-61.7269	-65.0008	coastline	tdm0_w063d75s64d67_50559_20160727T082400_007_AMP	2016-07-27	ENVEO	1
420	-2.42949e+06	1.30655e+06	-61.7291	-64.9997	coastline	tdm0_w063d75s64d67_50559_20160727T082400_007_AMP	2016-07-27	ENVEO	1
421	-2.42958e+06	1.30657e+06	-61.7298	-64.9989	coastline	tdm0_w063d75s64d67_50559_20160727T082400_007_AMP	2016-07-27	ENVEO	1
422	-2.42966e+06	1.30654e+06	-61.731	-64.9985	coastline	tdm0_w063d75s64d67_50559_20160727T082400_007_AMP	2016-07-27	ENVEO	1
423	-2.42972e+06	1.30654e+06	-61.7315	-64.998	coastline	tdm0_w063d75s64d67_50559_20160727T082400_007_AMP	2016-07-27	ENVEO	1
424	-2.42977e+06	1.30654e+06	-61.7321	-64.9977	coastline	tdm0_w063d75s64d67_50559_20160727T082400_007_AMP	2016-07-27	ENVEO	1
425	-2.42984e+06	1.30655e+06	-61.7327	-64.997	coastline	tdm0_w063d75s64d67_50559_20160727T082400_007_AMP	2016-07-27	ENVEO	1
426	-2.4299e+06	1.30653e+06	-61.7336	-64.9967	coastline	tdm0_w063d75s64d67_50559_20160727T082400_007_AMP	2016-07-27	ENVEO	1
427	-2.43005e+06	1.30656e+06	-61.7345	-64.9953	coastline	tdm0_w063d75s64d67_50559_20160727T082400_007_AMP	2016-07-27	ENVEO	1
428	-2.43013e+06	1.30654e+06	-61.7357	-64.9948	coastline	tdm0_w063d75s64d67_50559_20160727T082400_007_AMP	2016-07-27	ENVEO	1
429	-2.43019e+06	1.30657e+06	-61.7357	-64.9942	coastline	tdm0_w063d75s64d67_50559_20160727T082400_007_AMP	2016-07-27	ENVEO	1
430	-2.43031e+06	1.3066e+06	-61.7364	-64.9932	coastline	tdm0_w063d75s64d67_50559_20160727T082400_007_AMP	2016-07-27	ENVEO	1
431	-2.43043e+06	1.30663e+06	-61.7369	-64.9921	coastline	tdm0_w063d75s64d67_50559_20160727T082400_007_AMP	2016-07-27	ENVEO	1
432	-2.43064e+06	1.30662e+06	-61.7392	-64.9906	coastline	tdm0_w063d75s64d67_50559_20160727T082400_007_AMP	2016-07-27	ENVEO	1
433	-2.43076e+06	1.30656e+06	-61.7415	-64.9898	coastline	tdm0_w063d75s64d67_50559_20160727T082400_007_AMP	2016-07-27	ENVEO	1
434	-2.43091e+06	1.30653e+06	-61.7434	-64.9888	coastline	tdm0_w063d75s64d67_50559_20160727T082400_007_AMP	2016-07-27	ENVEO	1
435	-2.43124e+06	1.30641e+06	-61.7488	-64.9868	coastline	tdm0_w063d75s64d67_50559_20160727T082400_007_AMP	2016-07-27	ENVEO	1
436	-2.43139e+06	1.30633e+06	-61.752	-64.9859	coastline	tdm0_w063d75s64d67_50559_20160727T082400_007_AMP	2016-07-27	ENVEO	1
437	-2.43159e+06	1.30625e+06	-61.7553	-64.9847	coastline	tdm0_w063d75s64d67_50559_20160727T082400_007_AMP	2016-07-27	ENVEO	1
438	-2.43179e+06	1.3061e+06	-61.76	-64.9838	coastline	tdm0_w063d75s64d67_50559_20160727T082400_007_AMP	2016-07-27	ENVEO	1
439	-2.43193e+06	1.30588e+06	-61.7655	-64.9836	coastline	tdm0_w063d75s64d67_50559_20160727T082400_007_AMP	2016-07-27	ENVEO	1
440	-2.43199e+06	1.30565e+06	-61.7702	-64.9841	coastline	tdm0_w063d75s64d67_50559_20160727T082400_007_AMP	2016-07-27	ENVEO	1
441	-2.43195e+06	1.30562e+06	-61.7704	-64.9846	coastline	tdm0_w063d75s64d67_50559_20160727T082400_007_AMP	2016-07-27	ENVEO	1
442	-2.43178e+06	1.3055e+06	-61.7709	-64.9864	coastline	tdm0_w063d75s64d67_50559_20160727T082400_007_AMP	2016-07-27	ENVEO	1
443	-2.43147e+06	1.3054e+06	-61.7696	-64.9892	coastline	tdm0_w063d75s64d67_50559_20160727T082400_007_AMP	2016-07-27	ENVEO	1
444	-2.43116e+06	1.30528e+06	-61.7689	-64.9921	coastline	tdm0_w063d75s64d67_50559_20160727T082400_007_AMP	2016-07-27	ENVEO	1
445	-2.4311e+06	1.30518e+06	-61.77	-64.993	coastline	tdm0_w063d75s64d67_50559_20160727T082400_007_AMP	2016-07-27	ENVEO	1
446	-2.43097e+06	1.30511e+06	-61.7701	-64.9943	coastline	tdm0_w063d75s64d67_50559_20160727T082400_007_AMP	2016-07-27	ENVEO	1
447	-2.43064e+06	1.30497e+06	-61.7694	-64.9974	coastline	tdm0_w063d75s64d67_50559_20160727T082400_007_AMP	2016-07-27	ENVEO	1
448	-2.43021e+06	1.30479e+06	-61.7685	-65.0015	coastline	tdm0_w063d75s64d67_50559_20160727T082400_007_AMP	2016-07-27	ENVEO	1
449	-2.43008e+06	1.30471e+06	-61.7686	-65.0028	coastline	tdm0_w063d75s64d67_50559_20160727T082400_007_AMP	2016-07-27	ENVEO	1
450	-2.4299e+06	1.30467e+06	-61.7677	-65.0044	coastline	tdm0_w063d75s64d67_50559_20160727T082400_007_AMP	2016-07-27	ENVEO	1
451	-2.42988e+06	1.30466e+06	-61.7676	-65.0046	coastline	tdm0_w063d75s64d67_50559_20160727T082400_007_AMP	2016-07-27	ENVEO	1
452	-2.42994e+06	1.30463e+06	-61.7688	-65.0042	coastline	tdm0_w063d75s64d67_50559_20160727T082400_007_AMP	2016-07-27	ENVEO	1
453	-2.42977e+06	1.30453e+06	-61.7689	-65.006	coastline	tdm0_w063d75s64d67_50559_20160727T082400_007_AMP	2016-07-27	ENVEO	1
454	-2.42953e+06	1.30437e+06	-61.7695	-65.0085	coastline	tdm0_w063d75s64d67_50559_20160727T082400_007_AMP	2016-07-27	ENVEO	1
455	-2.42932e+06	1.30426e+06	-61.7694	-65.0106	coastline	tdm0_w063d75s64d67_50559_20160727T082400_007_AMP	2016-07-27	ENVEO	1
456	-2.42918e+06	1.30418e+06	-61.7695	-65.012	coastline	tdm0_w063d75s64d67_50559_20160727T082400_007_AMP	2016-07-27	ENVEO	1
457	-2.42909e+06	1.30408e+06	-61.7704	-65.0131	coastline	tdm0_w063d75s64d67_50559_20160727T082400_007_AMP	2016-07-27	ENVEO	1
458	-2.42871e+06	1.30376e+06	-61.7726	-65.0174	coastline	tdm0_w063d75s64d67_50559_20160727T082400_007_AMP	2016-07-27	ENVEO	1
459	-2.42866e+06	1.30375e+06	-61.7724	-65.0178	coastline	tdm0_w063d75s64d67_50559_20160727T082400_007_AMP	2016-07-27	ENVEO	1
460	-2.42853e+06	1.3037e+06	-61.7719	-65.019	coastline	tdm0_w063d75s64d67_50559_20160727T082400_007_AMP	2016-07-27	ENVEO	1
461	-2.42843e+06	1.30359e+06	-61.7729	-65.0203	coastline	tdm0_w063d75s64d67_50559_20160727T082400_007_AMP	2016-07-27	ENVEO	1
462	-2.42798e+06	1.30324e+06	-61.7749	-65.0252	coastline	tdm0_w063d75s64d67_50559_20160727T082400_007_AMP	2016-07-27	ENVEO	1
463	-2.42778e+06	1.30324e+06	-61.7729	-65.0268	coastline	tdm0_w063d75s64d67_50559_20160727T082400_007_AMP	2016-07-27	ENVEO	1
464	-2.42764e+06	1.3032e+06	-61.7722	-65.028	coastline	tdm0_w063d75s64d67_50559_20160727T082400_007_AMP	2016-07-27	ENVEO	1
465	-2.42745e+06	1.30317e+06	-61.771	-65.0296	coastline	tdm0_w063d75s64d67_50559_20160727T082400_007_AMP	2016-07-27	ENVEO	1
466	-2.42733e+06	1.30316e+06	-61.77	-65.0306	coastline	tdm0_w063d75s64d67_50559_20160727T082400_007_AMP	2016-07-27	ENVEO	1
467	-2.42714e+06	1.30315e+06	-61.7684	-65.0321	coastline	tdm0_w063d75s64d67_50559_20160727T082400_007_AMP	2016-07-27	ENVEO	1
468	-2.42704e+06	1.30312e+06	-61.7679	-65.0329	coastline	tdm0_w063d75s64d67_50559_20160727T082400_007_AMP	2016-07-27	ENVEO	1
469	-2.42669e+06	1.30267e+06	-61.7727	-65.0376	coastline	tdm0_w063d75s64d67_50559_20160727T082400_007_AMP	2016-07-27	ENVEO	1
470	-2.42651e+06	1.30269e+06	-61.7705	-65.0389	coastline	tdm0_w063d75s64d67_50559_20160727T082400_007_AMP	2016-07-27	ENVEO	1
471	-2.42628e+06	1.30269e+06	-61.7683	-65.0407	coastline	tdm0_w063d75s64d67_50559_20160727T082400_007_AMP	2016-07-27	ENVEO	1
472	-2.42604e+06	1.30276e+06	-61.7647	-65.0422	coastline	tdm0_w063d75s64d67_50559_20160727T082400_007_AMP	2016-07-27	ENVEO	1
473	-2.42584e+06	1.30278e+06	-61.7623	-65.0437	coastline	tdm0_w063d75s64d67_50559_20160727T082400_007_AMP	2016-07-27	ENVEO	1
474	-2.42557e+06	1.30281e+06	-61.759	-65.0457	coastline	tdm0_w063d75s64d67_50559_20160727T082400_007_AMP	2016-07-27	ENVEO	1
475	-2.42514e+06	1.30269e+06	-61.7571	-65.0495	coastline	tdm0_w063d75s64d67_50559_20160727T082400_007_AMP	2016-07-27	ENVEO	1
476	-2.42494e+06	1.30261e+06	-61.7565	-65.0514	coastline	tdm0_w063d75s64d67_50559_20160727T082400_007_AMP	2016-07-27	ENVEO	1
477	-2.42473e+06	1.30245e+06	-61.7574	-65.0536	coastline	tdm0_w063d75s64d67_50559_20160727T082400_007_AMP	2016-07-27	ENVEO	1
478	-2.42464e+06	1.30228e+06	-61.7597	-65.055	coastline	tdm0_w063d75s64d67_50559_20160727T082400_007_AMP	2016-07-27	ENVEO	1
479	-2.42463e+06	1.30225e+06	-61.7602	-65.0553	coastline	tdm0_w063d75s64d67_50559_20160727T082400_007_AMP	2016-07-27	ENVEO	1
480	-2.42461e+06	1.30225e+06	-61.7599	-65.0554	coastline	tdm0_w063d75s64d67_50559_20160727T082400_007_AMP	2016-07-27	ENVEO	1
481	-2.42461e+06	1.3022e+06	-61.7608	-65.0556	coastline	tdm0_w063d75s64d67_50559_20160727T082400_007_AMP	2016-07-27	ENVEO	1
482	-2.4245e+06	1.30213e+06	-61.7611	-65.0568	coastline	tdm0_w063d75s64d67_50559_20160727T082400_007_AMP	2016-07-27	ENVEO	1
483	-2.42443e+06	1.30211e+06	-61.7607	-65.0574	coastline	tdm0_w063d75s64d67_50559_20160727T082400_007_AMP	2016-07-27	ENVEO	1
484	-2.42438e+06	1.30207e+06	-61.7609	-65.058	coastline	tdm0_w063d75s64d67_50559_20160727T082400_007_AMP	2016-07-27	ENVEO	1
485	-2.4243e+06	1.30203e+06	-61.761	-65.0587	coastline	tdm0_w063d75s64d67_50559_20160727T082400_007_AMP	2016-07-27	ENVEO	1
486	-2.42424e+06	1.30199e+06	-61.761	-65.0593	coastline	tdm0_w063d75s64d67_50559_20160727T082400_007_AMP	2016-07-27	ENVEO	1
487	-2.42418e+06	1.30198e+06	-61.7605	-65.0599	coastline	tdm0_w063d75s64d67_50559_20160727T082400_007_AMP	2016-07-27	ENVEO	1
488	-2.4241e+06	1.30199e+06	-61.7597	-65.0605	coastline	tdm0_w063d75s64d67_50559_20160727T082400_007_AMP	2016-07-27	ENVEO	1
489	-2.42404e+06	1.30198e+06	-61.7592	-65.0609	coastline	tdm0_w063d75s64d67_50559_20160727T082400_007_AMP	2016-07-27	ENVEO	1
490	-2.42397e+06	1.30197e+06	-61.7587	-65.0616	coastline	tdm0_w063d75s64d67_50559_20160727T082400_007_AMP	2016-07-27	ENVEO	1
491	-2.42392e+06	1.30192e+06	-61.7592	-65.0621	coastline	tdm0_w063d75s64d67_50559_20160727T082400_007_AMP	2016-07-27	ENVEO	1
492	-2.42387e+06	1.30189e+06	-61.7592	-65.0627	coastline	tdm0_w063d75s64d67_50559_20160727T082400_007_AMP	2016-07-27	ENVEO	1
493	-2.4238e+06	1.30186e+06	-61.7591	-65.0633	coastline	tdm0_w063d75s64d67_50559_20160727T082400_007_AMP	2016-07-27	ENVEO	1
494	-2.4238e+06	1.30186e+06	-61.7591	-65.0633	coastline	tdm0_w063d75s64d67_50559_20160727T082400_007_AMP	2016-07-27	ENVEO	1
495	-2.42376e+06	1.30189e+06	-61.7582	-65.0635	coastline	tdm0_w063d75s64d67_50559_20160727T082400_007_AMP	2016-07-27	ENVEO	1
496	-2.4237e+06	1.30186e+06	-61.7581	-65.0641	coastline	tdm0_w063d75s64d67_50559_20160727T082400_007_AMP	2016-07-27	ENVEO	1
497	-2.42366e+06	1.30186e+06	-61.7576	-65.0644	coastline	tdm0_w063d75s64d67_50559_20160727T082400_007_AMP	2016-07-27	ENVEO	1
498	-2.42359e+06	1.30185e+06	-61.7572	-65.0649	coastline	tdm0_w063d75s64d67_50559_20160727T082400_007_AMP	2016-07-27	ENVEO	1
499	-2.42355e+06	1.30185e+06	-61.7568	-65.0653	coastline	tdm0_w063d75s64d67_50559_20160727T082400_007_AMP	2016-07-27	ENVEO	1
500	-2.42352e+06	1.30186e+06	-61.7564	-65.0654	coastline	tdm0_w063d75s64d67_50559_20160727T082400_007_AMP	2016-07-27	ENVEO	1
501	-2.42351e+06	1.30182e+06	-61.7569	-65.0657	coastline	tdm0_w063d75s64d67_50559_20160727T082400_007_AMP	2016-07-27	ENVEO	1
502	-2.4235e+06	1.30187e+06	-61.756	-65.0656	coastline	tdm0_w063d75s64d67_50559_20160727T082400_007_AMP	2016-07-27	ENVEO	1
503	-2.42348e+06	1.3018e+06	-61.757	-65.0661	coastline	tdm0_w063d75s64d67_50559_20160727T082400_007_AMP	2016-07-27	ENVEO	1
504	-2.42342e+06	1.30178e+06	-61.7567	-65.0666	coastline	tdm0_w063d75s64d67_50559_20160727T082400_007_AMP	2016-07-27	ENVEO	1
505	-2.42335e+06	1.30178e+06	-61.7561	-65.0671	coastline	tdm0_w063d75s64d67_50559_20160727T082400_007_AMP	2016-07-27	ENVEO	1
506	-2.4233e+06	1.30174e+06	-61.7563	-65.0677	coastline	tdm0_w063d75s64d67_50559_20160727T082400_007_AMP	2016-07-27	ENVEO	1
507	-2.4232e+06	1.30168e+06	-61.7565	-65.0688	coastline	tdm0_w063d75s64d67_50559_20160727T082400_007_AMP	2016-07-27	ENVEO	1
508	-2.42308e+06	1.30161e+06	-61.7566	-65.0699	coastline	tdm0_w063d75s64d67_50559_20160727T082400_007_AMP	2016-07-27	ENVEO	1
509	-2.42289e+06	1.30147e+06	-61.7573	-65.072	coastline	tdm0_w063d75s64d67_50559_20160727T082400_007_AMP	2016-07-27	ENVEO	1
510	-2.42283e+06	1.30135e+06	-61.7588	-65.0729	coastline	tdm0_w063d75s64d67_50559_20160727T082400_007_AMP	2016-07-27	ENVEO	1
511	-2.42272e+06	1.30127e+06	-61.7593	-65.0741	coastline	tdm0_w063d75s64d67_50559_20160727T082400_007_AMP	2016-07-27	ENVEO	1
512	-2.42257e+06	1.30118e+06	-61.7594	-65.0756	coastline	tdm0_w063d75s64d67_50559_20160727T082400_007_AMP	2016-07-27	ENVEO	1
513	-2.42236e+06	1.30116e+06	-61.7577	-65.0774	coastline	tdm0_w063d75s64d67_50559_20160727T082400_007_AMP	2016-07-27	ENVEO	1
514	-2.42221e+06	1.30114e+06	-61.7567	-65.0786	coastline	tdm0_w063d75s64d67_50559_20160727T082400_007_AMP	2016-07-27	ENVEO	1
515	-2.42221e+06	1.30114e+06	-61.7567	-65.0786	coastline	tdm0_w063d75s64d67_50559_20160727T082400_007_AMP	2016-07-27	ENVEO	1
516	-2.42215e+06	1.30111e+06	-61.7566	-65.0792	coastline	tdm0_w063d75s64d67_50559_20160727T082400_007_AMP	2016-07-27	ENVEO	1
517	-2.42209e+06	1.30108e+06	-61.7564	-65.0798	coastline	tdm0_w063d75s64d67_50559_20160727T082400_007_AMP	2016-07-27	ENVEO	1
518	-2.42199e+06	1.30104e+06	-61.7563	-65.0807	coastline	tdm0_w063d75s64d67_50559_20160727T082400_007_AMP	2016-07-27	ENVEO	1
519	-2.42195e+06	1.301e+06	-61.7566	-65.0812	coastline	tdm0_w063d75s64d67_50559_20160727T082400_007_AMP	2016-07-27	ENVEO	1
520	-2.42189e+06	1.30092e+06	-61.7575	-65.082	coastline	tdm0_w063d75s64d67_50559_20160727T082400_007_AMP	2016-07-27	ENVEO	1
521	-2.42184e+06	1.30085e+06	-61.7583	-65.0827	coastline	tdm0_w063d75s64d67_50559_20160727T082400_007_AMP	2016-07-27	ENVEO	1
522	-2.42171e+06	1.30073e+06	-61.7593	-65.0842	coastline	tdm0_w063d75s64d67_50559_20160727T082400_007_AMP	2016-07-27	ENVEO	1
523	-2.42167e+06	1.30066e+06	-61.7602	-65.0848	coastline	tdm0_w063d75s64d67_50559_20160727T082400_007_AMP	2016-07-27	ENVEO	1
524	-2.42163e+06	1.30062e+06	-61.7605	-65.0853	coastline	tdm0_w063d75s64d67_50559_20160727T082400_007_AMP	2016-07-27	ENVEO	1
525	-2.42154e+06	1.3005e+06	-61.7618	-65.0865	coastline	tdm0_w063d75s64d67_50559_20160727T082400_007_AMP	2016-07-27	ENVEO	1
526	-2.42139e+06	1.30029e+06	-61.7642	-65.0885	coastline	tdm0_w063d75s64d67_50559_20160727T082400_007_AMP	2016-07-27	ENVEO	1
527	-2.42133e+06	1.30018e+06	-61.7655	-65.0894	coastline	tdm0_w063d75s64d67_50559_20160727T082400_007_AMP	2016-07-27	ENVEO	1
528	-2.42121e+06	1.30006e+06	-61.7666	-65.0909	coastline	tdm0_w063d75s64d67_50559_20160727T082400_007_AMP	2016-07-27	ENVEO	1
529	-2.42111e+06	1.29996e+06	-61.7675	-65.0921	coastline	tdm0_w063d75s64d67_50559_20160727T082400_007_AMP	2016-07-27	ENVEO	1
530	-2.42087e+06	1.29982e+06	-61.7675	-65.0945	coastline	tdm0_w063d75s64d67_50559_20160727T082400_007_AMP	2016-07-27	ENVEO	1
531	-2.42068e+06	1.29983e+06	-61.7655	-65.0959	coastline	tdm0_w063d75s64d67_50559_20160727T082400_007_AMP	2016-07-27	ENVEO	1
532	-2.42062e+06	1.29982e+06	-61.7652	-65.0964	coastline	tdm0_w063d75s64d67_50559_20160727T082400_007_AMP	2016-07-27	ENVEO	1
533	-2.42055e+06	1.29981e+06	-61.7645	-65.097	coastline	tdm0_w063d75s64d67_50559_20160727T082400_007_AMP	2016-07-27	ENVEO	1
534	-2.42055e+06	1.29981e+06	-61.7646	-65.097	coastline	tdm0_w063d75s64d67_50559_20160727T082400_007_AMP	2016-07-27	ENVEO	1
535	-2.4205e+06	1.29977e+06	-61.7648	-65.0976	coastline	tdm0_w063d75s64d67_50559_20160727T082400_007_AMP	2016-07-27	ENVEO	1
536	-2.42051e+06	1.29972e+06	-61.7659	-65.0977	coastline	tdm0_w063d75s64d67_50559_20160727T082400_007_AMP	2016-07-27	ENVEO	1
537	-2.42055e+06	1.29969e+06	-61.7668	-65.0975	coastline	tdm0_w063d75s64d67_50559_20160727T082400_007_AMP	2016-07-27	ENVEO	1
538	-2.42057e+06	1.29965e+06	-61.7678	-65.0975	coastline	tdm0_w063d75s64d67_50559_20160727T082400_007_AMP	2016-07-27	ENVEO	1
539	-2.42061e+06	1.29961e+06	-61.7689	-65.0973	coastline	tdm0_w063d75s64d67_50559_20160727T082400_007_AMP	2016-07-27	ENVEO	1
540	-2.42062e+06	1.29959e+06	-61.7694	-65.0974	coastline	tdm0_w063d75s64d67_50559_20160727T082400_007_AMP	2016-07-27	ENVEO	1
541	-2.42065e+06	1.29954e+06	-61.7706	-65.0974	coastline	tdm0_w063d75s64d67_50559_20160727T082400_007_AMP	2016-07-27	ENVEO	1
542	-2.42064e+06	1.29952e+06	-61.771	-65.0975	coastline	tdm0_w063d75s64d67_50559_20160727T082400_007_AMP	2016-07-27	ENVEO	1
543	-2.42064e+06	1.29951e+06	-61.7711	-65.0975	coastline	tdm0_w063d75s64d67_50559_20160727T082400_007_AMP	2016-07-27	ENVEO	1
544	-2.42057e+06	1.29955e+06	-61.7696	-65.098	coastline	tdm0_w063d75s64d67_50559_20160727T082400_007_AMP	2016-07-27	ENVEO	1
545	-2.42057e+06	1.29952e+06	-61.7701	-65.0981	coastline	tdm0_w063d75s64d67_50559_20160727T082400_007_AMP	2016-07-27	ENVEO	1
546	-2.42059e+06	1.29949e+06	-61.7709	-65.098	coastline	tdm0_w063d75s64d67_50559_20160727T082400_007_AMP	2016-07-27	ENVEO	1
547	-2.42055e+06	1.29948e+06	-61.7708	-65.0984	coastline	tdm0_w063d75s64d67_50559_20160727T082400_007_AMP	2016-07-27	ENVEO	1
548	-2.42053e+06	1.29946e+06	-61.7709	-65.0987	coastline	tdm0_w063d75s64d67_50559_20160727T082400_007_AMP	2016-07-27	ENVEO	1
549	-2.42047e+06	1.29944e+06	-61.7707	-65.0991	coastline	tdm0_w063d75s64d67_50559_20160727T082400_007_AMP	2016-07-27	ENVEO	1
550	-2.4204e+06	1.29943e+06	-61.7702	-65.0998	coastline	tdm0_w063d75s64d67_50559_20160727T082400_007_AMP	2016-07-27	ENVEO	1
551	-2.42037e+06	1.29942e+06	-61.77	-65.1	coastline	tdm0_w063d75s64d67_50559_20160727T082400_007_AMP	2016-07-27	ENVEO	1
552	-2.42032e+06	1.29941e+06	-61.7698	-65.1004	coastline	tdm0_w063d75s64d67_50559_20160727T082400_007_AMP	2016-07-27	ENVEO	1
553	-2.42026e+06	1.2994e+06	-61.7692	-65.101	coastline	tdm0_w063d75s64d67_50559_20160727T082400_007_AMP	2016-07-27	ENVEO	1
554	-2.42024e+06	1.29939e+06	-61.7694	-65.1012	coastline	tdm0_w063d75s64d67_50559_20160727T082400_007_AMP	2016-07-27	ENVEO	1
555	-2.4202e+06	1.2994e+06	-61.7688	-65.1014	coastline	tdm0_w063d75s64d67_50559_20160727T082400_007_AMP	2016-07-27	ENVEO	1
556	-2.42009e+06	1.29941e+06	-61.7674	-65.1022	coastline	tdm0_w063d75s64d67_50559_20160727T082400_007_AMP	2016-07-27	ENVEO	1
557	-2.42003e+06	1.29938e+06	-61.7673	-65.1028	coastline	tdm0_w063d75s64d67_50559_20160727T082400_007_AMP	2016-07-27	ENVEO	1
558	-2.41998e+06	1.29941e+06	-61.7664	-65.1031	coastline	tdm0_w063d75s64d67_50559_20160727T082400_007_AMP	2016-07-27	ENVEO	1
559	-2.41989e+06	1.29939e+06	-61.7659	-65.1039	coastline	tdm0_w063d75s64d67_50559_20160727T082400_007_AMP	2016-07-27	ENVEO	1
560	-2.41967e+06	1.29943e+06	-61.7629	-65.1054	coastline	tdm0_w063d75s64d67_50559_20160727T082400_007_AMP	2016-07-27	ENVEO	1
561	-2.41959e+06	1.29948e+06	-61.7612	-65.1058	coastline	tdm0_w063d75s64d67_50559_20160727T082400_007_AMP	2016-07-27	ENVEO	1
562	-2.41959e+06	1.29948e+06	-61.7612	-65.1058	coastline	tdm0_w063d75s64d67_50559_20160727T082400_007_AMP	2016-07-27	ENVEO	1
563	-2.41948e+06	1.29954e+06	-61.7591	-65.1064	coastline	tdm0_w063d75s64d67_50559_20160727T082400_007_AMP	2016-07-27	ENVEO	1
564	-2.4193e+06	1.2996e+06	-61.7563	-65.1076	coastline	tdm0_w063d75s64d67_50559_20160727T082400_007_AMP	2016-07-27	ENVEO	1
565	-2.41929e+06	1.2996e+06	-61.756	-65.1076	coastline	tdm0_w063d75s64d67_50559_20160727T082400_007_AMP	2016-07-27	ENVEO	1
566	-2.41914e+06	1.29967e+06	-61.7534	-65.1085	coastline	tdm0_w063d75s64d67_50559_20160727T082400_007_AMP	2016-07-27	ENVEO	1
567	-2.41903e+06	1.29977e+06	-61.7504	-65.109	coastline	tdm0_w063d75s64d67_50559_20160727T082400_007_AMP	2016-07-27	ENVEO	1
568	-2.41893e+06	1.29982e+06	-61.7485	-65.1095	coastline	tdm0_w063d75s64d67_50559_20160727T082400_007_AMP	2016-07-27	ENVEO	1
569	-2.41887e+06	1.29993e+06	-61.7459	-65.1095	coastline	tdm0_w063d75s64d67_50559_20160727T082400_007_AMP	2016-07-27	ENVEO	1
570	-2.41887e+06	1.29993e+06	-61.7458	-65.1095	coastline	tdm0_w063d75s64d67_50559_20160727T082400_007_AMP	2016-07-27	ENVEO	1
571	-2.41853e+06	1.3001e+06	-61.7394	-65.1114	coastline	tdm0_w063d75s64d67_50559_20160727T082400_007_AMP	2016-07-27	ENVEO	1
572	-2.41845e+06	1.30016e+06	-61.7374	-65.1118	coastline	tdm0_w063d75s64d67_50559_20160727T082400_007_AMP	2016-07-27	ENVEO	1
573	-2.41835e+06	1.30022e+06	-61.7354	-65.1123	coastline	tdm0_w063d75s64d67_50559_20160727T082400_007_AMP	2016-07-27	ENVEO	1
574	-2.41806e+06	1.30046e+06	-61.7281	-65.1136	coastline	tdm0_w063d75s64d67_50559_20160727T082400_007_AMP	2016-07-27	ENVEO	1
575	-2.41783e+06	1.30053e+06	-61.7247	-65.1151	coastline	tdm0_w063d75s64d67_50559_20160727T082400_007_AMP	2016-07-27	ENVEO	1
576	-2.41743e+06	1.3008e+06	-61.7157	-65.1171	coastline	tdm0_w063d75s64d67_50559_20160727T082400_007_AMP	2016-07-27	ENVEO	1
577	-2.41728e+06	1.30095e+06	-61.7113	-65.1176	coastline	tdm0_w063d75s64d67_50559_20160727T082400_007_AMP	2016-07-27	ENVEO	1
578	-2.41714e+06	1.30113e+06	-61.7067	-65.1179	coastline	tdm0_w063d75s64d67_50559_20160727T082400_007_AMP	2016-07-27	ENVEO	1
579	-2.41697e+06	1.30137e+06	-61.7006	-65.1182	coastline	tdm0_w063d75s64d67_50559_20160727T082400_007_AMP	2016-07-27	ENVEO	1
580	-2.4169e+06	1.30154e+06	-61.6968	-65.1181	coastline	tdm0_w063d75s64d67_50559_20160727T082400_007_AMP	2016-07-27	ENVEO	1
581	-2.4168e+06	1.30172e+06	-61.6926	-65.1181	coastline	tdm0_w063d75s64d67_50559_20160727T082400_007_AMP	2016-07-27	ENVEO	1
582	-2.41675e+06	1.30176e+06	-61.6912	-65.1183	coastline	tdm0_w063d75s64d67_50559_20160727T082400_007_AMP	2016-07-27	ENVEO	1
583	-2.41663e+06	1.30178e+06	-61.6897	-65.1191	coastline	tdm0_w063d75s64d67_50559_20160727T082400_007_AMP	2016-07-27	ENVEO	1
584	-2.41627e+06	1.30193e+06	-61.6834	-65.1214	coastline	tdm0_w063d75s64d67_50559_20160727T082400_007_AMP	2016-07-27	ENVEO	1
585	-2.41595e+06	1.30204e+06	-61.6783	-65.1233	coastline	tdm0_w063d75s64d67_50559_20160727T082400_007_AMP	2016-07-27	ENVEO	1
586	-2.41573e+06	1.30211e+06	-61.6747	-65.1247	coastline	tdm0_w063d75s64d67_50559_20160727T082400_007_AMP	2016-07-27	ENVEO	1
587	-2.41547e+06	1.30224e+06	-61.6697	-65.1262	coastline	tdm0_w063d75s64d67_50559_20160727T082400_007_AMP	2016-07-27	ENVEO	1
588	-2.41538e+06	1.30232e+06	-61.6674	-65.1266	coastline	tdm0_w063d75s64d67_50559_20160727T082400_007_AMP	2016-07-27	ENVEO	1
589	-2.41525e+06	1.30242e+06	-61.6643	-65.1272	coastline	tdm0_w063d75s64d67_50559_20160727T082400_007_AMP	2016-07-27	ENVEO	1
590	-2.41511e+06	1.30264e+06	-61.6588	-65.1274	coastline	tdm0_w063d75s64d67_50559_20160727T082400_007_AMP	2016-07-27	ENVEO	1
591	-2.41501e+06	1.30275e+06	-61.6558	-65.1277	coastline	tdm0_w063d75s64d67_50559_20160727T082400_007_AMP	2016-07-27	ENVEO	1
592	-2.41473e+06	1.30306e+06	-61.6474	-65.1286	coastline	tdm0_w063d75s64d67_50559_20160727T082400_007_AMP	2016-07-27	ENVEO	1
593	-2.41461e+06	1.30323e+06	-61.6431	-65.1288	coastline	tdm0_w063d75s64d67_50559_20160727T082400_007_AMP	2016-07-27	ENVEO	1
594	-2.41447e+06	1.30351e+06	-61.6364	-65.1287	coastline	tdm0_w063d75s64d67_50559_20160727T082400_007_AMP	2016-07-27	ENVEO	1
595	-2.41442e+06	1.30358e+06	-61.6348	-65.1288	coastline	tdm0_w063d75s64d67_50559_20160727T082400_007_AMP	2016-07-27	ENVEO	1
596	-2.4144e+06	1.30358e+06	-61.6346	-65.1289	coastline	tdm0_w063d75s64d67_50559_20160727T082400_007_AMP	2016-07-27	ENVEO	1
597	-2.41423e+06	1.30393e+06	-61.6264	-65.1288	coastline	tdm0_w063d75s64d67_50559_20160727T082400_007_AMP	2016-07-27	ENVEO	1
598	-2.41412e+06	1.3041e+06	-61.6223	-65.1289	coastline	tdm0_w063d75s64d67_50559_20160727T082400_007_AMP	2016-07-27	ENVEO	1
599	-2.41407e+06	1.30431e+06	-61.6179	-65.1284	coastline	tdm0_w063d75s64d67_50559_20160727T082400_007_AMP	2016-07-27	ENVEO	1
600	-2.41404e+06	1.3044e+06	-61.6159	-65.1282	coastline	tdm0_w063d75s64d67_50559_20160727T082400_007_AMP	2016-07-27	ENVEO	1
601	-2.41405e+06	1.30463e+06	-61.6119	-65.1272	coastline	tdm0_w063d75s64d67_50559_20160727T082400_007_AMP	2016-07-27	ENVEO	1
602	-2.41402e+06	1.30485e+06	-61.6075	-65.1265	coastline	tdm0_w063d75s64d67_50559_20160727T082400_007_AMP	2016-07-27	ENVEO	1
603	-2.41396e+06	1.30521e+06	-61.6002	-65.1255	coastline	tdm0_w063d75s64d67_50559_20160727T082400_007_AMP	2016-07-27	ENVEO	1
604	-2.41394e+06	1.30541e+06	-61.5964	-65.1248	coastline	tdm0_w063d75s64d67_50559_20160727T082400_007_AMP	2016-07-27	ENVEO	1
605	-2.41394e+06	1.30567e+06	-61.5917	-65.1238	coastline	tdm0_w063d75s64d67_50559_20160727T082400_007_AMP	2016-07-27	ENVEO	1
606	-2.41398e+06	1.3058e+06	-61.5897	-65.1229	coastline	tdm0_w063d75s64d67_50559_20160727T082400_007_AMP	2016-07-27	ENVEO	1
607	-2.41404e+06	1.30618e+06	-61.5831	-65.1208	coastline	tdm0_w063d75s64d67_50559_20160727T082400_007_AMP	2016-07-27	ENVEO	1
608	-2.414e+06	1.30628e+06	-61.581	-65.1207	coastline	tdm0_w063d75s64d67_50559_20160727T082400_007_AMP	2016-07-27	ENVEO	1
609	-2.41397e+06	1.30625e+06	-61.5813	-65.1211	coastline	tdm0_w063d75s64d67_50559_20160727T082400_007_AMP	2016-07-27	ENVEO	1
610	-2.41397e+06	1.30628e+06	-61.5807	-65.1209	coastline	tdm0_w063d75s64d67_50559_20160727T082400_007_AMP	2016-07-27	ENVEO	1
611	-2.4138e+06	1.30658e+06	-61.5735	-65.1209	coastline	tdm0_w063d75s64d67_50559_20160727T082400_007_AMP	2016-07-27	ENVEO	1
612	-2.41351e+06	1.30671e+06	-61.5683	-65.1227	coastline	tdm0_w063d75s64d67_50559_20160727T082400_007_AMP	2016-07-27	ENVEO	1
613	-2.41335e+06	1.30673e+06	-61.5663	-65.1238	coastline	tdm0_w063d75s64d67_50559_20160727T082400_007_AMP	2016-07-27	ENVEO	1
614	-2.41328e+06	1.30672e+06	-61.5658	-65.1245	coastline	tdm0_w063d75s64d67_50559_20160727T082400_007_AMP	2016-07-27	ENVEO	1
615	-2.41317e+06	1.3067e+06	-61.5651	-65.1254	coastline	tdm0_w063d75s64d67_50559_20160727T082400_007_AMP	2016-07-27	ENVEO	1
616	-2.41308e+06	1.30653e+06	-61.5673	-65.1268	coastline	tdm0_w063d75s64d67_50559_20160727T082400_007_AMP	2016-07-27	ENVEO	1
617	-2.41295e+06	1.30632e+06	-61.5697	-65.1287	coastline	tdm0_w063d75s64d67_50559_20160727T082400_007_AMP	2016-07-27	ENVEO	1
618	-2.41275e+06	1.30617e+06	-61.5707	-65.1308	coastline	tdm0_w063d75s64d67_50559_20160727T082400_007_AMP	2016-07-27	ENVEO	1
619	-2.4126e+06	1.30597e+06	-61.5726	-65.1328	coastline	tdm0_w063d75s64d67_50559_20160727T082400_007_AMP	2016-07-27	ENVEO	1
620	-2.41247e+06	1.30574e+06	-61.5758	-65.1348	coastline	tdm0_w063d75s64d67_50559_20160727T082400_007_AMP	2016-07-27	ENVEO	1
621	-2.41231e+06	1.30553e+06	-61.5779	-65.1369	coastline	tdm0_w063d75s64d67_50559_20160727T082400_007_AMP	2016-07-27	ENVEO	1
622	-2.41208e+06	1.30542e+06	-61.5776	-65.1392	coastline	tdm0_w063d75s64d67_50559_20160727T082400_007_AMP	2016-07-27	ENVEO	1
623	-2.4119e+06	1.30536e+06	-61.5769	-65.1408	coastline	tdm0_w063d75s64d67_50559_20160727T082400_007_AMP	2016-07-27	ENVEO	1
624	-2.41155e+06	1.30532e+06	-61.5742	-65.1437	coastline	tdm0_w063d75s64d67_50559_20160727T082400_007_AMP	2016-07-27	ENVEO	1
625	-2.41123e+06	1.30534e+06	-61.5707	-65.1461	coastline	tdm0_w063d75s64d67_50559_20160727T082400_007_AMP	2016-07-27	ENVEO	1
626	-2.4111e+06	1.30532e+06	-61.5699	-65.1471	coastline	tdm0_w063d75s64d67_50559_20160727T082400_007_AMP	2016-07-27	ENVEO	1
627	-2.41096e+06	1.30522e+06	-61.5703	-65.1487	coastline	tdm0_w063d75s64d67_50559_20160727T082400_007_AMP	2016-07-27	ENVEO	1
628	-2.41055e+06	1.30509e+06	-61.5685	-65.1523	coastline	tdm0_w063d75s64d67_50559_20160727T082400_007_AMP	2016-07-27	ENVEO	1
629	-2.41023e+06	1.30512e+06	-61.5649	-65.1547	coastline	tdm0_w063d75s64d67_50559_20160727T082400_007_AMP	2016-07-27	ENVEO	1
630	-2.41004e+06	1.30514e+06	-61.5626	-65.1561	coastline	tdm0_w063d75s64d67_50559_20160727T082400_007_AMP	2016-07-27	ENVEO	1
631	-2.40993e+06	1.30512e+06	-61.5619	-65.1571	coastline	tdm0_w063d75s64d67_50559_20160727T082400_007_AMP	2016-07-27	ENVEO	1
632	-2.40973e+06	1.30506e+06	-61.5609	-65.1589	coastline	tdm0_w063d75s64d67_50559_20160727T082400_007_AMP	2016-07-27	ENVEO	1
633	-2.4094e+06	1.30506e+06	-61.5576	-65.1614	coastline	tdm0_w063d75s64d67_50559_20160727T082400_007_AMP	2016-07-27	ENVEO	1
634	-2.40925e+06	1.30483e+06	-61.5603	-65.1635	coastline	tdm0_w063d75s64d67_50559_20160727T082400_007_AMP	2016-07-27	ENVEO	1
635	-2.40926e+06	1.30477e+06	-61.5615	-65.1637	coastline	tdm0_w063d75s64d67_50559_20160727T082400_007_AMP	2016-07-27	ENVEO	1
636	-2.40926e+06	1.30469e+06	-61.5632	-65.164	coastline	tdm0_w063d75s64d67_50559_20160727T082400_007_AMP	2016-07-27	ENVEO	1
637	-2.40948e+06	1.30453e+06	-61.5682	-65.163	coastline	tdm0_w063d75s64d67_50559_20160727T082400_007_AMP	2016-07-27	ENVEO	1
638	-2.40958e+06	1.30439e+06	-61.5717	-65.1628	coastline	tdm0_w063d75s64d67_50559_20160727T082400_007_AMP	2016-07-27	ENVEO	1
639	-2.40961e+06	1.30427e+06	-61.5743	-65.163	coastline	tdm0_w063d75s64d67_50559_20160727T082400_007_AMP	2016-07-27	ENVEO	1
640	-2.40968e+06	1.30416e+06	-61.5771	-65.163	coastline	tdm0_w063d75s64d67_50559_20160727T082400_007_AMP	2016-07-27	ENVEO	1
641	-2.4097e+06	1.30404e+06	-61.5794	-65.1633	coastline	tdm0_w063d75s64d67_50559_20160727T082400_007_AMP	2016-07-27	ENVEO	1
642	-2.40969e+06	1.30391e+06	-61.5818	-65.1639	coastline	tdm0_w063d75s64d67_50559_20160727T082400_007_AMP	2016-07-27	ENVEO	1
643	-2.40961e+06	1.30369e+06	-61.5849	-65.1655	coastline	tdm0_w063d75s64d67_50559_20160727T082400_007_AMP	2016-07-27	ENVEO	1
644	-2.40951e+06	1.30356e+06	-61.5864	-65.1668	coastline	tdm0_w063d75s64d67_50559_20160727T082400_007_AMP	2016-07-27	ENVEO	1
645	-2.40937e+06	1.3034e+06	-61.5878	-65.1686	coastline	tdm0_w063d75s64d67_50559_20160727T082400_007_AMP	2016-07-27	ENVEO	1
646	-2.40925e+06	1.30328e+06	-61.589	-65.17	coastline	tdm0_w063d75s64d67_50559_20160727T082400_007_AMP	2016-07-27	ENVEO	1
647	-2.40924e+06	1.30326e+06	-61.5893	-65.1702	coastline	tdm0_w063d75s64d67_50559_20160727T082400_007_AMP	2016-07-27	ENVEO	1
648	-2.40921e+06	1.30317e+06	-61.5904	-65.1708	coastline	tdm0_w063d75s64d67_50559_20160727T082400_007_AMP	2016-07-27	ENVEO	1
649	-2.40925e+06	1.30304e+06	-61.5934	-65.171	coastline	tdm0_w063d75s64d67_50559_20160727T082400_007_AMP	2016-07-27	ENVEO	1
650	-2.40932e+06	1.30296e+06	-61.5955	-65.1708	coastline	tdm0_w063d75s64d67_50559_20160727T082400_007_AMP	2016-07-27	ENVEO	1
651	-2.40935e+06	1.30292e+06	-61.5965	-65.1707	coastline	tdm0_w063d75s64d67_50559_20160727T082400_007_AMP	2016-07-27	ENVEO	1
652	-2.40939e+06	1.30283e+06	-61.5986	-65.1708	coastline	tdm0_w063d75s64d67_50559_20160727T082400_007_AMP	2016-07-27	ENVEO	1
653	-2.4094e+06	1.30279e+06	-61.5994	-65.1709	coastline	tdm0_w063d75s64d67_50559_20160727T082400_007_AMP	2016-07-27	ENVEO	1
654	-2.40949e+06	1.30256e+06	-61.6045	-65.1711	coastline	tdm0_w063d75s64d67_50559_20160727T082400_007_AMP	2016-07-27	ENVEO	1
655	-2.40953e+06	1.30244e+06	-61.6072	-65.1713	coastline	tdm0_w063d75s64d67_50559_20160727T082400_007_AMP	2016-07-27	ENVEO	1
656	-2.40952e+06	1.30227e+06	-61.6102	-65.1721	coastline	tdm0_w063d75s64d67_50559_20160727T082400_007_AMP	2016-07-27	ENVEO	1
657	-2.40957e+06	1.30211e+06	-61.6136	-65.1724	coastline	tdm0_w063d75s64d67_50559_20160727T082400_007_AMP	2016-07-27	ENVEO	1
658	-2.4096e+06	1.30196e+06	-61.6166	-65.1728	coastline	tdm0_w063d75s64d67_50559_20160727T082400_007_AMP	2016-07-27	ENVEO	1
659	-2.40964e+06	1.30183e+06	-61.6194	-65.1731	coastline	tdm0_w063d75s64d67_50559_20160727T082400_007_AMP	2016-07-27	ENVEO	1
660	-2.40969e+06	1.30172e+06	-61.6221	-65.1731	coastline	tdm0_w063d75s64d67_50559_20160727T082400_007_AMP	2016-07-27	ENVEO	1
661	-2.40975e+06	1.30157e+06	-61.6253	-65.1733	coastline	tdm0_w063d75s64d67_50559_20160727T082400_007_AMP	2016-07-27	ENVEO	1
662	-2.40976e+06	1.30146e+06	-61.6275	-65.1737	coastline	tdm0_w063d75s64d67_50559_20160727T082400_007_AMP	2016-07-27	ENVEO	1
663	-2.4098e+06	1.30137e+06	-61.6296	-65.1737	coastline	tdm0_w063d75s64d67_50559_20160727T082400_007_AMP	2016-07-27	ENVEO	1
664	-2.4098e+06	1.30111e+06	-61.6343	-65.1748	coastline	tdm0_w063d75s64d67_50559_20160727T082400_007_AMP	2016-07-27	ENVEO	1
665	-2.40973e+06	1.301e+06	-61.6356	-65.1758	coastline	tdm0_w063d75s64d67_50559_20160727T082400_007_AMP	2016-07-27	ENVEO	1
666	-2.40969e+06	1.30094e+06	-61.6364	-65.1764	coastline	tdm0_w063d75s64d67_50559_20160727T082400_007_AMP	2016-07-27	ENVEO	1
667	-2.40961e+06	1.30083e+06	-61.6376	-65.1774	coastline	tdm0_w063d75s64d67_50559_20160727T082400_007_AMP	2016-07-27	ENVEO	1
668	-2.40947e+06	1.30061e+06	-61.6402	-65.1794	coastline	tdm0_w063d75s64d67_50559_20160727T082400_007_AMP	2016-07-27	ENVEO	1
669	-2.40922e+06	1.30037e+06	-61.6421	-65.1824	coastline	tdm0_w063d75s64d67_50559_20160727T082400_007_AMP	2016-07-27	ENVEO	1
670	-2.40892e+06	1.30025e+06	-61.6414	-65.1852	coastline	tdm0_w063d75s64d67_50559_20160727T082400_007_AMP	2016-07-27	ENVEO	1
671	-2.40869e+06	1.30018e+06	-61.6404	-65.1873	coastline	tdm0_w063d75s64d67_50559_20160727T082400_007_AMP	2016-07-27	ENVEO	1
672	-2.40819e+06	1.30014e+06	-61.6362	-65.1913	coastline	tdm0_w063d75s64d67_50559_20160727T082400_007_AMP	2016-07-27	ENVEO	1
673	-2.4081e+06	1.30017e+06	-61.6347	-65.1919	coastline	tdm0_w063d75s64d67_50559_20160727T082400_007_AMP	2016-07-27	ENVEO	1
674	-2.40793e+06	1.30019e+06	-61.6326	-65.1931	coastline	tdm0_w063d75s64d67_50559_20160727T082400_007_AMP	2016-07-27	ENVEO	1
675	-2.40767e+06	1.30046e+06	-61.6251	-65.194	coastline	tdm0_w063d75s64d67_50559_20160727T082400_007_AMP	2016-07-27	ENVEO	1
676	-2.40743e+06	1.30061e+06	-61.62	-65.1952	coastline	tdm0_w063d75s64d67_50559_20160727T082400_007_AMP	2016-07-27	ENVEO	1
677	-2.40723e+06	1.30074e+06	-61.6155	-65.1962	coastline	tdm0_w063d75s64d67_50559_20160727T082400_007_AMP	2016-07-27	ENVEO	1
678	-2.40708e+06	1.30087e+06	-61.6117	-65.1968	coastline	tdm0_w063d75s64d67_50559_20160727T082400_007_AMP	2016-07-27	ENVEO	1
679	-2.40691e+06	1.30106e+06	-61.6065	-65.1974	coastline	tdm0_w063d75s64d67_50559_20160727T082400_007_AMP	2016-07-27	ENVEO	1
680	-2.40687e+06	1.30123e+06	-61.6029	-65.197	coastline	tdm0_w063d75s64d67_50559_20160727T082400_007_AMP	2016-07-27	ENVEO	1
681	-2.40681e+06	1.30135e+06	-61.6001	-65.1969	coastline	tdm0_w063d75s64d67_50559_20160727T082400_007_AMP	2016-07-27	ENVEO	1
682	-2.40662e+06	1.3015e+06	-61.5955	-65.1978	coastline	tdm0_w063d75s64d67_50559_20160727T082400_007_AMP	2016-07-27	ENVEO	1
683	-2.40648e+06	1.30158e+06	-61.5926	-65.1985	coastline	tdm0_w063d75s64d67_50559_20160727T082400_007_AMP	2016-07-27	ENVEO	1
684	-2.40629e+06	1.30161e+06	-61.5901	-65.1998	coastline	tdm0_w063d75s64d67_50559_20160727T082400_007_AMP	2016-07-27	ENVEO	1
685	-2.40611e+06	1.30147e+06	-61.5909	-65.2018	coastline	tdm0_w063d75s64d67_50559_20160727T082400_007_AMP	2016-07-27	ENVEO	1
686	-2.40595e+06	1.30135e+06	-61.5916	-65.2036	coastline	tdm0_w063d75s64d67_50559_20160727T082400_007_AMP	2016-07-27	ENVEO	1
687	-2.40577e+06	1.30119e+06	-61.5927	-65.2056	coastline	tdm0_w063d75s64d67_50559_20160727T082400_007_AMP	2016-07-27	ENVEO	1
688	-2.40562e+06	1.30107e+06	-61.5934	-65.2073	coastline	tdm0_w063d75s64d67_50559_20160727T082400_007_AMP	2016-07-27	ENVEO	1
689	-2.40552e+06	1.30098e+06	-61.5941	-65.2085	coastline	tdm0_w063d75s64d67_50559_20160727T082400_007_AMP	2016-07-27	ENVEO	1
690	-2.40536e+06	1.3009e+06	-61.594	-65.2101	coastline	tdm0_w063d75s64d67_50559_20160727T082400_007_AMP	2016-07-27	ENVEO	1
691	-2.40517e+06	1.30087e+06	-61.5926	-65.2116	coastline	tdm0_w063d75s64d67_50559_20160727T082400_007_AMP	2016-07-27	ENVEO	1
692	-2.40515e+06	1.30081e+06	-61.5936	-65.212	coastline	tdm0_w063d75s64d67_50559_20160727T082400_007_AMP	2016-07-27	ENVEO	1
693	-2.40504e+06	1.30071e+06	-61.5943	-65.2133	coastline	tdm0_w063d75s64d67_50559_20160727T082400_007_AMP	2016-07-27	ENVEO	1
694	-2.40494e+06	1.30062e+06	-61.595	-65.2144	coastline	tdm0_w063d75s64d67_50559_20160727T082400_007_AMP	2016-07-27	ENVEO	1
695	-2.40481e+06	1.30056e+06	-61.5948	-65.2158	coastline	tdm0_w063d75s64d67_50559_20160727T082400_007_AMP	2016-07-27	ENVEO	1
696	-2.40468e+06	1.30052e+06	-61.5943	-65.2169	coastline	tdm0_w063d75s64d67_50559_20160727T082400_007_AMP	2016-07-27	ENVEO	1
697	-2.40459e+06	1.3005e+06	-61.5937	-65.2177	coastline	tdm0_w063d75s64d67_50559_20160727T082400_007_AMP	2016-07-27	ENVEO	1
698	-2.40443e+06	1.30045e+06	-61.593	-65.2191	coastline	tdm0_w063d75s64d67_50559_20160727T082400_007_AMP	2016-07-27	ENVEO	1
699	-2.40439e+06	1.30033e+06	-61.5948	-65.2199	coastline	tdm0_w063d75s64d67_50559_20160727T082400_007_AMP	2016-07-27	ENVEO	1
700	-2.40433e+06	1.30021e+06	-61.5964	-65.2209	coastline	tdm0_w063d75s64d67_50559_20160727T082400_007_AMP	2016-07-27	ENVEO	1
701	-2.40414e+06	1.30006e+06	-61.5973	-65.2231	coastline	tdm0_w063d75s64d67_50559_20160727T082400_007_AMP	2016-07-27	ENVEO	1
702	-2.40401e+06	1.3e+06	-61.5971	-65.2243	coastline	tdm0_w063d75s64d67_50559_20160727T082400_007_AMP	2016-07-27	ENVEO	1
703	-2.40389e+06	1.29993e+06	-61.5972	-65.2255	coastline	tdm0_w063d75s64d67_50559_20160727T082400_007_AMP	2016-07-27	ENVEO	1
704	-2.40373e+06	1.29986e+06	-61.5969	-65.227	coastline	tdm0_w063d75s64d67_50559_20160727T082400_007_AMP	2016-07-27	ENVEO	1
705	-2.40364e+06	1.29979e+06	-61.5973	-65.228	coastline	tdm0_w063d75s64d67_50559_20160727T082400_007_AMP	2016-07-27	ENVEO	1
706	-2.40354e+06	1.29961e+06	-61.5996	-65.2296	coastline	tdm0_w063d75s64d67_50559_20160727T082400_007_AMP	2016-07-27	ENVEO	1
707	-2.40341e+06	1.29948e+06	-61.6007	-65.2311	coastline	tdm0_w063d75s64d67_50559_20160727T082400_007_AMP	2016-07-27	ENVEO	1
708	-2.40324e+06	1.29938e+06	-61.6009	-65.2328	coastline	tdm0_w063d75s64d67_50559_20160727T082400_007_AMP	2016-07-27	ENVEO	1
709	-2.40306e+06	1.29927e+06	-61.6012	-65.2347	coastline	tdm0_w063d75s64d67_50559_20160727T082400_007_AMP	2016-07-27	ENVEO	1
710	-2.40301e+06	1.29919e+06	-61.602	-65.2354	coastline	tdm0_w063d75s64d67_50559_20160727T082400_007_AMP	2016-07-27	ENVEO	1
711	-2.4029e+06	1.2991e+06	-61.6026	-65.2366	coastline	tdm0_w063d75s64d67_50559_20160727T082400_007_AMP	2016-07-27	ENVEO	1
712	-2.40281e+06	1.29904e+06	-61.6027	-65.2376	coastline	tdm0_w063d75s64d67_50559_20160727T082400_007_AMP	2016-07-27	ENVEO	1
713	-2.40271e+06	1.29898e+06	-61.6029	-65.2386	coastline	tdm0_w063d75s64d67_50559_20160727T082400_007_AMP	2016-07-27	ENVEO	1
714	-2.40258e+06	1.29889e+06	-61.6034	-65.24	coastline	tdm0_w063d75s64d67_50559_20160727T082400_007_AMP	2016-07-27	ENVEO	1
715	-2.40265e+06	1.29872e+06	-61.6072	-65.2401	coastline	tdm0_w063d75s64d67_50559_20160727T082400_007_AMP	2016-07-27	ENVEO	1
716	-2.40269e+06	1.29855e+06	-61.6107	-65.2406	coastline	tdm0_w063d75s64d67_50559_20160727T082400_007_AMP	2016-07-27	ENVEO	1
717	-2.40275e+06	1.29851e+06	-61.612	-65.2402	coastline	tdm0_w063d75s64d67_50559_20160727T082400_007_AMP	2016-07-27	ENVEO	1
718	-2.40282e+06	1.29838e+06	-61.6152	-65.2403	coastline	tdm0_w063d75s64d67_50559_20160727T082400_007_AMP	2016-07-27	ENVEO	1
719	-2.40289e+06	1.29823e+06	-61.6185	-65.2403	coastline	tdm0_w063d75s64d67_50559_20160727T082400_007_AMP	2016-07-27	ENVEO	1
720	-2.40291e+06	1.29803e+06	-61.6225	-65.241	coastline	tdm0_w063d75s64d67_50559_20160727T082400_007_AMP	2016-07-27	ENVEO	1
721	-2.40292e+06	1.29785e+06	-61.626	-65.2417	coastline	tdm0_w063d75s64d67_50559_20160727T082400_007_AMP	2016-07-27	ENVEO	1
722	-2.40294e+06	1.2977e+06	-61.6289	-65.2421	coastline	tdm0_w063d75s64d67_50559_20160727T082400_007_AMP	2016-07-27	ENVEO	1
723	-2.40289e+06	1.29746e+06	-61.6327	-65.2436	coastline	tdm0_w063d75s64d67_50559_20160727T082400_007_AMP	2016-07-27	ENVEO	1
724	-2.4028e+06	1.29727e+06	-61.6354	-65.2451	coastline	tdm0_w063d75s64d67_50559_20160727T082400_007_AMP	2016-07-27	ENVEO	1
725	-2.40285e+06	1.29719e+06	-61.6373	-65.245	coastline	tdm0_w063d75s64d67_50559_20160727T082400_007_AMP	2016-07-27	ENVEO	1
726	-2.40293e+06	1.29705e+06	-61.6408	-65.245	coastline	tdm0_w063d75s64d67_50559_20160727T082400_007_AMP	2016-07-27	ENVEO	1
727	-2.403e+06	1.2969e+06	-61.6442	-65.245	coastline	tdm0_w063d75s64d67_50559_20160727T082400_007_AMP	2016-07-27	ENVEO	1
728	-2.40305e+06	1.29676e+06	-61.6472	-65.2453	coastline	tdm0_w063d75s64d67_50559_20160727T082400_007_AMP	2016-07-27	ENVEO	1
729	-2.40306e+06	1.29667e+06	-61.6492	-65.2455	coastline	tdm0_w063d75s64d67_50559_20160727T082400_007_AMP	2016-07-27	ENVEO	1
730	-2.40323e+06	1.29646e+06	-61.6547	-65.2451	coastline	tdm0_w063d75s64d67_50559_20160727T082400_007_AMP	2016-07-27	ENVEO	1
731	-2.40329e+06	1.29643e+06	-61.6558	-65.2448	coastline	tdm0_w063d75s64d67_50559_20160727T082400_007_AMP	2016-07-27	ENVEO	1
732	-2.40337e+06	1.29638e+06	-61.6575	-65.2443	coastline	tdm0_w063d75s64d67_50559_20160727T082400_007_AMP	2016-07-27	ENVEO	1
733	-2.40343e+06	1.29633e+06	-61.659	-65.2441	coastline	tdm0_w063d75s64d67_50559_20160727T082400_007_AMP	2016-07-27	ENVEO	1
734	-2.40351e+06	1.29625e+06	-61.6613	-65.2438	coastline	tdm0_w063d75s64d67_50559_20160727T082400_007_AMP	2016-07-27	ENVEO	1
735	-2.40356e+06	1.2962e+06	-61.6628	-65.2436	coastline	tdm0_w063d75s64d67_50559_20160727T082400_007_AMP	2016-07-27	ENVEO	1
736	-2.40362e+06	1.29614e+06	-61.6645	-65.2434	coastline	tdm0_w063d75s64d67_50559_20160727T082400_007_AMP	2016-07-27	ENVEO	1
737	-2.4037e+06	1.29607e+06	-61.6666	-65.2431	coastline	tdm0_w063d75s64d67_50559_20160727T082400_007_AMP	2016-07-27	ENVEO	1
738	-2.40379e+06	1.296e+06	-61.6687	-65.2427	coastline	tdm0_w063d75s64d67_50559_20160727T082400_007_AMP	2016-07-27	ENVEO	1
739	-2.40387e+06	1.29593e+06	-61.6708	-65.2423	coastline	tdm0_w063d75s64d67_50559_20160727T082400_007_AMP	2016-07-27	ENVEO	1
740	-2.40395e+06	1.29586e+06	-61.673	-65.242	coastline	tdm0_w063d75s64d67_50559_20160727T082400_007_AMP	2016-07-27	ENVEO	1
741	-2.40403e+06	1.29573e+06	-61.6762	-65.2419	coastline	tdm0_w063d75s64d67_50559_20160727T082400_007_AMP	2016-07-27	ENVEO	1
742	-2.40408e+06	1.2955e+06	-61.6809	-65.2425	coastline	tdm0_w063d75s64d67_50559_20160727T082400_007_AMP	2016-07-27	ENVEO	1
743	-2.4041e+06	1.29542e+06	-61.6825	-65.2427	coastline	tdm0_w063d75s64d67_50559_20160727T082400_007_AMP	2016-07-27	ENVEO	1
744	-2.40415e+06	1.29533e+06	-61.6846	-65.2427	coastline	tdm0_w063d75s64d67_50559_20160727T082400_007_AMP	2016-07-27	ENVEO	1
745	-2.40421e+06	1.2953e+06	-61.6859	-65.2423	coastline	tdm0_w063d75s64d67_50559_20160727T082400_007_AMP	2016-07-27	ENVEO	1
746	-2.40435e+06	1.29519e+06	-61.6893	-65.2417	coastline	tdm0_w063d75s64d67_50559_20160727T082400_007_AMP	2016-07-27	ENVEO	1
747	-2.40438e+06	1.29511e+06	-61.691	-65.2418	coastline	tdm0_w063d75s64d67_50559_20160727T082400_007_AMP	2016-07-27	ENVEO	1
748	-2.4044e+06	1.29503e+06	-61.6927	-65.242	coastline	tdm0_w063d75s64d67_50559_20160727T082400_007_AMP	2016-07-27	ENVEO	1
749	-2.4045e+06	1.29494e+06	-61.6953	-65.2416	coastline	tdm0_w063d75s64d67_50559_20160727T082400_007_AMP	2016-07-27	ENVEO	1
750	-2.40459e+06	1.29485e+06	-61.6978	-65.2413	coastline	tdm0_w063d75s64d67_50559_20160727T082400_007_AMP	2016-07-27	ENVEO	1
751	-2.40467e+06	1.29473e+06	-61.701	-65.2412	coastline	tdm0_w063d75s64d67_50559_20160727T082400_007_AMP	2016-07-27	ENVEO	1
752	-2.40473e+06	1.2946e+06	-61.704	-65.2412	coastline	tdm0_w063d75s64d67_50559_20160727T082400_007_AMP	2016-07-27	ENVEO	1
753	-2.40478e+06	1.29445e+06	-61.7073	-65.2415	coastline	tdm0_w063d75s64d67_50559_20160727T082400_007_AMP	2016-07-27	ENVEO	1
754	-2.4052e+06	1.29401e+06	-61.7196	-65.2401	coastline	tdm0_w063d75s64d67_50559_20160727T082400_007_AMP	2016-07-27	ENVEO	1
755	-2.40532e+06	1.29394e+06	-61.7219	-65.2394	coastline	tdm0_w063d75s64d67_50559_20160727T082400_007_AMP	2016-07-27	ENVEO	1
756	-2.40542e+06	1.29385e+06	-61.7246	-65.239	coastline	tdm0_w063d75s64d67_50559_20160727T082400_007_AMP	2016-07-27	ENVEO	1
757	-2.40552e+06	1.29375e+06	-61.7275	-65.2387	coastline	tdm0_w063d75s64d67_50559_20160727T082400_007_AMP	2016-07-27	ENVEO	1
758	-2.40555e+06	1.29371e+06	-61.7285	-65.2386	coastline	tdm0_w063d75s64d67_50559_20160727T082400_007_AMP	2016-07-27	ENVEO	1
759	-2.40561e+06	1.29365e+06	-61.7302	-65.2384	coastline	tdm0_w063d75s64d67_50559_20160727T082400_007_AMP	2016-07-27	ENVEO	1
760	-2.40569e+06	1.29352e+06	-61.7335	-65.2383	coastline	tdm0_w063d75s64d67_50559_20160727T082400_007_AMP	2016-07-27	ENVEO	1
761	-2.4059e+06	1.2933e+06	-61.7395	-65.2376	coastline	tdm0_w063d75s64d67_50559_20160727T082400_007_AMP	2016-07-27	ENVEO	1
762	-2.406e+06	1.29318e+06	-61.7428	-65.2373	coastline	tdm0_w063d75s64d67_50559_20160727T082400_007_AMP	2016-07-27	ENVEO	1
763	-2.40609e+06	1.29308e+06	-61.7456	-65.2371	coastline	tdm0_w063d75s64d67_50559_20160727T082400_007_AMP	2016-07-27	ENVEO	1
764	-2.40618e+06	1.29291e+06	-61.7497	-65.2371	coastline	tdm0_w063d75s64d67_50559_20160727T082400_007_AMP	2016-07-27	ENVEO	1
765	-2.40622e+06	1.29271e+06	-61.7537	-65.2376	coastline	tdm0_w063d75s64d67_50559_20160727T082400_007_AMP	2016-07-27	ENVEO	1
766	-2.40624e+06	1.29254e+06	-61.757	-65.2381	coastline	tdm0_w063d75s64d67_50559_20160727T082400_007_AMP	2016-07-27	ENVEO	1
767	-2.40625e+06	1.29237e+06	-61.7602	-65.2388	coastline	tdm0_w063d75s64d67_50559_20160727T082400_007_AMP	2016-07-27	ENVEO	1
768	-2.40629e+06	1.29215e+06	-61.7646	-65.2394	coastline	tdm0_w063d75s64d67_50559_20160727T082400_007_AMP	2016-07-27	ENVEO	1
769	-2.40633e+06	1.29188e+06	-61.7701	-65.2401	coastline	tdm0_w063d75s64d67_50559_20160727T082400_007_AMP	2016-07-27	ENVEO	1
770	-2.40642e+06	1.29175e+06	-61.7735	-65.24	coastline	tdm0_w063d75s64d67_50559_20160727T082400_007_AMP	2016-07-27	ENVEO	1
771	-2.40643e+06	1.29157e+06	-61.7768	-65.2406	coastline	tdm0_w063d75s64d67_50559_20160727T082400_007_AMP	2016-07-27	ENVEO	1
772	-2.40642e+06	1.29144e+06	-61.779	-65.2413	coastline	tdm0_w063d75s64d67_50559_20160727T082400_007_AMP	2016-07-27	ENVEO	1
773	-2.40638e+06	1.29138e+06	-61.78	-65.2419	coastline	tdm0_w063d75s64d67_50559_20160727T082400_007_AMP	2016-07-27	ENVEO	1
774	-2.40636e+06	1.2913e+06	-61.7812	-65.2424	coastline	tdm0_w063d75s64d67_50559_20160727T082400_007_AMP	2016-07-27	ENVEO	1
775	-2.40635e+06	1.29115e+06	-61.7837	-65.243	coastline	tdm0_w063d75s64d67_50559_20160727T082400_007_AMP	2016-07-27	ENVEO	1
776	-2.40632e+06	1.29104e+06	-61.7856	-65.2438	coastline	tdm0_w063d75s64d67_50559_20160727T082400_007_AMP	2016-07-27	ENVEO	1
777	-2.40628e+06	1.29092e+06	-61.7873	-65.2445	coastline	tdm0_w063d75s64d67_50559_20160727T082400_007_AMP	2016-07-27	ENVEO	1
778	-2.40626e+06	1.29081e+06	-61.7892	-65.2452	coastline	tdm0_w063d75s64d67_50559_20160727T082400_007_AMP	2016-07-27	ENVEO	1
[truncated: 1,161 more rows]

## Sheet: GLL_HGE_2013
id	x	y	lon	lat	line_type	data_src	src_time	anlst_inst	version
[truncated: 116 more rows]

## Sheet: GLL_HGE_2016
id	x	y	lon	lat	line_type	data_src	src_time	anlst_inst	version
[truncated: 125 more rows]

[truncated: 1 more sheets: GLL_Crane_2016]
